# Supplementary material for: From iPSC to manufactured iNK cells using CombiCult® screening platform
Source: Front Cell Dev Biol. 2026 Jun 11;14:1824021. doi: 10.3389/fcell.2026.1824021 (PMC13294436; doi:10.3389/fcell.2026.1824021)
Supplement: Supplementary file 1 [file Table2.xlsx]

## Sheet: Sheet1
Supplementary Table 2: Media formulations for successful iNK production protocols
Media 1, Day 0
Protocol 1	APEL2
	P/S
	B-mercaptoethanol (25uM)
	L-AA (200uM)
	ROCKi (10uM)
	BMP4 (20ng/ml)
	SCF (40ng/ml)
	CHIR99021 (3uM)
	Activin A (25ng/ml)
Protocol 2	APEL2
	P/S
	B-mercaptoethanol (25uM)
	L-AA (200uM)
	ROCKi (10uM)
	BMP4 (20ng/ml)
	SCF (40ng/ml)
	CHIR99021 (3uM)
	Activin A (25ng/ml)
Protocol 3	APEL2
	P/S
	B-mercaptoethanol (25uM)
	L-AA (200uM)
	ROCKi (10uM)
	BMP4 (20ng/ml)
	SCF (40ng/ml)
	Activin A (15ng/ml)
	LiCl (2mM)
	bFGF (10ng/ml)
Protocol 4	APEL2
	P/S
	B-mercaptoethanol (25uM)
	L-AA (200uM)
	ROCKi (10uM)
	BMP4 (20ng/ml)
	SCF (40ng/ml)
	CHIR99021 (3uM)
	Activin A (25ng/ml)
Protocol 5	APEL2
	P/S
	B-mercaptoethanol (25uM)
	L-AA (200uM)
	ROCKi (10uM)
	BMP4 (20ng/ml)
	SCF (40ng/ml)
	CHIR99021 (3uM)
	Activin A (25ng/ml)
Protocol 6	APEL2
	P/S
	B-mercaptoethanol (25uM)
	L-AA (200uM)
	ROCKi (10uM)
	BMP4 (20ng/ml)
	SCF (40ng/ml)
	Activin A (15ng/ml)
	LiCl (2mM)
	bFGF (10ng/ml)
Protocol 7	APEL2
	P/S
	B-mercaptoethanol (25uM)
	L-AA (200uM)
	ROCKi (10uM)
	BMP4 (20ng/ml)
	SCF (40ng/ml)
	CHIR99021 (3uM)
	VEGF (20ng/ml)
	bFGF (10ng/ml)
Media2, Day 3
Protocol 1	APEL2
	P/S
	B-mercaptoethanol (25uM)
	L-AA (200uM)
	BMP4 (20ng/ml)
	VEGF (20ng/ml)
	SCF (40ng/ml)
	SB431542 (10uM)
	bFGF (10ng/ml)
Protocol 2	APEL2
	P/S
	B-mercaptoethanol (25uM)
	L-AA (200uM)
	BMP4 (20ng/ml)
	VEGF (20ng/ml)
	SCF (40ng/ml)
	SB431542 (10uM)
	bFGF (10ng/ml)
Protocol 3	APEL2
	P/S
	B-mercaptoethanol (25uM)
	L-AA (200uM)
	BMP4 (20ng/ml)
	VEGF (20ng/ml)
	SCF (40ng/ml)
	DLL4 Fc (500ng/ml)
	IGF-1 (100ng/ml)
	bFGF (10ng/ml)
Protocol 4	APEL2
	P/S
	B-mercaptoethanol (25uM)
	L-AA (200uM)
	BMP4 (20ng/ml)
	VEGF (20ng/ml)
	SCF (40ng/ml)
	Nicotinamide (2.5mM)
	Tryptophan (0.1uM)
Protocol 5	APEL2
	P/S
	B-mercaptoethanol (25uM)
	L-AA (200uM)
	BMP4 (20ng/ml)
	VEGF (20ng/ml)
	SCF (40ng/ml)
	SB431542 (10uM)
	bFGF (10ng/ml)
Protocol 6	APEL2
	P/S
	B-mercaptoethanol (25uM)
	L-AA (200uM)
	BMP4 (20ng/ml)
	VEGF (20ng/ml)
	SCF (40ng/ml)
	IL-3 (5ng/ml)
	IL-6 (10ng/ml)
	TPO (10ng/ml)
Protocol 7	APEL2
	P/S
	B-mercaptoethanol (25uM)
	L-AA (200uM)
	BMP4 (10ng/ml)
	VEGF (20ng/ml)
	SCF (40ng/ml)
	IL-3 (5ng/ml)
	IL-6 (10ng/ml)
	TPO (10ng/ml)
Media 3, Day 6
Protocol 1	APEL2
	P/S
	B-mercaptoethanol (25uM)
	L-AA (200uM)
	BMP4 (20ng/ml)
	VEGF (20ng/ml)
	SCF (40ng/ml)
	IL-3 (5ng/ml)
	IL-7 (20ng/ml)
	IL-15 (10ng/ml)
	SB431542 (10uM)
	bFGF (10ng/ml)
Protocol 2	APEL2
	P/S
	B-mercaptoethanol (25uM)
	L-AA (200uM)
	BMP4 (20ng/ml)
	VEGF (20ng/ml)
	SCF (40ng/ml)
	IL-3 (5ng/ml)
	IL-7 (20ng/ml)
	IL-15 (10ng/ml)
	SB431542 (10uM)
	bFGF (10ng/ml)
Protocol 3	APEL2
	P/S
	B-mercaptoethanol (25uM)
	L-AA (200uM)
	BMP4 (20ng/ml)
	VEGF (20ng/ml)
	SCF (40ng/ml)
	IL-3 (5ng/ml)
	IL-7 (20ng/ml)
	IL-15 (10ng/ml)
	Nicotinamide (2.5mM)
	Tryptophan (0.1uM)
	DLL4 Fc (500ng/ml)
	Anti-IgG Ab (3.5ug/ml)
Protocol 4	APEL2
	P/S
	B-mercaptoethanol (25uM)
	L-AA (200uM)
	BMP4 (20ng/ml)
	VEGF (20ng/ml)
	SCF (40ng/ml)
	IL-3 (5ng/ml)
	IL-7 (20ng/ml)
	IL-15 (10ng/ml)
	SB431542 (10uM)
	bFGF (10ng/ml)
Protocol 5	APEL2
	P/S
	B-mercaptoethanol (25uM)
	L-AA (200uM)
	BMP4 (20ng/ml)
	VEGF (20ng/ml)
	SCF (40ng/ml)
	IL-3 (5ng/ml)
	IL-7 (20ng/ml)
	IL-15 (10ng/ml)
	IL-6 (10ng/ml)
	TPO (10ng/ml)
	SR1 (1uM)
	Sushi (10ng/ml)
Protocol 6	APEL2
	P/S
	B-mercaptoethanol (25uM)
	L-AA (200uM)
	BMP4 (20ng/ml)
	VEGF (20ng/ml)
	SCF (40ng/ml)
	IL-3 (5ng/ml)
	IL-7 (20ng/ml)
	IL-15 (10ng/ml)
	SB431542 (10uM)
	bFGF (10ng/ml)
Protocol 7	APEL2
	P/S
	B-mercaptoethanol (25uM)
	L-AA (200uM)
	BMP4 (10ng/ml)
	VEGF (20ng/ml)
	SCF (40ng/ml)
	IL-3 (5ng/ml)
	IL-7 (20ng/ml)
	IL-15 (10ng/ml)
	IL-6 (10ng/ml)
	TPO (10ng/ml)
Medium 4, Day 12
Protocol 1	DMEM
	F12
	P/S
	Serum (15%)
	L-glutamine (2mM)
	B-mercaptoethanol (25uM)
	Sodium selenite (5ng/ml)
	Ethanolamine (50uM)
	L-AA (20ug/ml) (add fresh)
	FLT3L (10ng/ml)
	SCF (20ng/ml)
	IL-7 (20ng/ml)
	IL-15 (10ng/ml)
Protocol 2	DMEM
	F12
	P/S
	L-glutamine (2mM)
	B-mercaptoethanol (25uM)
	Sodium selenite (5ng/ml)
	Ethanolamine (50uM)
	L-AA (20ug/ml) (add fresh)
	FLT3L (10ng/ml)
	SCF (20ng/ml)
	IL-7 (20ng/ml)
	IL-15 (10ng/ml)
	B15
Protocol 3	DMEM
	F12
	P/S
	L-glutamine (2mM)
	B-mercaptoethanol (25uM)
	Sodium selenite (5ng/ml)
	Ethanolamine (50uM)
	L-AA (20ug/ml)
	FLT3L (10ng/ml)
	SCF (20ng/ml)
	IL-7 (20ng/ml)
	IL-15 (10ng/ml)
	DLL4 Fc (500ng/ml)
	Hydrocortisone (1uM)
	Sushi (10ng/ml)
	B15
Protocol 4	DMEM
	F12
	P/S
	L-glutamine (2mM)
	B-mercaptoethanol (25uM)
	Sodium selenite (5ng/ml)
	Ethanolamine (50uM)
	L-AA (20ug/ml)
	FLT3L (10ng/ml)
	SCF (20ng/ml)
	IL-7 (20ng/ml)
	IL-15 (10ng/ml)
	Nicotinamide (2.5mM)
	DLL4 Fc (500ng/ml)
	Anti-IgG Ab (3.5ug/ml)
	B15
Protocol 5	DMEM
	F12
	P/S
	L-glutamine (2mM)
	B-mercaptoethanol (25uM)
	Sodium selenite (5ng/ml)
	Ethanolamine (50uM)
	L-AA (20ug/ml)
	FLT3L (10ng/ml)
	SCF (20ng/ml)
	IL-7 (20ng/ml)
	IL-15 (10ng/ml)
	Nicotinamide (2.5mM)
	DLL4 Fc (500ng/ml)
	Anti-IgG Ab (3.5ug/ml)
	B15
Protocol 6	DMEM
	F12
	P/S
	L-glutamine (2mM)
	B-mercaptoethanol (25uM)
	Sodium selenite (5ng/ml)
	Ethanolamine (50uM)
	L-AA (20ug/ml)
	FLT3L (10ng/ml)
	SCF (20ng/ml)
	IL-7 (20ng/ml)
	IL-15 (10ng/ml)
	DLL4 Fc (500ng/ml)
	Hydrocortisone (1uM)
	Sushi (10ng/ml)
	B15
Protocol 7	DMEM
	F12
	P/S
	Serum (15%)
	L-glutamine (2mM)
	B-mercaptoethanol (25uM)
	Sodium selenite (5ng/ml)
	Ethanolamine (50uM)
	L-AA (20ug/ml) (add fresh)
	FLT3L (10ng/ml)
	SCF (20ng/ml)
	IL-7 (20ng/ml)
	IL-15 (10ng/ml)
B15	PVA (0.5%)
	Cellastim-S (0.25%)
	rAlbumin (2.5%)
	ITS-X (1X)
	NEAA (1X)
	SyntheChol NS0 Supplement (1X)
	Progesterone (3.15ng/ml)
	Corticosterone (10ng/ml)
	Linoleic acid (500ng/ml)
	Linolenic acid (500ng/ml)
	Retinyl acetate (50ng/ml)
	L-carnitine (1ug/ml)
	Vitamin B12 (340ng/ml)
