# Supplementary material for: From iPSC to manufactured iNK cells using CombiCult® screening platform
Source: Front Cell Dev Biol. 2026 Jun 11;14:1824021. doi: 10.3389/fcell.2026.1824021 (PMC13294436; doi:10.3389/fcell.2026.1824021)
Supplement: Supplementary file 2 [file Table3.xlsx]

## Sheet: CD34_PB
gene	group	avgExpr	logFC	statistic	auc	pval	padj	pct_in	pct_out	delta	score
LRMDA	CD34_PB	3.76786	3.21949	28083816	0.946284	0	0	97.9208	25.0365	72.8843	987.346
ITGA4	CD34_PB	3.78309	2.94748	28753377	0.968845	0	0	99.3723	48.5785	50.7938	903.927
ANGPT1	CD34_PB	3.0245	2.8673	27679403	0.932657	0	0	89.7999	9.27596	80.524	879.338
HTR1F	CD34_PB	3.25638	2.83139	2.71316e+07	0.914199	0	0	94.2723	14.6869	79.5853	868.327
RNF220	CD34_PB	3.34418	2.70059	27778267	0.935988	0	0	97.9992	33.2646	64.7346	828.213
RUNX1	CD34_PB	4.13911	2.69931	28325774	0.954437	0	0	99.8431	60.5256	39.3174	827.821
MYB	CD34_PB	2.77643	2.61489	29061741	0.979235	0	0	98.5485	10.7275	87.821	801.929
CDK6	CD34_PB	4.16845	2.60584	28630748	0.964713	0	0	99.8823	67.3624	32.5199	799.154
ZEB2	CD34_PB	3.69558	2.5551	2.60591e+07	0.878062	0	0	98.9015	39.44	59.4615	783.594
TAFA2	CD34_PB	2.70665	2.50608	28101602	0.946883	0	0	93.5269	14.455	79.0718	768.56
NKAIN2	CD34_PB	2.73623	2.49583	26591008	0.895984	0	0	85.9945	11.7581	74.2364	765.417
ETV6	CD34_PB	3.98903	2.44971	2.783e+07	0.93773	0	0	99.8823	73.5549	26.3274	751.273
ERG	CD34_PB	2.59452	2.42175	28043280	0.944918	0	0	93.0169	10.3925	82.6244	742.698
ZNF385D	CD34_PB	2.50281	2.35941	25095037	0.845577	0	0	73.7936	9.80847	63.9852	723.579
MIR3667HG	CD34_PB	2.64866	2.34114	28503432	0.960423	0	0	97.8031	20.5016	77.3015	717.976
MSRB3	CD34_PB	2.39328	2.21966	2.82289e+07	0.951172	0	0	94.39	11.3201	83.0699	680.722
MED12L	CD34_PB	2.83233	2.17939	27227880	0.917443	0	0	96.5477	39.4744	57.0733	668.371
GNAQ	CD34_PB	3.23727	2.12007	2.76554e+07	0.931849	0	0	99.9608	58.3097	41.6511	650.18
ELMO1	CD34_PB	3.71468	2.04381	27343229	0.92133	0	0	99.8038	74.5942	25.2097	626.79
ZNF804A	CD34_PB	2.26812	2.04187	2.75122e+07	0.927022	0	0	92.9384	12.3164	80.622	626.196
ZNF521	CD34_PB	2.40254	2.01152	26986160	0.909298	0	0	94.9	20.8537	74.0462	616.888
TNRC18	CD34_PB	2.40168	1.97109	28166459	0.949068	0	0	97.3323	33.4793	63.8529	604.49
LMO2	CD34_PB	2.05234	1.96586	28247521	0.9518	0	0	92.7815	6.90544	85.876	602.886
FAM30A	CD34_PB	2.02855	1.94452	26736651	0.900891	0	0	83.3268	6.36434	76.9625	596.342
FHIT	CD34_PB	2.82074	1.87091	2.5367e+07	0.854742	0	0	94.2723	47.1442	47.1281	573.766
CALN1	CD34_PB	2.27475	1.86483	25113419	0.846196	0	0	81.5614	22.4942	59.0672	571.904
MACROH2A1	CD34_PB	2.60548	1.8527	2.79355e+07	0.941287	0	0	98.98	53.4227	45.5573	568.182
ATP8B4	CD34_PB	3.84009	1.83472	2.32746e+07	0.784237	0	0	91.6438	63.2569	28.3869	562.67
CD109	CD34_PB	2.0398	1.83286	2.76051e+07	0.930154	0	0	93.1346	14.498	78.6366	562.099
CCDC171	CD34_PB	2.06685	1.80924	27394920	0.923071	0	0	92.193	19.5396	72.6534	554.855
KCNQ5	CD34_PB	3.34918	1.77875	23611735	0.795597	0	0	95.9984	57.4337	38.5648	545.505
ABCC4	CD34_PB	2.12532	1.76094	23718460	0.799193	0	0	76.1083	28.1972	47.9111	540.041
NRIP1	CD34_PB	2.58773	1.74723	25374796	0.855003	0	0	95.0569	48.3037	46.7532	535.838
ZNRF1	CD34_PB	2.22631	1.72979	27313716	0.920335	0	0	96.7831	34.9051	61.878	530.49
ANKRD28	CD34_PB	2.66333	1.72774	2.67941e+07	0.902828	0	0	97.8031	62.3808	35.4222	529.861
STXBP5	CD34_PB	2.89475	1.72011	24661368	0.830964	0	0	95.8415	67.8433	27.9982	527.521
ST8SIA6	CD34_PB	2.22232	1.64925	24585010	0.828392	0	0	87.4461	24.5298	62.9163	505.79
FRY	CD34_PB	1.94699	1.61777	25668347	0.864895	0	0	85.7984	22.8979	62.9005	496.135
MCTP1	CD34_PB	1.97116	1.61418	25816253	0.869878	0	0	87.9953	19.9691	68.0262	495.034
RNF24	CD34_PB	2.08334	1.6068	26909076	0.906701	0	0	95.2923	34.7075	60.5847	492.772
7SK	CD34_PB	3.36514	1.5982	2.50602e+07	0.844403	0	0	99.9608	72.4985	27.4623	490.134
TFRC	CD34_PB	2.19946	1.5872	2.61067e+07	0.879665	0	0	92.5461	46.105	46.4411	486.758
ARHGAP15	CD34_PB	3.71861	1.57059	2.41774e+07	0.814657	0	0	99.8431	75.8052	24.0379	481.664
ZMIZ1	CD34_PB	2.60481	1.54677	2.68184e+07	0.903646	0	0	99.4115	62.6814	36.7301	474.36
MT-RNR1	CD34_PB	7.88208	1.5321	28876949	0.973008	0	0	100	99.9055	0.0944774	469.863
CBFA2T3	CD34_PB	1.67742	1.52415	27208820	0.916801	0	0	90.4276	10.6502	79.7774	467.424
FADS2	CD34_PB	1.97939	1.51336	26945861	0.90794	0	0	96.6654	32.9125	63.7529	464.115
CD74	CD34_PB	1.94738	1.50661	2.59561e+07	0.874591	0	0	93.8407	22.9151	70.9257	462.045
LINC01036	CD34_PB	1.65146	1.50626	24866028	0.83786	0	0	73.7544	8.46861	65.2858	461.938
CAT	CD34_PB	1.64828	1.50335	2.64395e+07	0.890879	0	0	84.1114	13.244	70.8674	461.044
CENPP	CD34_PB	2.31158	1.50107	24402181	0.822231	0	0	88.6622	45.4608	43.2014	460.346
BMP2K	CD34_PB	2.11111	1.49289	2.52653e+07	0.851313	0	0	93.2523	43.2019	50.0503	457.837
UTY	CD34_PB	2.04971	1.4917	2.53338e+07	0.853621	0	0	97.6069	26.0328	71.5741	457.471
CHRM3	CD34_PB	1.9487	1.49049	24063190	0.810809	0	0	79.5214	24.2377	55.2836	457.101
SSBP2	CD34_PB	2.70934	1.47195	24200450	0.815434	0	0	95.8807	63.1195	32.7613	451.416
BAALC	CD34_PB	1.61674	1.47006	24700101	0.83227	0	0	72.7736	9.66246	63.1112	450.835
MSI2	CD34_PB	3.65686	1.46124	25002054	0.842444	0	0	99.4508	91.6774	7.77336	448.131
RIPOR2	CD34_PB	2.5885	1.45969	2.35405e+07	0.793196	0	0	96.0377	49.154	46.8837	447.655
NUCB2	CD34_PB	1.88466	1.44603	26801092	0.903062	0	0	95.1353	33.78	61.3554	443.467
CRACD	CD34_PB	1.86933	1.43854	25345247	0.854008	0	0	89.2115	26.0843	63.1271	441.17
SLC40A1	CD34_PB	1.47196	1.43371	25214691	0.849609	0	0	71.7929	3.238	68.5549	439.687
CCDC88A	CD34_PB	2.14366	1.42007	25873068	0.871793	0	0	97.4107	46.1135	51.2972	435.506
MKI67	CD34_PB	2.24218	1.4085	22252057	0.749783	0	0	76.7752	37.5419	39.2333	431.957
NEGR1	CD34_PB	1.56196	1.40683	2.44317e+07	0.823225	0	0	71.7144	11.3888	60.3256	431.445
IRAK3	CD34_PB	1.71306	1.40677	26719881	0.900326	0	0	92.9776	21.7126	71.265	431.424
MT-ND4	CD34_PB	3.14736	1.4066	2.78792e+07	0.93939	0	0	99.9608	88.8345	11.1263	431.374
PRELID2	CD34_PB	1.6723	1.39449	2.53982e+07	0.855791	0	0	83.2483	19.8746	63.3737	427.66
GRB10	CD34_PB	1.72687	1.38825	25940387	0.874061	0	0	89.6038	24.1948	65.409	425.745
OSBPL1A	CD34_PB	1.76245	1.38064	26006835	0.8763	0	0	92.193	24.9248	67.2682	423.411
PIP5K1B	CD34_PB	1.56765	1.37165	2.53542e+07	0.854309	0	0	80.6983	14.5066	66.1917	420.654
CD34	CD34_PB	1.43815	1.35986	26994065	0.909565	0	0	85.7199	6.11526	79.6046	417.04
PROM1	CD34_PB	1.56937	1.35451	24596622	0.828783	0	0	75.2844	16.6366	58.6478	415.397
MEF2C	CD34_PB	1.69003	1.34465	24927291	0.839925	0	0	84.6607	18.1311	66.5296	412.375
SCMH1	CD34_PB	2.01115	1.34354	25358054	0.854439	0	0	94.1546	42.2142	51.9404	412.036
FCHSD2	CD34_PB	2.46483	1.33638	2.51966e+07	0.849	0	0	98.3915	63.9698	34.4218	409.837
TNS3	CD34_PB	1.67346	1.31784	2.52225e+07	0.849871	0	0	86.3084	20.8623	65.446	404.152
MT-CO1	CD34_PB	4.2316	1.31569	28011980	0.943863	0	0	100	97.7841	2.21592	403.493
DNAJC6	CD34_PB	1.46389	1.31502	2.41154e+07	0.812569	0	0	70.1452	11.217	58.9281	403.287
CCSER1	CD34_PB	1.64448	1.31332	24025625	0.809543	0	0	76.3437	18.4918	57.8519	402.767
MEIS1	CD34_PB	1.62402	1.30826	24998320	0.842318	0	0	83.2876	18.8439	64.4436	401.216
LINC01122	CD34_PB	1.46346	1.30715	23649318	0.796863	0	0	66.9282	10.8821	56.0461	400.874
TOP2A	CD34_PB	1.91311	1.30034	2.22625e+07	0.750136	0	0	73.3621	27.8794	45.4827	398.784
DAPK1	CD34_PB	2.04643	1.29445	23484632	0.791314	0	0	92.3892	33.1873	59.2018	396.98
CIITA	CD34_PB	1.46784	1.29127	26153420	0.881239	0	0	85.563	11.0796	74.4833	396.005
RAD51B	CD34_PB	2.71069	1.28244	23469760	0.790813	0	0	95.5669	67.0188	28.5481	393.298
TTTY14	CD34_PB	1.48471	1.27955	2.56408e+07	0.863966	0	0	83.2876	14.3004	68.9871	392.41
ITPR1	CD34_PB	2.34136	1.27904	2.48039e+07	0.835766	0	0	98.1561	60.7489	37.4072	392.254
CNTRL	CD34_PB	2.22755	1.27532	2.54794e+07	0.858527	0	0	97.96	59.7183	38.2417	391.111
VAV3	CD34_PB	2.58765	1.26539	2.34173e+07	0.789044	0	0	97.7246	63.1538	34.5708	388.067
ZC3H12C	CD34_PB	1.46121	1.26176	25625948	0.863466	0	0	82.6599	14.5323	68.1275	386.955
IQGAP2	CD34_PB	3.50481	1.26041	2.40369e+07	0.809922	0	0	99.5685	88.3192	11.2493	386.541
RHEX	CD34_PB	1.31896	1.25607	24770251	0.834633	0	0	70.1452	4.32878	65.8164	385.208
TBXAS1	CD34_PB	1.56987	1.24695	25726200	0.866844	0	0	90.8199	20.0206	70.7993	382.413
LNCAROD	CD34_PB	1.46876	1.24508	2.31322e+07	0.779439	0	0	65.9867	10.633	55.3537	381.838
RREB1	CD34_PB	2.27958	1.23831	24742442	0.833696	0	0	97.0969	65.8078	31.2891	379.762
PIK3CB	CD34_PB	1.83798	1.23426	25048553	0.844011	0	0	91.9576	44.8596	47.0981	378.521
ETS2	CD34_PB	1.39318	1.22911	2.61797e+07	0.882124	0	0	84.4645	13.7508	70.7137	376.943
NAALADL2	CD34_PB	1.42192	1.22544	24783004	0.835063	0	0	77.0891	13.9311	63.1579	375.814
FOXP1	CD34_PB	3.1611	1.22325	2.37172e+07	0.79915	0	0	99.7646	85.7855	13.9792	375.143
COL24A1	CD34_PB	1.32384	1.22304	2.39165e+07	0.805867	0	0	66.379	7.5496	58.8294	375.078
ATP2C1	CD34_PB	2.11418	1.21458	25523470	0.860013	0	0	97.7638	61.7538	36.01	372.487
GUCY1A1	CD34_PB	1.32501	1.21131	24947082	0.840592	0	0	74.186	8.4772	65.7088	371.482
CDK14	CD34_PB	1.78654	1.19907	2.37752e+07	0.801106	0	0	89.4861	27.6132	61.8729	367.729
APLP2	CD34_PB	1.92923	1.19503	2.45806e+07	0.828244	0	0	95.8415	47.2043	48.6372	366.489
MT-ND5	CD34_PB	3.88396	1.1942	26820943	0.903731	0	0	100	95.1988	4.80117	366.236
BCL11A	CD34_PB	1.59563	1.19233	2.40545e+07	0.810516	0	0	82.5029	24.4868	58.0161	365.663
CMAHP	CD34_PB	1.51952	1.19058	24389942	0.821819	0	0	80.1491	24.4868	55.6623	365.123
ENSG00000229425	CD34_PB	1.24379	1.18841	22851815	0.769992	0	0	56.8851	4.09688	52.7882	364.461
ANPEP	CD34_PB	1.30964	1.1878	2.57723e+07	0.868398	0	0	80.3452	7.72997	72.6153	364.273
CPNE8	CD34_PB	1.48814	1.17632	25628128	0.863539	0	0	88.623	22.8979	65.7251	360.751
MAP7	CD34_PB	1.56896	1.17167	24334718	0.819958	0	0	85.2491	23.4733	61.7758	359.327
IMMP2L	CD34_PB	2.53476	1.15887	22214973	0.748533	0	0	90.7807	64.3305	26.4502	355.401
SNTB1	CD34_PB	1.98699	1.15817	2.33749e+07	0.787617	0	0	90.4668	47.6939	42.773	355.186
TRD-AS1	CD34_PB	1.23312	1.15675	22295632	0.751251	0	0	54.4527	5.95207	48.5007	354.751
LPCAT2	CD34_PB	1.48019	1.15512	24944626	0.840509	0	0	85.2883	22.2881	63.0003	354.249
RNF144A	CD34_PB	1.96847	1.14967	23572349	0.79427	0	0	92.1146	48.862	43.2526	352.578
MSH5	CD34_PB	1.28198	1.14929	25719793	0.866628	0	0	80.1098	12.4109	67.699	352.462
DEPTOR	CD34_PB	1.19352	1.14205	25054736	0.844219	0	0	71.7144	4.45761	67.2568	350.243
MGLL	CD34_PB	1.33795	1.14094	25464610	0.85803	0	0	81.9929	12.2133	69.7796	349.901
PLAGL1	CD34_PB	1.4354	1.13967	25232642	0.850213	0	0	86.1122	20.4672	65.645	349.511
INPP4B	CD34_PB	2.17434	1.13615	21492210	0.72418	0	0	83.4837	45.3749	38.1088	348.432
TTC7B	CD34_PB	1.37649	1.13597	2.50705e+07	0.844752	0	0	81.9145	19.9605	61.954	348.376
MT-ND1	CD34_PB	1.59463	1.12958	26167605	0.881717	0	0	95.763	37.1983	58.5647	346.418
SLC12A6	CD34_PB	1.73599	1.12474	23540058	0.793182	0	0	86.4653	41.8019	44.6633	344.933
P2RY8	CD34_PB	1.87392	1.12155	22844787	0.769755	0	0	84.8568	41.8449	43.0119	343.953
MT-CO3	CD34_PB	2.0349	1.12081	2.59811e+07	0.875431	0	0	98.98	64.5796	34.4004	343.727
DNAH14	CD34_PB	1.61968	1.11962	23752496	0.80034	0	0	84.1114	31.4696	52.6419	343.364
TAOK3	CD34_PB	2.73935	1.11639	2.33473e+07	0.786689	0	0	97.8423	77.1021	20.7402	342.372
STK32B	CD34_PB	1.21361	1.11404	24508814	0.825824	0	0	70.5767	7.69561	62.8811	341.651
MT-RNR2	CD34_PB	7.50556	1.11287	2.72662e+07	0.918734	0	0	100	99.9055	0.0944774	341.292
CDK6-AS1	CD34_PB	1.14199	1.11242	2.36599e+07	0.797219	0	0	61.0828	2.3104	58.7724	341.156
PIEZO1	CD34_PB	1.29931	1.10956	2.63199e+07	0.886849	0	0	87.4853	16.4906	70.9947	340.277
EGFEM1P	CD34_PB	1.40127	1.10455	2.28409e+07	0.769625	0	0	68.4974	18.4145	50.083	338.741
TM7SF3	CD34_PB	1.54615	1.09714	24817919	0.836239	0	0	88.623	35.6867	52.9363	336.47
PDZD8	CD34_PB	1.73066	1.09422	2.29814e+07	0.774357	0	0	83.876	48.57	35.3061	335.573
ENSG00000284906	CD34_PB	1.7509	1.09362	22329223	0.752383	0	0	78.5798	39.9296	38.6503	335.391
TESPA1	CD34_PB	1.38681	1.09348	24379684	0.821473	0	0	80.1491	20.4672	59.6818	335.347
PLXDC2	CD34_PB	1.73799	1.08443	22671488	0.763915	0	0	84.2291	30.0867	54.1424	332.571
CNTLN	CD34_PB	1.42463	1.07903	2.47589e+07	0.834251	0	0	85.1314	26.1874	58.944	330.914
HMGA2	CD34_PB	1.58247	1.07851	23257788	0.783671	0	0	83.2876	26.1101	57.1775	330.755
MT-CYB	CD34_PB	2.03894	1.07773	25636661	0.863827	0	0	98.5092	66.2888	32.2205	330.516
LINC01473	CD34_PB	1.81936	1.07749	23274906	0.784248	0	0	88.8976	45.0142	43.8834	330.443
CENPF	CD34_PB	1.84172	1.07729	21345230	0.719227	0	0	74.696	34.0204	40.6755	330.382
WDFY4	CD34_PB	1.32475	1.07368	24915592	0.83953	0	0	82.3068	15.0047	67.3021	329.275
ANKRD36C	CD34_PB	2.08485	1.06641	24417970	0.822763	0	0	97.0969	63.9011	33.1958	327.043
RNF130	CD34_PB	2.22344	1.06589	2.28659e+07	0.770467	0	0	94.6253	66.9072	27.7182	326.885
HMGB2	CD34_PB	1.42873	1.06486	23676941	0.797794	0	0	76.8537	27.7849	49.0687	326.568
ASPM	CD34_PB	1.56599	1.06291	21494842	0.724268	0	0	66.5751	25.3972	41.1779	325.971
TBC1D5	CD34_PB	3.11833	1.06008	2.39809e+07	0.808038	0	0	99.6469	90.7928	8.85417	325.102
PRKG2	CD34_PB	1.0931	1.05014	23576280	0.794402	0	0	61.3574	3.32389	58.0335	322.056
SMC4	CD34_PB	1.91285	1.04352	22848802	0.76989	0	0	89.2507	53.0705	36.1802	320.025
LINC01515	CD34_PB	1.18247	1.04269	23649585	0.796872	0	0	67.5167	9.92012	57.5965	319.771
ENSG00000287092	CD34_PB	1.25556	1.03716	20966250	0.706457	0	0	50.8042	10.9508	39.8535	318.073
USP9Y	CD34_PB	1.40616	1.03535	24248293	0.817046	0	0	86.6614	20.5875	66.074	317.518
HNRNPA1	CD34_PB	2.3397	1.02905	23144700	0.77986	0	0	98.9015	70.1537	28.7478	315.586
BRIP1	CD34_PB	1.51061	1.02847	2.26485e+07	0.763139	0	0	75.1275	30.3186	44.8089	315.409
NPR3	CD34_PB	1.07367	1.0243	2.46249e+07	0.829737	0	0	68.8113	4.43185	64.3795	314.13
DISC1FP1	CD34_PB	1.12633	1.01976	2.27732e+07	0.767341	0	0	59.1605	7.12875	52.0317	312.738
TARBP1	CD34_PB	1.29467	1.01075	2.51187e+07	0.846373	0	0	85.053	24.0488	61.0042	309.975
PRKACB	CD34_PB	2.09871	1.01027	2.3563e+07	0.793954	0	0	96.7831	67.6114	29.1716	309.828
NIN	CD34_PB	1.73359	1.00707	24190943	0.815113	0	0	94.7823	49.7123	45.07	308.847
RFX3-DT	CD34_PB	1.29812	1.00238	23751085	0.800292	0	0	76.736	21.3261	55.4099	307.407
RAPGEF2	CD34_PB	1.83598	1.00007	22560625	0.76018	0	0	88.9761	52.9846	35.9914	306.699
ATP6V0A2	CD34_PB	1.32623	0.99987	2.41229e+07	0.812821	0	0	80.816	27.5702	53.2458	306.638
MEF2C-AS1	CD34_PB	1.11688	0.998664	23909518	0.805631	0	0	68.2621	8.64897	59.6131	306.268
PTMA	CD34_PB	2.94723	0.996492	22505125	0.75831	0	0	99.6469	85.2615	14.3854	305.602
LINC01572	CD34_PB	1.62086	0.994087	22317743	0.751996	0	0	79.5214	39.6719	39.8495	304.865
BCR	CD34_PB	1.43757	0.992482	2.45987e+07	0.828854	0	0	88.9368	35.4634	53.4735	304.373
ARID5B	CD34_PB	1.67491	0.989794	21772189	0.733614	0	0	78.1483	37.5247	40.6236	303.548
MANBA	CD34_PB	1.77081	0.988696	2.38381e+07	0.803223	0	0	92.9776	54.1957	38.782	303.211
ZRANB3	CD34_PB	1.47631	0.986674	2.37671e+07	0.800831	0	0	84.896	35.9443	48.9517	302.591
DACH1	CD34_PB	1.16536	0.985504	23807359	0.802189	0	0	70.5375	10.7103	59.8272	302.232
LINC00342	CD34_PB	1.79613	0.982381	23594009	0.795	0	0	91.5261	54.0411	37.485	301.275
PHACTR1	CD34_PB	1.45013	0.980944	23136266	0.779576	0	0	81.0514	29.5199	51.5315	300.834
CEP128	CD34_PB	1.52486	0.974402	22810139	0.768587	0	0	79.7175	37.5419	42.1757	298.828
POLQ	CD34_PB	1.37683	0.972439	2.25165e+07	0.758693	0	0	71.3613	25.5261	45.8353	298.226
FADS1	CD34_PB	1.34062	0.970782	2.43979e+07	0.822088	0	0	86.1514	27.8708	58.2806	297.718
SNCA	CD34_PB	1.21883	0.970675	23893552	0.805093	0	0	76.5398	14.1201	62.4197	297.685
ADK	CD34_PB	2.56981	0.970076	2.30623e+07	0.777083	0	0	98.1954	80.7953	17.4	297.501
THRB	CD34_PB	1.08948	0.96886	22774706	0.767393	0	0	60.4551	8.72627	51.7288	297.128
GRK3	CD34_PB	1.46501	0.968612	2.34312e+07	0.789513	0	0	85.406	33.4622	51.9439	297.052
PLCB4	CD34_PB	1.31014	0.968255	22875228	0.77078	0	0	72.6167	22.1936	50.4231	296.943
FLT3	CD34_PB	1.10193	0.964854	23140187	0.779708	0	0	63.9859	9.25019	54.7357	295.9
MAN1A1	CD34_PB	1.52824	0.96401	22450000	0.756452	0	0	80.7768	38.7014	42.0754	295.641
TUBA1B	CD34_PB	1.65271	0.959247	2.25941e+07	0.761308	0	0	84.2291	42.4375	41.7916	294.18
STON2	CD34_PB	1.15207	0.952207	22931988	0.772693	0	0	66.4967	15.1336	51.3631	292.021
TFEC	CD34_PB	1.12418	0.949741	2.40154e+07	0.809199	0	0	71.8713	10.1434	61.7279	291.265
NFIA	CD34_PB	1.20215	0.945746	23255667	0.783599	0	0	71.3613	16.4047	54.9566	290.04
SIL1	CD34_PB	1.49296	0.944379	2.37364e+07	0.799798	0	0	88.1914	40.0756	48.1159	289.62
PELI2	CD34_PB	1.42563	0.942472	23073792	0.777471	0	0	83.366	29.9923	53.3738	289.036
CTDSPL	CD34_PB	1.19899	0.938376	2.36132e+07	0.795648	0	0	75.2844	19.6771	55.6074	287.779
DIAPH3	CD34_PB	1.50889	0.938241	21221429	0.715056	0	0	68.8898	27.596	41.2938	287.738
CNST	CD34_PB	1.42493	0.936439	2.38549e+07	0.803791	0	0	86.8576	37.3701	49.4875	287.185
ALS2	CD34_PB	1.32368	0.932558	23120739	0.779053	0	0	77.9129	32.4057	45.5072	285.995
CEP170	CD34_PB	1.69254	0.931518	23855483	0.80381	0	0	94.0761	55.2864	38.7897	285.676
EXOC6	CD34_PB	1.53872	0.931332	23873155	0.804406	0	0	92.0361	43.2019	48.8342	285.619
CIT	CD34_PB	1.26199	0.924183	2.22549e+07	0.749877	0	0	68.1836	22.9494	45.2342	283.427
ITGA9	CD34_PB	1.05961	0.92399	2.34803e+07	0.791169	0	0	66.6144	9.77411	56.8402	283.367
TAPT1-AS1	CD34_PB	1.07123	0.923387	2.38634e+07	0.804077	0	0	70.5375	11.698	58.8394	283.183
ANP32B	CD34_PB	1.35335	0.923045	2.4769e+07	0.83459	0	0	90.4668	35.1885	55.2783	283.078
CCDC26	CD34_PB	0.948657	0.917517	20650011	0.695802	0	0	41.0357	2.465	38.5707	281.382
GATA2	CD34_PB	0.965737	0.913846	2.25318e+07	0.759208	0	0	55.0804	4.38031	50.7001	280.257
RNASEH2B	CD34_PB	1.39377	0.911626	23812859	0.802374	0	0	86.8968	36.4854	50.4114	279.576
ST3GAL3	CD34_PB	1.51936	0.910185	23463754	0.790611	0	0	89.0938	43.2878	45.8059	279.134
SLC39A8	CD34_PB	1.26102	0.909978	23953481	0.807112	0	0	82.0714	25.7236	56.3478	279.07
CPT1A	CD34_PB	1.61949	0.908859	23671800	0.797621	0	0	93.4876	49.7037	43.784	278.727
MAFIP	CD34_PB	1.13672	0.908102	2.46388e+07	0.830205	0	0	81.9929	15.2366	66.7563	278.495
ENSG00000228541	CD34_PB	1.03098	0.901723	2.02496e+07	0.682309	0	0	43.8603	9.29314	34.5672	276.539
NSD2	CD34_PB	1.65592	0.899952	23124472	0.779179	0	0	91.0161	51.284	39.7321	275.996
LIMS1	CD34_PB	1.83582	0.895027	2.27577e+07	0.766819	0	0	94.6253	58.4471	36.1782	274.485
CERS6	CD34_PB	1.9807	0.892371	2.31531e+07	0.780142	0	0	97.1361	66.9501	30.186	273.671
CMSS1	CD34_PB	1.84792	0.891781	2.17384e+07	0.732475	0	0	87.2891	53.8006	33.4886	273.49
L3MBTL4	CD34_PB	1.20185	0.89173	22343008	0.752847	0	0	67.4774	17.736	49.7415	273.474
SERPINB1	CD34_PB	1.14841	0.887071	23811573	0.802331	0	0	75.9906	22.52	53.4706	272.045
HSPG2	CD34_PB	1.11528	0.886318	21629751	0.728814	0	0	60.4943	16.8943	43.6	271.814
MIS18BP1	CD34_PB	1.61751	0.885994	2.28714e+07	0.770653	0	0	88.623	52.5122	36.1108	271.715
TGFBRAP1	CD34_PB	1.12391	0.883917	24721949	0.833006	0	0	81.7183	21.5752	60.1431	271.078
ARID1B	CD34_PB	3.1379	0.882083	2.34523e+07	0.790226	0	0	99.9215	96.178	3.74358	270.516
CCDC18	CD34_PB	1.46298	0.881762	22581168	0.760872	0	0	82.1499	41.2866	40.8633	270.417
ERLIN1	CD34_PB	0.999825	0.876627	2.41688e+07	0.814366	0	0	70.8513	11.5434	59.3079	268.842
NEDD4	CD34_PB	1.13049	0.875782	24341613	0.82019	0	0	81.1691	19.6169	61.5521	268.583
SPART	CD34_PB	1.18567	0.874947	2.44015e+07	0.82221	0	0	84.6999	25.3371	59.3628	268.327
HMGCS1	CD34_PB	1.66759	0.87208	21771145	0.733578	0	0	86.1514	46.3884	39.763	267.448
KCNAB2	CD34_PB	1.84265	0.87028	2.26885e+07	0.764488	0	0	92.193	61.0324	31.1606	266.896
ABO	CD34_PB	0.878951	0.867862	24105051	0.812219	0	0	63.2013	0.961951	62.2393	266.154
GMPR	CD34_PB	0.907507	0.857772	22984162	0.774451	0	0	58.1404	4.49197	53.6485	263.06
BRCA2	CD34_PB	1.19383	0.857152	22978558	0.774262	0	0	74.186	26.2561	47.9298	262.87
MYO15B	CD34_PB	1.00593	0.854568	24453986	0.823977	0	0	75.0098	13.0379	61.9719	262.077
MT-ATP6	CD34_PB	1.7519	0.853903	23707109	0.798811	0	0	96.5477	63.2139	33.3337	261.873
TCF4	CD34_PB	1.60085	0.851207	21840917	0.735929	0	0	89.7607	34.7419	55.0188	261.047
ENOSF1	CD34_PB	1.32953	0.846786	2.37632e+07	0.800701	0	0	86.8576	38.3578	48.4998	259.691
CCDC14	CD34_PB	1.43006	0.845976	2.33935e+07	0.788242	0	0	89.133	44.6277	44.5053	259.442
BCAT1	CD34_PB	1.4766	0.842727	22708633	0.765167	0	0	88.5838	29.2966	59.2872	258.446
GSE1	CD34_PB	1.93279	0.842418	2.18079e+07	0.734816	0	0	92.3499	66.3832	25.9667	258.351
CUX1	CD34_PB	2.3123	0.842304	2.24412e+07	0.756154	0	0	99.1369	78.1843	20.9526	258.316
ME3	CD34_PB	0.953275	0.836251	23241608	0.783126	0	0	64.2997	8.94099	55.3587	256.46
KNTC1	CD34_PB	1.34226	0.835728	2.27584e+07	0.766844	0	0	81.4437	37.31	44.1337	256.299
MAP3K20	CD34_PB	1.1887	0.834574	2.35356e+07	0.793032	0	0	82.2676	24.8132	57.4544	255.945
MT-ND2	CD34_PB	1.55722	0.831989	23886208	0.804845	0	0	95.1353	55.149	39.9863	255.153
ALPK1	CD34_PB	1.14014	0.829916	2.2981e+07	0.774344	0	0	74.2252	22.039	52.1862	254.517
E2F3	CD34_PB	1.81643	0.827483	22420759	0.755467	0	0	94.5861	61.9686	32.6175	253.771
AFF1	CD34_PB	2.2847	0.825663	2.26327e+07	0.762608	0	0	98.3523	81.7401	16.6122	253.213
NFIC	CD34_PB	1.01192	0.824762	24604732	0.829056	0	0	78.6583	16.1556	62.5027	252.937
NMNAT3	CD34_PB	0.910059	0.824496	22831897	0.76932	0	0	59.592	6.86249	52.7295	252.855
STMN1	CD34_PB	1.29791	0.821542	2.28624e+07	0.770348	0	0	83.523	33.256	50.2669	251.949
C1QTNF3-AMACR	CD34_PB	1.33626	0.819882	22417875	0.75537	0	0	79.5214	36.8891	42.6323	251.44
BRCA1	CD34_PB	1.27377	0.819318	2.26035e+07	0.761624	0	0	78.6975	33.7885	44.909	251.267
RUNX2	CD34_PB	1.4573	0.81862	21191237	0.714038	0	0	74.8529	34.9652	39.8877	251.053
TMEM163	CD34_PB	1.07812	0.818469	21801296	0.734594	0	0	62.0243	16.9114	45.1129	251.007
CBX5	CD34_PB	1.62803	0.818407	22159853	0.746676	0	0	91.4084	49.635	41.7734	250.988
PLA2G4A	CD34_PB	1.00256	0.813125	2.34744e+07	0.79097	0	0	71.1259	15.3569	55.7691	249.368
BUB1	CD34_PB	1.27086	0.811278	22022907	0.742062	0	0	75.3629	31.0916	44.2712	248.801
MT-CO2	CD34_PB	1.37536	0.808044	23791327	0.801648	0	0	91.2122	46.1908	45.0214	247.809
SELL	CD34_PB	0.932878	0.806751	23128585	0.779317	0	0	64.1428	9.40479	54.738	247.413
MECOM	CD34_PB	0.964304	0.804461	2.12595e+07	0.716337	0	0	52.2558	10.0146	42.2412	246.711
ITGA2B	CD34_PB	0.827889	0.804128	2.11738e+07	0.71345	0	0	44.2526	2.0785	42.1741	246.609
FNIP1	CD34_PB	2.3047	0.802085	2.24819e+07	0.757526	0	0	99.4115	80.3487	19.0628	245.982
TTC28	CD34_PB	1.29295	0.800183	21585823	0.727334	0	0	72.8521	25.9727	46.8794	245.399
IGF2BP2	CD34_PB	1.55428	0.79864	21375427	0.720245	0	0	91.5653	32.672	58.8933	244.925
KIF11	CD34_PB	1.17235	0.798074	21627298	0.728731	0	0	66.4967	25.5347	40.962	244.752
CDC42BPA	CD34_PB	1.48601	0.796977	2.15337e+07	0.725577	0	0	84.7391	42.2915	42.4476	244.415
PTEN	CD34_PB	1.96306	0.795756	2.22402e+07	0.749384	0	0	95.3707	73.6923	21.6784	244.041
P2RX1	CD34_PB	0.871287	0.788669	23795886	0.801802	0	0	66.1436	6.99991	59.1437	241.868
ALCAM	CD34_PB	1.18743	0.788447	21837454	0.735813	0	0	69.5959	23.3187	46.2772	241.799
SESN3	CD34_PB	1.21735	0.787041	21986136	0.740823	0	0	72.8521	24.6328	48.2193	241.368
NDUFAF6	CD34_PB	1.20268	0.78692	2.30992e+07	0.778328	0	0	81.1299	32.6806	48.4493	241.331
PDGFC	CD34_PB	0.970453	0.785477	23221881	0.782461	0	0	68.5367	11.9127	56.6239	240.889
EMID1	CD34_PB	0.829591	0.784347	24156777	0.813962	0	0	65.9474	4.43185	61.5156	240.542
ATAD2	CD34_PB	1.29285	0.781981	21918745	0.738552	0	0	76.3044	35.6867	40.6178	239.817
SHANK3	CD34_PB	0.834815	0.779866	22937201	0.772869	0	0	58.2581	4.87847	53.3797	239.168
TXLNGY	CD34_PB	0.923113	0.778426	2.4062e+07	0.810767	0	0	73.4406	10.9594	62.4812	238.726
NUP98	CD34_PB	1.69214	0.778308	2.30437e+07	0.776456	0	0	94.6253	66.0654	28.5599	238.69
FAR2	CD34_PB	1.04898	0.777667	2.17481e+07	0.732803	0	0	63.3582	19.8317	43.5265	238.493
ZFP36L2	CD34_PB	1.32069	0.776913	2.25595e+07	0.760142	0	0	81.8752	41.3983	40.477	238.262
KIF13A	CD34_PB	1.28145	0.775965	2.22967e+07	0.751288	0	0	82.4637	33.402	49.0617	237.971
IGFBP7	CD34_PB	1.19839	0.773726	21907560	0.738175	0	0	73.5583	26.5052	47.0531	237.285
ZNRF2P2	CD34_PB	0.888746	0.772194	2.38521e+07	0.803698	0	0	69.2821	9.77411	59.508	236.815
RYBP	CD34_PB	1.57751	0.77046	2.22424e+07	0.749459	0	0	90.3099	56.738	33.572	236.283
IL12A-AS1	CD34_PB	0.783508	0.767889	21531724	0.725511	0	0	46.175	1.43434	44.7406	235.495
TUBGCP3	CD34_PB	1.30833	0.767381	2.31025e+07	0.778438	0	0	87.2107	42.6694	44.5413	235.339
NUSAP1	CD34_PB	1.04609	0.764902	21854639	0.736392	0	0	64.7313	21.0169	43.7143	234.579
NREP	CD34_PB	1.08005	0.764259	22673676	0.763989	0	0	75.2844	21.7556	53.5289	234.381
APOLD1	CD34_PB	1.13177	0.763678	21717913	0.731785	0	0	68.6936	27.6132	41.0804	234.203
STAB1	CD34_PB	0.878723	0.763069	22168999	0.746984	0	0	55.7474	5.94349	49.8039	234.017
SKAP2	CD34_PB	1.28639	0.762696	22164269	0.746825	0	0	81.0906	34.8106	46.28	233.902
PARVB	CD34_PB	0.943795	0.76119	2.35368e+07	0.793071	0	0	71.5182	14.4121	57.1061	233.44
PLXNC1	CD34_PB	1.08142	0.760913	2.15699e+07	0.726798	0	0	64.5743	22.1077	42.4666	233.355
KIF15	CD34_PB	1.00261	0.760815	22076499	0.743867	0	0	64.4959	18.4231	46.0728	233.325
DPY19L2	CD34_PB	0.831807	0.757609	23680528	0.797915	0	0	64.9274	6.59624	58.3312	232.342
FREM1	CD34_PB	0.788276	0.755672	1.90027e+07	0.640297	0	0	30.1295	2.5423	27.5872	231.748
FANCI	CD34_PB	1.22865	0.755346	2.17937e+07	0.734337	0	0	74.696	33.1701	41.5258	231.648
ENTPD1-AS1	CD34_PB	1.1194	0.754821	22451124	0.75649	0	0	74.2644	27.0463	47.2181	231.487
PRKCE	CD34_PB	1.39013	0.753756	21313467	0.718157	0	0	77.1283	34.4499	42.6784	231.16
SLC43A3	CD34_PB	0.945486	0.752345	23283676	0.784543	0	0	70.4982	16.3618	54.1365	230.728
TFDP2	CD34_PB	1.67198	0.749626	2.20867e+07	0.744211	0	0	94.3115	60.9121	33.3994	229.894
GCSAML	CD34_PB	0.86007	0.748475	22717914	0.76548	0	0	60.7297	8.66615	52.0635	229.541
NFE2	CD34_PB	0.777451	0.747204	24330270	0.819808	0	0	66.1044	3.10916	62.9952	229.151
TYMS	CD34_PB	0.950566	0.747142	23094163	0.778157	0	0	70.4982	16.6538	53.8445	229.132
HOXA3	CD34_PB	0.834758	0.744749	22441069	0.756151	0	0	57.3166	7.03427	50.2823	228.398
RPS2	CD34_PB	1.42562	0.743633	2.29291e+07	0.772595	0	0	91.9969	51.954	40.0429	228.056
ZNF280D	CD34_PB	0.952773	0.743232	23677310	0.797807	0	0	74.9706	16.4648	58.5057	227.933
AHRR	CD34_PB	1.40174	0.744491	21204208	0.714475	4.688e-308	2.09832e-306	79.7568	35.6094	44.1474	227.575
TMPO	CD34_PB	1.43966	0.73999	2.18116e+07	0.734943	0	0	84.5822	48.4325	36.1497	226.939
ANLN	CD34_PB	1.02193	0.739606	21060562	0.709635	0	0	59.0035	20.0034	39.0001	226.821
MYO1G	CD34_PB	1.34609	0.737409	21955159	0.739779	0	0	84.1506	42.4633	41.6874	226.147
MAST4	CD34_PB	1.20329	0.736821	21833180	0.735669	0	0	75.6767	31.7358	43.9409	225.967
CEP192	CD34_PB	1.72272	0.736276	2.20538e+07	0.743102	0	0	92.8207	66.3918	26.4289	225.8
TMEM123	CD34_PB	1.61803	0.736055	2.20018e+07	0.74135	0	0	92.5853	57.8373	34.748	225.732
TRIM24	CD34_PB	1.61256	0.734226	2.16966e+07	0.731068	0	0	92.2715	55.1576	37.1139	225.171
STK3	CD34_PB	1.58433	0.733899	2.17145e+07	0.731671	0	0	90.3099	54.3331	35.9768	225.071
NSMAF	CD34_PB	1.33019	0.732739	2.25381e+07	0.759421	0	0	87.5245	43.5627	43.9619	224.715
ENSG00000288891	CD34_PB	0.988161	0.732629	2.3071e+07	0.777378	0	0	73.2836	20.0206	53.263	224.681
ASPH	CD34_PB	1.19132	0.731742	22373202	0.753865	0	0	80.7375	33.4708	47.2668	224.409
ADGRG6	CD34_PB	0.770089	0.728822	21941881	0.739331	0	0	50.765	3.71897	47.046	223.514
B3GNTL1	CD34_PB	0.863616	0.72613	23442081	0.789881	0	0	68.1444	11.8354	56.3089	222.688
ZNF439	CD34_PB	0.819302	0.725471	23360583	0.787134	0	0	64.2605	7.99622	56.2643	222.486
DYNLT5	CD34_PB	0.755286	0.725318	22804509	0.768398	0	0	55.7866	2.84291	52.9437	222.439
SCHIP1	CD34_PB	0.774637	0.724476	21851063	0.736271	0	0	50.8042	4.40608	46.3982	222.181
GPSM2	CD34_PB	0.885763	0.723589	22602408	0.761588	0	0	63.829	13.8281	50.0009	221.909
CEP83	CD34_PB	1.18144	0.723544	2.24185e+07	0.755392	0	0	79.8745	36.3824	43.4921	221.895
RANBP17	CD34_PB	1.31275	0.722949	21074552	0.710107	0	0	75.6767	31.6757	44.0011	221.713
KNL1	CD34_PB	1.04947	0.722088	21589070	0.727443	0	0	65.5159	21.1973	44.3186	221.448
MAPK14	CD34_PB	1.59577	0.721673	22050037	0.742976	0	0	93.213	59.2631	33.9499	221.321
ABCC1	CD34_PB	1.55474	0.720561	22047583	0.742893	0	0	90.5453	59.3661	31.1792	220.98
ANKRD33B	CD34_PB	0.841397	0.720255	23160499	0.780393	0	0	64.8882	10.0318	54.8564	220.886
SDCCAG8	CD34_PB	1.57509	0.754548	2.14823e+07	0.723847	1.43047e-294	6.06647e-293	86.2299	53.8607	32.3692	220.492
KIF14	CD34_PB	0.996186	0.718551	20953551	0.70603	0	0	58.2581	19.0844	39.1737	220.364
CD84	CD34_PB	0.872383	0.718502	22427370	0.75569	0	0	61.2789	10.2121	51.0668	220.349
HMGN2	CD34_PB	1.1327	0.718335	22545443	0.759668	0	0	78.4229	32.9125	45.5104	220.298
TFPI	CD34_PB	0.853285	0.717545	22921141	0.772328	0	0	63.9859	9.25878	54.7271	220.055
NNT	CD34_PB	1.265	0.71464	2.2175e+07	0.747187	0	0	82.9737	42.4375	40.5362	219.165
CLINT1	CD34_PB	1.55926	0.714549	22195669	0.747883	0	0	91.8007	62.4066	29.3941	219.136
ARRB1	CD34_PB	1.22833	0.714282	22160833	0.746709	0	0	81.2475	36.2707	44.9768	219.055
GALNT7	CD34_PB	1.34603	0.712844	21633807	0.728951	0	0	85.1314	42.1197	43.0117	218.614
MYC	CD34_PB	0.821771	0.712814	22427910	0.755708	0	0	58.8074	9.72258	49.0848	218.604
CENPU	CD34_PB	1.00957	0.712548	22181638	0.74741	0	0	70.3413	22.9494	47.3919	218.523
FANCL	CD34_PB	1.19912	0.711001	22253869	0.749844	0	0	82.4637	35.3603	47.1034	218.048
CABLES1	CD34_PB	0.942605	0.709316	22144021	0.746142	0	0	66.0651	17.6673	48.3979	217.532
CKAP2	CD34_PB	1.07814	0.707978	21942930	0.739367	0	0	72.5775	30.3444	42.2331	217.121
CRHBP	CD34_PB	0.814762	0.707523	20966538	0.706467	0	0	47.7442	6.94838	40.7958	216.982
NR6A1	CD34_PB	1.46302	0.70719	2.12487e+07	0.715975	0	0	83.366	32.6462	50.7198	216.88
AGPAT5	CD34_PB	1.12589	0.703487	2.22871e+07	0.750963	0	0	79.9137	31.8217	48.092	215.744
PLAC8	CD34_PB	0.915139	0.70222	2.22357e+07	0.749233	0	0	64.2997	17.0832	47.2165	215.356
DTL	CD34_PB	1.03203	0.698075	21505475	0.724627	0	0	66.4574	22.2881	44.1694	214.084
RRM2	CD34_PB	1.15594	0.721333	20519617	0.691408	7.34465e-299	3.15712e-297	61.3182	24.5212	36.797	213.876
RFX8	CD34_PB	0.800424	0.697108	20778906	0.700145	0	0	46.8027	8.58885	38.2138	213.788
MMRN1	CD34_PB	0.735348	0.695335	2.22675e+07	0.750303	0	0	52.8835	3.73615	49.1473	213.244
PRKN	CD34_PB	1.15443	0.694803	2.08609e+07	0.702907	0	0	67.2421	27.2095	40.0326	213.081
REXO5	CD34_PB	0.722332	0.694754	2.29472e+07	0.773207	0	0	56.6889	2.80855	53.8803	213.066
PKD2	CD34_PB	1.29048	0.693574	21622344	0.728565	0	0	84.1114	42.7897	41.3218	212.704
TUBB	CD34_PB	1.72921	0.814158	2.10762e+07	0.710163	3.77479e-263	1.37898e-261	84.386	51.5245	32.8615	212.382
ENSG00000289364	CD34_PB	0.730754	0.687698	20537868	0.692023	0	0	40.9572	2.82573	38.1315	210.902
LRRK1	CD34_PB	0.815749	0.68617	2.26673e+07	0.763773	0	0	62.1028	9.97166	52.1311	210.433
ABCA2	CD34_PB	0.851982	0.684577	21962836	0.740037	0	0	59.7097	14.9446	44.7651	209.945
HLA-DRA	CD34_PB	0.879829	0.680586	23134892	0.77953	0	0	69.1251	11.7238	57.4014	208.721
PLD1	CD34_PB	0.977659	0.680076	20314865	0.684509	0	0	54.492	20.2182	34.2738	208.565
MPHOSPH9	CD34_PB	1.20361	0.677661	2.22114e+07	0.748414	0	0	83.366	41.6044	41.7616	207.824
KDM5D	CD34_PB	0.840106	0.677458	2.3295e+07	0.784924	0	0	70.2628	12.3765	57.8863	207.762
ANOS2P	CD34_PB	0.724653	0.677398	22505544	0.758324	0	0	55.1197	3.3926	51.7271	207.743
SLC25A48	CD34_PB	0.691813	0.677068	18924430	0.637658	0	0	28.521	1.21962	27.3014	207.642
POLE	CD34_PB	1.02463	0.67275	2.22353e+07	0.749219	0	0	74.4998	28.5837	45.9161	206.318
GYPC	CD34_PB	0.87018	0.670067	21968835	0.74024	0	0	61.8674	16.9802	44.8872	205.495
RGS18	CD34_PB	0.713205	0.669881	2.18634e+07	0.736686	0	0	50.4512	3.89934	46.5518	205.438
ENSG00000229855	CD34_PB	0.679844	0.669722	2.02943e+07	0.683817	0	0	37.4264	0.807352	36.6191	205.389
ATP2A3	CD34_PB	0.949348	0.660311	22590525	0.761187	0	0	72.7344	23.4218	49.3126	202.503
PPA2	CD34_PB	1.24476	0.660197	2.20099e+07	0.741624	0	0	85.2491	45.3148	39.9343	202.468
SMC2	CD34_PB	1.02842	0.659069	21995953	0.741153	0	0	73.8329	28.4549	45.378	202.122
PIGX	CD34_PB	1.04066	0.658192	22168658	0.746973	0	0	75.4413	30.4732	44.9681	201.853
NGLY1	CD34_PB	1.23381	0.658173	2.18779e+07	0.737174	0	0	83.7583	44.2326	39.5258	201.847
SETDB2	CD34_PB	1.02792	0.656605	2.19362e+07	0.739138	0	0	72.8129	29.58	43.2329	201.366
SATB1-AS1	CD34_PB	0.989913	0.654807	21670307	0.730181	0	0	68.6544	21.7212	46.9332	200.815
MTURN	CD34_PB	0.749393	0.65317	2.23989e+07	0.754729	0	0	58.1404	8.64038	49.5001	200.313
WDR27	CD34_PB	1.09351	0.650628	21557682	0.726386	0	0	75.4413	31.6156	43.8258	199.533
LY75	CD34_PB	0.927054	0.650616	2.24312e+07	0.75582	0	0	71.3221	21.3347	49.9874	199.53
RAVER2	CD34_PB	0.831716	0.650282	22645976	0.763056	0	0	67.6344	15.2538	52.3806	199.427
SCD	CD34_PB	1.31681	0.649728	21263455	0.716472	0	0	84.9745	35.429	49.5455	199.257
INSIG1	CD34_PB	1.01223	0.647185	2.20587e+07	0.743268	0	0	74.6175	28.18	46.4375	198.477
DNAAF9	CD34_PB	1.00392	0.64619	2.17441e+07	0.732667	0	0	71.5575	26.5052	45.0523	198.172
CASP2	CD34_PB	0.851081	0.645971	23009276	0.775297	0	0	70.7336	18.8354	51.8983	198.105
SGK3	CD34_PB	0.997927	0.643652	21699860	0.731176	0	0	70.1844	26.9346	43.2497	197.394
CREG1	CD34_PB	0.754021	0.643369	2.34409e+07	0.789841	0	0	66.7713	9.80847	56.9628	197.307
SLC22A16	CD34_PB	0.665092	0.642104	22695638	0.764729	0	0	54.6881	2.20733	52.4808	196.919
CD302	CD34_PB	0.706119	0.64142	2.29948e+07	0.77481	0	0	60.0628	5.96066	54.1021	196.71
SLC9A7	CD34_PB	0.978445	0.641198	2.16111e+07	0.728186	0	0	70.2628	24.1776	46.0852	196.641
ANXA1	CD34_PB	0.860058	0.635068	2.11551e+07	0.71282	0	0	58.2974	16.8341	41.4632	194.762
NCF4	CD34_PB	0.742712	0.633511	23009751	0.775313	0	0	63.5151	9.9373	53.5778	194.284
ENSG00000289707	CD34_PB	0.727856	0.632863	19519336	0.657704	0	0	36.5634	5.28214	31.2812	194.085
BLM	CD34_PB	1.07339	0.632402	2.13126e+07	0.718129	0	0	73.0483	32.9984	40.0499	193.944
TPX2	CD34_PB	1.17346	0.682413	20584249	0.693586	3.211e-285	1.30489e-283	66.1828	27.8451	38.3378	193.044
GAB1	CD34_PB	0.982586	0.627994	2.15037e+07	0.724568	0	0	70.459	25.234	45.225	192.592
TCERG1	CD34_PB	1.62168	0.640524	2.17368e+07	0.73242	7.16494e-303	3.1549e-301	94.6253	67.8519	26.7734	192.478
GPC5	CD34_PB	0.71735	0.626819	19990552	0.673581	0	0	39.8588	5.50545	34.3533	192.232
GUCY1B1	CD34_PB	0.670457	0.625815	22126003	0.745535	0	0	52.5304	4.27725	48.2532	191.924
CPED1	CD34_PB	0.661128	0.625729	21601230	0.727853	0	0	48.1365	2.79997	45.3366	191.898
PSTPIP2	CD34_PB	1.06412	0.625307	21127712	0.711898	0	0	70.6159	31.6929	38.9231	191.768
ZBTB20	CD34_PB	2.91957	1.02828	20272089	0.683068	1.46475e-188	3.63135e-187	95.3315	68.1268	27.2047	191.713
TOPBP1	CD34_PB	1.1988	0.624368	21672520	0.730255	0	0	82.4637	44.3786	38.0851	191.48
KIF4A	CD34_PB	0.845921	0.624255	20854238	0.702683	0	0	55.9043	16.6366	39.2677	191.445
AFF2	CD34_PB	0.715007	0.617422	19367143	0.652576	0	0	36.7595	7.29194	29.4676	189.35
ENSG00000258561	CD34_PB	0.751937	0.616226	20752449	0.699253	0	0	48.6073	9.14713	39.4602	188.983
CHPT1	CD34_PB	0.737832	0.614833	2.23048e+07	0.75156	0	0	59.7882	10.633	49.1552	188.556
ACSM3	CD34_PB	0.689276	0.614401	19546401	0.658616	0	0	35.9357	4.45761	31.478	188.423
HPS4	CD34_PB	0.839759	0.614093	22172886	0.747115	0	0	66.8105	19.9519	46.8586	188.329
EAF2	CD34_PB	0.76601	0.612915	2.21086e+07	0.744949	0	0	60.5728	12.3508	48.222	187.968
CYBRD1	CD34_PB	0.68862	0.61157	22555045	0.759992	0	0	58.1797	6.91403	51.2657	187.555
CREB3L2	CD34_PB	1.0616	0.610351	21474463	0.723582	0	0	76.1475	35.5235	40.624	187.181
TOP2B	CD34_PB	1.7377	0.630671	2.17287e+07	0.732147	4.24e-299	1.82464e-297	95.253	74.4997	20.7533	187.145
PLEK	CD34_PB	1.02781	0.608449	20899714	0.704216	0	0	67.7521	27.8536	39.8984	186.598
ENSG00000251600	CD34_PB	0.831648	0.607988	20627951	0.695058	0	0	54.0604	16.7225	37.3379	186.457
CSF3R	CD34_PB	0.663692	0.60776	21510497	0.724796	0	0	49.0388	5.02448	44.0144	186.387
ICA1	CD34_PB	0.789954	0.607558	2.16408e+07	0.729186	0	0	60.1412	14.8158	45.3255	186.325
DPY19L1P1	CD34_PB	0.765669	0.606458	21932643	0.73902	0	0	60.3374	13.5618	46.7756	185.987
ENSG00000289346	CD34_PB	0.836204	0.605966	22316192	0.751944	0	0	67.6736	20.8795	46.7941	185.837
PCM1	CD34_PB	2.24494	0.60467	21899073	0.737889	0	0	99.4508	89.6418	9.80892	185.439
MAPRE2	CD34_PB	1.10302	0.601113	2.13884e+07	0.720683	0	0	77.9129	35.8069	42.106	184.348
TRAF3IP2-AS1	CD34_PB	1.07316	0.619844	20963396	0.706361	2.82822e-299	1.21986e-297	70.5767	33.0327	37.544	184.04
LINC00278	CD34_PB	0.964292	0.599034	2.02349e+07	0.681814	0	0	57.1204	18.6378	38.4826	183.711
ACACA	CD34_PB	1.78124	0.739811	21045238	0.709119	1.90102e-250	6.49462e-249	92.3499	60.1391	32.2108	183.612
SLC8A3	CD34_PB	0.682494	0.595648	2.07452e+07	0.69901	0	0	45.665	6.31281	39.3522	182.672
MINPP1	CD34_PB	0.762922	0.594511	19823457	0.667951	0	0	45.3511	15.3655	29.9857	182.324
USP6NL	CD34_PB	0.926677	0.592777	21568200	0.72674	0	0	71.7144	25.4574	46.257	181.792
CCDC175	CD34_PB	0.623689	0.5922	20997031	0.707495	0	0	43.8211	2.86868	40.9524	181.615
LRRFIP2	CD34_PB	1.23405	0.628061	21283476	0.717146	2.66746e-291	1.11874e-289	81.6006	45.4951	36.1055	181.479
MPO	CD34_PB	0.598452	0.59146	17852223	0.60153	0	0	20.8709	0.661342	20.2096	181.388
PBX3	CD34_PB	1.77609	0.731078	21044255	0.709086	3.94991e-250	1.34823e-248	89.5253	61.0839	28.4414	181.212
KANSL1L	CD34_PB	0.940574	0.590611	2.1306e+07	0.717905	0	0	68.3405	26.8659	41.4746	181.127
CLU	CD34_PB	0.851164	0.590398	21269049	0.71666	0	0	63.6328	20.6047	43.0281	181.062
FANCD2	CD34_PB	0.958803	0.589182	2.09987e+07	0.707551	0	0	67.399	28.3346	39.0644	180.689
GALNT14	CD34_PB	0.707281	0.583955	20903673	0.704349	0	0	49.7842	9.40479	40.3794	179.086
RPS4Y1	CD34_PB	0.708394	0.583929	2.24344e+07	0.755926	0	0	61.5928	10.006	51.5868	179.078
CENPE	CD34_PB	1.3247	0.780821	20034303	0.675056	5.42809e-231	1.68462e-229	61.0828	29.7604	31.3224	178.631
LARS1	CD34_PB	1.52028	0.660216	21248558	0.71597	7.16818e-273	2.7427e-271	90.7415	54.1871	36.5544	178.629
GNAI1	CD34_PB	0.749289	0.581378	20769115	0.699815	0	0	52.295	13.682	38.613	178.296
ARHGEF2	CD34_PB	0.974697	0.580662	2.18576e+07	0.73649	0	0	76.4614	32.7493	43.7121	178.076
LRPPRC	CD34_PB	1.65923	0.671092	21278941	0.716994	1.75498e-267	6.56274e-266	93.213	62.6814	30.5316	177.962
ACAT2	CD34_PB	0.833209	0.57829	2.16371e+07	0.729063	0	0	65.1236	19.6685	45.4551	177.349
INPP5D	CD34_PB	2.45817	0.81283	2.07471e+07	0.699074	2.62818e-220	7.69716e-219	97.96	74.7402	23.2198	177.289
TAGLN2	CD34_PB	0.859518	0.578065	21843780	0.736026	0	0	68.8898	24.6156	44.2741	177.28
SPTLC2	CD34_PB	1.36386	0.623516	2.14015e+07	0.721122	1.50783e-286	6.19386e-285	87.6814	54.3331	33.3484	177.208
HS6ST1	CD34_PB	0.748438	0.577338	2.14934e+07	0.72422	0	0	58.062	14.8244	43.2376	177.057
CSF2RB	CD34_PB	0.650226	0.577016	19485912	0.656578	0	0	36.2103	5.78889	30.4214	176.958
B4GALT6	CD34_PB	0.846401	0.576588	2.14673e+07	0.723342	0	0	65.9082	21.1801	44.7281	176.827
PLXND1	CD34_PB	0.964644	0.576083	2.12e+07	0.714335	0	0	71.7536	26.5138	45.2398	176.672
RAI1	CD34_PB	0.925756	0.575687	21759478	0.733185	0	0	73.2444	28.4892	44.7552	176.551
AMD1	CD34_PB	1.42797	0.650189	2.12453e+07	0.715861	1.20676e-273	4.65014e-272	88.3484	53.7748	34.5736	176.417
TTLL5	CD34_PB	1.33344	0.631713	21267267	0.7166	1.24644e-280	4.91276e-279	85.053	50.4681	34.5849	175.811
PYGL	CD34_PB	0.687842	0.572518	21648095	0.729432	0	0	55.1197	9.84282	45.2768	175.579
LEPR	CD34_PB	0.86841	0.57113	21083069	0.710394	0	0	63.6328	23.7138	39.919	175.153
CEP152	CD34_PB	1.0223	0.581648	21054966	0.709447	3.01384e-303	1.32861e-301	72.6952	34.0462	38.649	175.004
CKAP2L	CD34_PB	0.716621	0.570475	20824258	0.701673	0	0	50.8435	10.8477	39.9957	174.952
XACT	CD34_PB	1.78464	1.02751	19009367	0.64052	2.65513e-172	5.99157e-171	50.5296	23.542	26.9876	174.906
ADGRA3	CD34_PB	0.978634	0.569139	21078521	0.71024	0	0	71.1259	23.2844	47.8416	174.543
COMT	CD34_PB	0.669265	0.568593	2.2528e+07	0.759082	0	0	60.102	9.19007	50.9119	174.375
ENSG00000285417	CD34_PB	0.592398	0.568535	2.09134e+07	0.704675	0	0	42.6834	2.06132	40.6221	174.357
HMMR	CD34_PB	0.763699	0.568129	20153450	0.67907	0	0	49.2742	15.125	34.1493	174.233
LRP5	CD34_PB	0.829386	0.566687	2.16364e+07	0.729039	0	0	67.2421	21.7642	45.4779	173.791
GCNT2	CD34_PB	0.830882	0.566279	21162479	0.713069	0	0	63.0051	19.7973	43.2078	173.665
PKIG	CD34_PB	0.672134	0.564894	2.04023e+07	0.687454	0	0	45.1157	8.59744	36.5183	173.241
QPRT	CD34_PB	1.0151	0.564291	21284148	0.717169	0	0	75.6767	36.6143	39.0625	173.056
FOXM1	CD34_PB	0.730797	0.564165	21223191	0.715115	0	0	56.2181	14.1115	42.1066	173.017
MAN2A2	CD34_PB	0.665349	0.561879	2.12017e+07	0.714392	0	0	50.9219	9.72258	41.1994	172.316
FAM13A	CD34_PB	1.00936	0.575078	20751593	0.699225	5.5453e-301	2.4165e-299	69.9098	27.2524	42.6573	171.728
TACC3	CD34_PB	0.871997	0.559588	21177221	0.713566	0	0	66.8105	26.196	40.6145	171.613
PAICS	CD34_PB	1.14413	0.595432	2.10038e+07	0.707723	2.31611e-290	9.64986e-289	79.0898	35.3002	43.7897	171.494
MBOAT1	CD34_PB	0.718081	0.559033	21563699	0.726589	0	0	57.8658	13.2526	44.6132	171.443
PPM1H	CD34_PB	0.95146	0.556854	2.0898e+07	0.704159	0	0	69.5567	23.5077	46.049	170.775
ERLIN2	CD34_PB	0.66461	0.554468	21994943	0.741119	0	0	57.3558	10.298	47.0578	170.043
SLC38A4-AS1	CD34_PB	1.71915	0.815441	20369636	0.686355	9.17679e-210	2.5555e-208	76.8537	50.8804	25.9733	169.279
H1-0	CD34_PB	0.681569	0.551502	2.09486e+07	0.705864	0	0	51.0789	10.4612	40.6176	169.134
CAVIN1	CD34_PB	0.656501	0.551356	2.1578e+07	0.727072	0	0	53.2758	8.26248	45.0133	169.089
RBL1	CD34_PB	1.06852	0.58602	2.09764e+07	0.706798	9.68676e-291	4.04923e-289	72.9698	35.6094	37.3604	169.004
NAV1	CD34_PB	0.831431	0.550938	2.04945e+07	0.690562	0	0	57.5912	18.9384	38.6528	168.961
ZNF69	CD34_PB	0.777015	0.549083	21304601	0.717858	0	0	62.5736	17.8906	44.683	168.392
CCDC15	CD34_PB	0.672016	0.547577	21443144	0.722526	0	0	54.3743	10.968	43.4063	167.93
LIMD1	CD34_PB	0.917589	0.545619	21432939	0.722183	0	0	72.5383	30.7567	41.7816	167.329
PIKFYVE	CD34_PB	1.47016	0.616936	21342871	0.719148	2.69383e-273	1.03594e-271	91.4869	62.3293	29.1576	167.18
IARS1	CD34_PB	1.53821	0.665435	21008754	0.70789	1.03053e-251	3.5334e-250	88.9368	55.8877	33.0492	165.994
MGST1	CD34_PB	0.801722	0.540622	2.03907e+07	0.687066	0	0	55.9043	17.2378	38.6665	165.797
AMOTL1	CD34_PB	0.777101	0.539619	21535631	0.725643	0	0	65.2413	18.2255	47.0157	165.489
LRRC8B	CD34_PB	0.863679	0.539448	21083343	0.710403	0	0	67.0067	26.634	40.3726	165.437
SPC25	CD34_PB	0.717398	0.538671	2.037e+07	0.686367	0	0	50.1373	13.9139	36.2234	165.199
NCAPH	CD34_PB	0.740936	0.537227	20939765	0.705565	0	0	57.0812	16.336	40.7452	164.756
LINC00470	CD34_PB	0.546152	0.537011	19404448	0.653833	0	0	31.3456	0.644164	30.7015	164.689
PRDM16	CD34_PB	0.603158	0.53653	19983082	0.67333	0	0	39.3095	5.1619	34.1476	164.542
CITED2	CD34_PB	0.654168	0.536064	20938887	0.705535	0	0	50.3335	11.0023	39.3311	164.399
MIDEAS	CD34_PB	1.36842	0.624353	2.1129e+07	0.71194	2.39275e-265	8.80031e-264	86.1514	52.9589	33.1926	164.24
MMS22L	CD34_PB	1.29109	0.646844	2.08116e+07	0.701247	6.33283e-256	2.21538e-254	78.0306	43.1074	34.9232	164.075
CDYL2	CD34_PB	0.661339	0.534275	21578317	0.727081	0	0	55.4335	10.2809	45.1526	163.85
CCDC125	CD34_PB	0.67031	0.533577	2.16914e+07	0.730891	0	0	57.1989	12.0931	45.1058	163.637
LINC01088	CD34_PB	0.563112	0.533132	20767077	0.699746	0	0	42.2126	2.41347	39.7992	163.5
PDE1C	CD34_PB	0.569724	0.532779	20156161	0.679162	0	0	38.3288	2.62819	35.7006	163.392
DDX3Y	CD34_PB	0.66891	0.531394	2.19761e+07	0.740483	0	0	60.102	10.925	49.177	162.967
NCAPG	CD34_PB	0.794049	0.531317	2.03079e+07	0.684276	0	0	56.1004	19.5826	36.5178	162.943
MIR29B2CHG	CD34_PB	0.808663	0.530252	2.10357e+07	0.708797	0	0	62.6913	21.9187	40.7725	162.617
CEP57L1	CD34_PB	0.765801	0.530188	21362276	0.719802	0	0	62.6913	20.2439	42.4473	162.597
CDC7	CD34_PB	0.669401	0.529106	2.16753e+07	0.730349	0	0	58.062	12.763	45.299	162.265
ANKRD27	CD34_PB	0.883167	0.528524	20989554	0.707243	0	0	68.3013	30.1469	38.1544	162.087
NEK9	CD34_PB	0.70407	0.528309	2.18367e+07	0.735787	0	0	61.9066	14.4121	47.4945	162.021
BAHCC1	CD34_PB	0.551184	0.528142	20940339	0.705584	0	0	42.958	2.19016	40.7679	161.97
ALDH1A1	CD34_PB	0.555749	0.527847	21161127	0.713024	0	0	44.8411	2.67113	42.17	161.879
SLC27A2	CD34_PB	0.676786	0.52773	20472659	0.689826	0	0	49.3919	12.617	36.7749	161.843
CPPED1	CD34_PB	0.743063	0.527123	20878625	0.703505	0	0	56.9243	17.0746	39.8496	161.657
SCN9A	CD34_PB	0.63074	0.523178	20301954	0.684074	0	0	44.6842	8.4772	36.207	160.447
ARHGAP22	CD34_PB	0.83147	0.523104	2.07549e+07	0.699337	0	0	62.1028	20.4329	41.6699	160.425
PARPBP	CD34_PB	0.77432	0.522897	2.05757e+07	0.693298	0	0	58.2189	20.785	37.4339	160.361
PHACTR4	CD34_PB	1.4959	0.62362	2.11558e+07	0.712845	1.69971e-258	6.02938e-257	90.7022	61.6851	29.0171	159.784
GNB4	CD34_PB	0.732298	0.521001	2.15104e+07	0.724793	0	0	62.2597	18.1225	44.1372	159.78
PRKY	CD34_PB	0.895073	0.520563	21054248	0.709423	0	0	69.0859	21.0255	48.0604	159.645
SYTL4	CD34_PB	0.595343	0.5205	2.08843e+07	0.703697	0	0	46.4104	6.00361	40.4067	159.626
SLC15A2	CD34_PB	0.608616	0.520382	21156740	0.712876	0	0	49.6273	7.97904	41.6483	159.59
H3C2	CD34_PB	0.576299	0.520092	20574897	0.693271	0	0	42.8796	4.33737	38.5422	159.501
HDC	CD34_PB	0.534543	0.519886	17700036	0.596402	0	0	20.2432	1.10796	19.1353	159.438
ARHGAP11A	CD34_PB	0.823553	0.531564	20383791	0.686832	6.83845e-302	2.99378e-300	58.2581	22.0304	36.2277	159.216
EZH2	CD34_PB	1.18594	0.597529	2.09518e+07	0.70597	4.65394e-268	1.74723e-266	79.796	42.678	37.118	158.798
RIF1	CD34_PB	1.71454	0.662951	20986450	0.707138	9.2358e-242	3.03247e-240	93.0561	66.598	26.4581	158.789
NEMP1	CD34_PB	0.749186	0.514595	21249110	0.715988	0	0	63.0051	20.5359	42.4692	157.815
EBPL	CD34_PB	0.632831	0.513491	2.14792e+07	0.723743	0	0	54.9235	10.9594	43.9641	157.477
CAPRIN1	CD34_PB	1.54091	0.598996	21252356	0.716098	6.39179e-264	2.33951e-262	94.6253	64.528	30.0973	156.716
MCM4	CD34_PB	0.930192	0.549228	2.05773e+07	0.69335	3.79663e-287	1.56466e-285	65.9867	27.261	38.7256	156.423
REV3L	CD34_PB	1.66304	0.654564	20945474	0.705757	6.13979e-241	2.00725e-239	93.0169	62.3637	30.6532	156.243
FARSB	CD34_PB	0.834092	0.509008	2.0833e+07	0.701968	0	0	65.7905	27.5101	38.2804	156.102
PTGS1	CD34_PB	0.543997	0.508638	21155384	0.71283	0	0	45.4688	3.37542	42.0934	155.988
SLFN11	CD34_PB	0.703366	0.507824	21310198	0.718047	0	0	59.3566	16.7139	42.6427	155.739
MIR181A1HG	CD34_PB	2.37986	0.88341	2.007e+07	0.676258	2.55561e-178	5.96559e-177	93.2523	60.3453	32.907	155.678
RAD18	CD34_PB	0.973114	0.554119	20779731	0.700173	6.94877e-283	2.79098e-281	70.1844	32.7579	37.4265	155.461
CENPJ	CD34_PB	0.939776	0.541519	2.08278e+07	0.701794	1.88569e-288	7.81366e-287	70.1844	32.4573	37.7271	154.933
PRC1	CD34_PB	0.765494	0.505185	20348174	0.685631	0	0	56.4927	19.3507	37.1421	154.929
CENPK	CD34_PB	0.95928	0.545765	20806929	0.701089	5.00695e-286	2.04789e-284	69.7921	32.672	37.1201	154.827
SMARCC1	CD34_PB	2.06754	0.644606	21047904	0.709209	3.85002e-242	1.2663e-240	98.7054	78.8027	19.9027	154.639
IRAG2	CD34_PB	0.732257	0.503576	2.10457e+07	0.709136	0	0	59.4743	17.8992	41.5751	154.436
WRN	CD34_PB	1.30294	0.606273	20951378	0.705956	3.45276e-256	1.21121e-254	84.1506	48.9565	35.1942	153.943
ATAD5	CD34_PB	0.93398	0.541841	20703092	0.69759	2.16319e-286	8.86675e-285	68.3405	30.0438	38.2967	153.911
MND1	CD34_PB	0.606139	0.501694	20846487	0.702422	0	0	49.0781	9.04406	40.034	153.859
STAT5A	CD34_PB	0.656779	0.5004	21466334	0.723308	0	0	57.552	14.4722	43.0798	153.462
ITPRID2	CD34_PB	0.825202	0.499703	2.11345e+07	0.712128	0	0	67.8698	27.1322	40.7376	153.248
ITGA9-AS1	CD34_PB	0.551295	0.497831	2.1011e+07	0.707967	0	0	46.1357	4.78399	41.3517	152.674
LDHB	CD34_PB	1.37965	0.609768	2.09717e+07	0.706642	1.30375e-252	4.48642e-251	89.133	52.0742	37.0588	152.654
FASN	CD34_PB	0.979291	0.543994	20703114	0.697591	6.60176e-283	2.65441e-281	70.4982	30.5334	39.9649	152.632
IL7	CD34_PB	0.539786	0.497324	19901483	0.67058	0	0	37.1518	3.35824	33.7936	152.518
TAL1	CD34_PB	0.519136	0.496758	2.0956e+07	0.706113	0	0	43.0365	2.25887	40.7776	152.345
HMGA1	CD34_PB	0.983504	0.496388	21151520	0.7127	0	0	76.5791	27.888	48.691	152.231
MACROD1	CD34_PB	0.675739	0.496281	2.03168e+07	0.684575	0	0	51.2358	14.8072	36.4286	152.198
MALRD1	CD34_PB	0.546611	0.495981	1.98879e+07	0.670122	0	0	37.7403	4.17418	33.5661	152.106
ENSG00000253619	CD34_PB	0.511427	0.494735	1.94775e+07	0.656293	0	0	32.4049	1.28833	31.1165	151.724
NDC80	CD34_PB	0.729497	0.510052	1.99416e+07	0.671931	1.85986e-299	8.04017e-298	49.9804	17.0059	32.9745	151.534
AK2	CD34_PB	0.751062	0.493935	2.1143e+07	0.712411	0	0	63.829	23.4218	40.4072	151.479
SPN	CD34_PB	0.985691	0.53098	20945047	0.705743	2.10417e-286	8.63414e-285	75.7552	35.4891	40.2661	150.832
HJURP	CD34_PB	0.616888	0.491552	20007756	0.674161	0	0	44.5665	10.3324	34.2341	150.748
MPP1	CD34_PB	0.631703	0.491183	2.06343e+07	0.695272	0	0	49.8235	12.0931	37.7304	150.635
ELF1	CD34_PB	1.99291	0.663593	2.08617e+07	0.702933	3.74792e-229	1.15001e-227	98.3523	73.4948	24.8575	150.595
RFWD3	CD34_PB	0.96998	0.539502	2.08424e+07	0.702284	7.34208e-281	2.89985e-279	71.479	35.0339	36.4451	150.272
LINC02232	CD34_PB	0.535592	0.48959	20269553	0.682982	0	0	40.0157	3.65026	36.3654	150.147
WASF1	CD34_PB	0.696185	0.489146	20830351	0.701878	0	0	57.9443	16.8685	41.0758	150.01
ENSG00000290832	CD34_PB	0.596832	0.488289	21307204	0.717946	0	0	52.6089	10.3839	42.2249	149.748
ZNF736	CD34_PB	0.638502	0.488288	21484409	0.723917	0	0	57.3558	13.098	44.2578	149.747
CGGBP1	CD34_PB	1.01539	0.532498	21044374	0.70909	4.95451e-283	1.9942e-281	77.1675	40.0584	37.1091	149.472
FAM228B	CD34_PB	0.801257	0.486131	20730158	0.698502	0	0	63.9074	24.8475	39.0599	149.086
ANKRD36B	CD34_PB	1.15038	0.559831	2.10142e+07	0.708074	5.58312e-268	2.094e-266	81.5222	45.3148	36.2074	148.735
TICRR	CD34_PB	0.678259	0.483673	20288957	0.683636	0	0	52.3735	16.0783	36.2951	148.332
BRI3BP	CD34_PB	0.666561	0.481397	21002437	0.707677	0	0	57.2381	16.8857	40.3525	147.634
FRMD4B	CD34_PB	0.750933	0.481337	20531060	0.691794	0	0	58.062	19.5568	38.5052	147.616
LINC02147	CD34_PB	0.489216	0.480715	18488243	0.622961	0	0	25.1863	0.678519	24.5078	147.425
ENSG00000257239	CD34_PB	0.487006	0.477948	20193265	0.680412	0	0	36.7595	0.712875	36.0466	146.576
NBAS	CD34_PB	1.71326	0.674476	20700264	0.697495	5.95418e-219	1.7331e-217	88.8584	69.9476	18.9108	146.2
NUBPL	CD34_PB	0.905999	0.522284	20608609	0.694407	4.91965e-282	1.97181e-280	66.4574	29.1849	37.2725	146.085
BTK	CD34_PB	0.547048	0.475824	20884529	0.703704	0	0	46.5281	6.51894	40.0091	145.925
TIMP3	CD34_PB	0.576907	0.475176	19639422	0.66175	0	0	38.5641	6.49317	32.071	145.726
CYP7B1	CD34_PB	0.530896	0.473738	1.99972e+07	0.673804	0	0	38.6034	3.88216	34.7212	145.285
ST3GAL4	CD34_PB	0.652606	0.471778	2.06109e+07	0.694485	0	0	53.5112	15.4599	38.0512	144.684
RAB44	CD34_PB	0.516123	0.470517	20336713	0.685245	0	0	40.6826	4.20854	36.4741	144.297
ENSG00000287100	CD34_PB	0.648069	0.48323	19415240	0.654196	5.95502e-301	2.59207e-299	41.938	11.8784	30.0596	144.286
GNA15	CD34_PB	0.639552	0.46993	20880544	0.70357	0	0	55.1197	14.8072	40.3125	144.117
CENPI	CD34_PB	0.666446	0.469178	20180572	0.679984	0	0	51.275	15.8121	35.4629	143.887
NCAPD3	CD34_PB	0.962057	0.532882	20708636	0.697777	6.48921e-272	2.47046e-270	70.6552	34.0548	36.6004	143.669
DEPDC1B	CD34_PB	0.773762	0.501966	2.01496e+07	0.678941	1.85984e-288	7.715e-287	56.0612	20.5531	35.5081	143.619
NUF2	CD34_PB	0.617629	0.466384	20156783	0.679183	0	0	47.9011	12.3851	35.516	143.03
STAT5B	CD34_PB	1.14874	0.550918	20910764	0.704588	9.40774e-262	3.40401e-260	81.4829	43.8031	37.6798	142.946
YEATS2	CD34_PB	1.32005	0.559214	2.10997e+07	0.710953	8.05627e-258	2.84715e-256	88.9368	57.2705	31.6664	142.905
GALNT2	CD34_PB	1.61102	0.626002	20812331	0.701271	2.87475e-230	8.89999e-229	90.3884	63.5661	26.8223	142.76
PALM2AKAP2	CD34_PB	1.08501	0.640777	19797522	0.667077	8.27807e-225	2.48578e-223	57.7089	26.2046	31.5043	142.64
PRIMPOL	CD34_PB	0.64269	0.465104	20766596	0.69973	0	0	54.6097	15.7004	38.9092	142.637
SCCPDH	CD34_PB	0.585745	0.464627	21276674	0.716917	0	0	53.982	11.3802	42.6017	142.491
MBNL3	CD34_PB	1.00911	0.536457	2.07036e+07	0.697606	9.76903e-268	3.66035e-266	72.7344	34.8965	37.8379	142.395
TANC1	CD34_PB	0.737946	0.475602	20191727	0.68036	6.25635e-300	2.7139e-298	56.1397	19.4709	36.6687	141.523
LAT2	CD34_PB	0.633819	0.461234	20763453	0.699624	0	0	54.1389	14.8329	39.3059	141.45
TROAP	CD34_PB	0.501819	0.460405	19795446	0.667007	0	0	36.7595	3.85639	32.9031	141.196
CKAP5	CD34_PB	1.47912	0.638734	2.06461e+07	0.695671	4.83365e-223	1.4367e-221	84.6999	57.0472	27.6527	141.06
NCAPD2	CD34_PB	0.96281	0.545577	20518857	0.691383	1.02315e-260	3.69153e-259	67.2813	32.7493	34.532	140.995
CPA3	CD34_PB	0.493079	0.459036	1.87548e+07	0.631942	0	0	28.7171	2.61101	26.1061	140.776
ZSCAN5A	CD34_PB	0.650236	0.458895	20453752	0.689189	0	0	53.1973	15.1421	38.0552	140.733
NUCKS1	CD34_PB	1.87202	0.660527	20629876	0.695123	1.44844e-214	4.13671e-213	93.4092	66.9845	26.4247	140.285
KCNQ1OT1	CD34_PB	1.08725	0.579329	2.02646e+07	0.682815	4.56424e-244	1.50906e-242	67.5559	30.6622	36.8937	140.094
ENSG00000262879	CD34_PB	0.939269	0.500792	20854158	0.702681	1.4977e-281	5.97127e-280	73.519	34.7247	38.7943	139.833
PTH2R	CD34_PB	0.480565	0.455641	1.86555e+07	0.628598	0	0	27.5402	2.04415	25.4961	139.735
ENSG00000283415	CD34_PB	0.527372	0.454528	2.00355e+07	0.675096	0	0	40.9572	5.8576	35.0996	139.394
CDCA7	CD34_PB	0.623113	0.454345	20705246	0.697663	0	0	54.492	15.0906	39.4013	139.338
BUB1B	CD34_PB	0.961477	0.551104	20074964	0.676426	7.18413e-255	2.50166e-253	61.6712	24.2979	37.3734	139.21
HEMGN	CD34_PB	0.486952	0.451745	2.02888e+07	0.683629	0	0	39.5449	3.18646	36.3585	138.54
CLCC1	CD34_PB	0.801911	0.472148	20652493	0.695885	1.33457e-292	5.6221e-291	65.9867	27.742	38.2447	137.041
SCML2	CD34_PB	0.61242	0.445976	20757475	0.699423	0	0	54.9627	14.3262	40.6365	136.771
LINC01237	CD34_PB	0.596156	0.442757	2.01295e+07	0.678263	0	0	48.2542	12.4195	35.8347	135.784
MIRLET7BHG	CD34_PB	0.564274	0.441927	2.08424e+07	0.702284	0	0	50.8435	9.48209	41.3614	135.529
RORA-AS1	CD34_PB	0.588384	0.441832	1.99724e+07	0.672969	0	0	46.0573	12.3679	33.6893	135.5
GAPT	CD34_PB	0.490934	0.441037	20840293	0.702213	0	0	44.645	4.73246	39.9125	135.256
STIL	CD34_PB	0.679177	0.451274	20110706	0.67763	4.60692e-301	2.00989e-299	53.7073	18.5347	35.1726	134.794
C5	CD34_PB	0.465768	0.436826	20173500	0.679746	0	0	38.3288	2.55089	35.7779	133.965
EFCAB2	CD34_PB	0.686773	0.452318	20129193	0.678253	3.15394e-298	1.3542e-296	54.5704	19.0415	35.5289	133.827
ENSG00000234147	CD34_PB	0.443692	0.435086	18894597	0.636653	0	0	27.9718	0.721464	27.2503	133.431
RCBTB1	CD34_PB	0.608504	0.433984	20487582	0.690329	0	0	52.7658	15.752	37.0138	133.093
GTSE1	CD34_PB	0.594124	0.433892	19628986	0.661398	0	0	44.3703	11.9041	32.4662	133.065
MLLT10	CD34_PB	1.7598	0.566764	20966227	0.706457	1.83628e-236	5.87176e-235	97.0577	76.269	20.7887	132.754
NFIX	CD34_PB	0.486546	0.432802	2.07189e+07	0.698123	0	0	44.1742	4.6208	39.5534	132.731
MIR924HG	CD34_PB	1.60051	0.811265	19267956	0.649233	1.22478e-165	2.65039e-164	60.2197	31.1861	29.0336	132.704
IRF2BP2	CD34_PB	0.615023	0.431675	2.03971e+07	0.687279	0	0	52.6481	16.482	36.1661	132.385
MAILR	CD34_PB	0.584991	0.431066	19911988	0.670934	0	0	46.1357	12.3765	33.7592	132.199
RPL4	CD34_PB	1.77195	0.62435	2.06332e+07	0.695234	7.76007e-214	2.203e-212	96.4692	68.7623	27.7069	132.148
ST7	CD34_PB	1.39079	0.610569	2.04708e+07	0.689764	2.34298e-218	6.79374e-217	84.1114	48.5012	35.6102	131.985
UBR4	CD34_PB	1.89459	0.590302	2.08347e+07	0.702026	1.05179e-225	3.17091e-224	96.7046	80.7266	15.978	131.932
CPVL	CD34_PB	0.514657	0.429853	20203573	0.680759	0	0	43.468	7.48089	35.9871	131.826
PTPRM	CD34_PB	1.17054	0.625173	19927842	0.671468	5.84089e-213	1.6483e-211	64.0251	32.1824	31.8427	131.776
DOCK7	CD34_PB	0.95881	0.512684	2.06282e+07	0.695067	3.22183e-259	1.14717e-257	73.0875	35.472	37.6155	131.729
NEIL3	CD34_PB	0.558882	0.429114	19684059	0.663254	0	0	43.2326	10.8649	32.3677	131.6
MYO18A	CD34_PB	1.06329	0.558774	20490497	0.690427	2.72929e-237	8.7568e-236	69.3213	40.6768	28.6445	131.344
SYPL1	CD34_PB	0.645253	0.427981	20579632	0.69343	0	0	57.7481	19.8574	37.8907	131.252
HDAC9	CD34_PB	0.843358	0.537561	1.95839e+07	0.659878	3.93225e-246	1.315e-244	50.0588	19.0243	31.0345	131.101
ATG10	CD34_PB	1.1871	0.579462	20471224	0.689778	1.04417e-227	3.18076e-226	76.3829	43.5369	32.846	130.667
SNHG29	CD34_PB	0.778936	0.460564	20559916	0.692766	9.39416e-286	3.82991e-284	65.3982	27.3125	38.0856	130.532
HPGDS	CD34_PB	0.465838	0.424662	19065889	0.642425	0	0	31.581	3.47848	28.1025	130.234
PRKDC	CD34_PB	2.37589	0.649768	20521007	0.691455	1.687e-202	4.49977e-201	96.6261	84.5572	12.0689	130.179
HGSNAT	CD34_PB	0.710758	0.433539	2.04894e+07	0.690389	1.29431e-302	5.68598e-301	60.9651	23.293	37.6721	130.168
MYCBP2	CD34_PB	2.46178	0.561831	2.09526e+07	0.705998	1.24349e-233	3.9201e-232	99.1761	91.8406	7.33556	130.012
HERC2P2	CD34_PB	0.545479	0.421678	20518823	0.691381	0	0	48.9604	11.2943	37.666	129.319
MCM2	CD34_PB	0.556966	0.421546	20352928	0.685792	0	0	49.4704	12.3851	37.0853	129.279
PAN3	CD34_PB	2.1172	0.589105	2.07863e+07	0.700394	1.40738e-221	4.15386e-220	97.45	85.1585	12.2915	129.239
RAD51AP1	CD34_PB	0.576631	0.420033	20021262	0.674616	0	0	48.215	13.3213	34.8937	128.815
SCARB1	CD34_PB	0.533965	0.41874	2.01544e+07	0.679102	0	0	45.9004	10.4097	35.4907	128.418
E2F8	CD34_PB	0.471087	0.418067	19671143	0.662819	0	0	36.8772	4.74963	32.1276	128.212
AOPEP	CD34_PB	1.24676	0.564337	2.05665e+07	0.692988	2.42447e-228	7.40929e-227	82.5422	46.8522	35.69	127.614
ENSG00000254186	CD34_PB	0.52325	0.415611	1.90338e+07	0.641345	0	0	36.2495	8.19376	28.0557	127.459
KIF18B	CD34_PB	0.646816	0.443403	1.97134e+07	0.664242	1.18251e-289	4.9214e-288	48.5288	15.2796	33.2493	127.393
RIPOR3	CD34_PB	0.46054	0.414519	18868200	0.635764	0	0	30.4041	3.55578	26.8483	127.124
SLX4IP	CD34_PB	1.10716	0.553411	2.04393e+07	0.688701	1.1762e-231	3.66535e-230	75.0883	40.1271	34.9612	126.972
EPDR1	CD34_PB	0.474704	0.413597	20444173	0.688866	0	0	43.0365	5.7803	37.2562	126.841
DAP	CD34_PB	0.954404	0.498934	2.06043e+07	0.694263	1.83918e-256	6.4697e-255	72.6952	35.8069	36.8883	126.824
MIR99AHG	CD34_PB	0.666187	0.422988	19653462	0.662223	4.98704e-302	2.18578e-300	46.7242	13.5532	33.171	126.753
PRKAG2	CD34_PB	0.982814	0.502383	2.04279e+07	0.688318	2.41083e-254	8.37197e-253	70.8513	31.3579	39.4934	126.639
SF1	CD34_PB	1.33749	0.528031	2.09389e+07	0.705538	5.92513e-242	1.94714e-240	89.6822	60.8091	28.8732	126.575
THUMPD2	CD34_PB	0.788178	0.454023	2.05557e+07	0.692625	4.58151e-281	1.8152e-279	66.1044	28.1972	37.9072	126.555
KIF20B	CD34_PB	1.16153	0.595381	2.01709e+07	0.679657	9.98631e-215	2.85422e-213	70.459	38.6756	31.7834	126.545
CTTNBP2	CD34_PB	0.848259	0.635419	18778097	0.632728	3.97359e-201	1.05322e-199	38.878	15.5372	23.3408	126.434
BZW2	CD34_PB	0.787983	0.466374	20400212	0.687385	4.01719e-273	1.54328e-271	63.2013	27.0635	36.1378	126.299
ZFHX3-AS1	CD34_PB	0.706506	0.451287	2.00779e+07	0.676525	5.6905e-282	2.27596e-280	55.3158	20.5188	34.797	126.199
CNKSR3	CD34_PB	0.512391	0.411019	1.98796e+07	0.669843	0	0	42.3696	8.39131	33.9782	126.05
ENSG00000259363	CD34_PB	0.86608	0.495609	20235519	0.681836	4.15636e-256	1.45668e-254	63.0836	27.3984	35.6851	125.804
USP24	CD34_PB	1.77626	0.559952	20841191	0.702244	9.94644e-227	3.02263e-225	95.8415	77.7978	18.0437	125.72
TTTY10	CD34_PB	0.466186	0.409471	19610477	0.660775	0	0	36.2887	4.0024	32.2863	125.576
NCAPG2	CD34_PB	0.977729	0.529486	20183141	0.680071	6.92373e-239	2.24805e-237	66.4182	30.2499	36.1683	125.302
S100Z	CD34_PB	0.654514	0.468503	1.93517e+07	0.652055	1.08468e-269	4.09247e-268	43.2326	13.8624	29.3702	125.272
SHCBP1	CD34_PB	0.517518	0.408344	2.00648e+07	0.676083	0	0	44.5665	9.33608	35.2304	125.23
PPIP5K2	CD34_PB	1.46097	0.55453	20789657	0.700507	6.65851e-228	2.03159e-226	89.9176	64.8115	25.1061	125.153
SPI1	CD34_PB	0.513979	0.40778	2.05195e+07	0.691404	0	0	46.5281	7.65267	38.8754	125.057
SERPINB6	CD34_PB	0.54454	0.406976	2.04283e+07	0.688332	0	0	49.5096	12.2563	37.2533	124.811
TRIM58	CD34_PB	0.460705	0.406786	20351169	0.685732	0	0	41.938	5.36803	36.57	124.752
IL6R	CD34_PB	0.530029	0.405994	2.00401e+07	0.675251	0	0	44.6057	9.49068	35.115	124.51
TRIQK	CD34_PB	0.542317	0.404478	1.99258e+07	0.671398	0	0	45.8219	11.9041	33.9177	124.044
ZNF367	CD34_PB	0.536573	0.402982	20011553	0.674289	0	0	46.0965	11.3459	34.7506	123.586
EPB41L2	CD34_PB	1.04439	0.523978	20260711	0.682684	4.91351e-238	1.58451e-236	72.8521	31.4266	41.4255	123.554
RNF217	CD34_PB	0.595936	0.402227	1.99483e+07	0.672157	0	0	50.2158	15.0305	35.1853	123.354
NEU3	CD34_PB	0.547492	0.401571	2.02557e+07	0.682517	0	0	49.2742	13.3471	35.9271	123.153
AUTS2	CD34_PB	2.54526	0.684747	20209880	0.680972	1.82692e-181	4.33662e-180	94.4292	81.7401	12.6891	122.818
XNDC1N	CD34_PB	0.76459	0.466138	20119506	0.677926	2.3455e-265	8.63489e-264	58.1797	23.7396	34.4401	122.624
TEX9	CD34_PB	0.585534	0.431325	1.93922e+07	0.653421	2.46993e-286	1.01131e-284	42.9973	12.7115	30.2858	122.494
RCC2	CD34_PB	1.09336	0.504185	2.06654e+07	0.69632	3.62969e-245	1.20532e-243	81.836	41.424	40.412	122.476
ARL6IP1	CD34_PB	1.20404	0.621507	20100107	0.677273	4.32276e-199	1.13546e-197	70.8905	44.6449	26.2457	122.402
MLXIP	CD34_PB	0.742235	0.432885	2.04747e+07	0.689894	6.87025e-285	2.78004e-283	63.1228	26.0672	37.0556	122.314
NEURL1B	CD34_PB	0.418522	0.398243	19561055	0.659109	0	0	33.5426	1.83801	31.7046	122.133
ENSG00000257176	CD34_PB	0.477391	0.397623	1.91666e+07	0.645818	0	0	35.4649	6.95697	28.5079	121.942
CPXM1	CD34_PB	0.429607	0.397486	2.04325e+07	0.688474	0	0	40.6434	3.24659	37.3968	121.9
PFKP	CD34_PB	0.876806	0.478808	2.05006e+07	0.690768	1.14064e-256	4.01989e-255	69.7136	33.0155	36.6981	121.807
DUT	CD34_PB	0.579994	0.397153	20063021	0.676023	0	0	51.0004	16.1556	34.8448	121.798
ZNF618	CD34_PB	0.695635	0.429704	2.0136e+07	0.678483	4.61489e-285	1.8694e-283	58.3366	20.3728	37.9638	121.489
EGFL7	CD34_PB	0.418246	0.39609	20045626	0.675437	0	0	37.0341	2.29322	34.7409	121.472
NCKAP1L	CD34_PB	1.13255	0.52318	2.05482e+07	0.692371	1.85318e-233	5.83246e-232	80.306	42.9528	37.3532	120.977
LMNB1	CD34_PB	0.889688	0.488636	20352537	0.685778	7.82271e-250	2.66295e-248	68.5367	31.126	37.4107	120.974
SLC7A1	CD34_PB	0.937485	0.502097	20359290	0.686006	2.00261e-242	6.59817e-241	69.949	33.5824	36.3666	120.594
DANT2	CD34_PB	1.08278	0.507933	2.00222e+07	0.674649	8.54153e-239	2.76859e-237	68.8113	25.4917	43.3196	120.155
ARHGDIB	CD34_PB	1.43388	0.565635	20552915	0.69253	1.49e-214	4.24901e-213	90.0353	57.7772	32.2581	120.125
MTHFD2L	CD34_PB	0.599298	0.40386	19941122	0.671916	2.4565e-299	1.06074e-297	50.8042	16.8341	33.9701	119.936
GAB2	CD34_PB	1.35418	0.652189	19921296	0.671248	7.01059e-186	1.71784e-184	72.9698	44.224	28.7458	119.849
ENSG00000271955	CD34_PB	0.400108	0.390427	1.82363e+07	0.614473	0	0	23.6171	0.807352	22.8098	119.735
HK2	CD34_PB	0.567837	0.390333	19845993	0.66871	0	0	49.4704	14.7299	34.7405	119.707
LINC01684	CD34_PB	0.47697	0.389265	19889907	0.67019	0	0	40.7611	6.22692	34.5342	119.379
POLE2	CD34_PB	0.550122	0.388851	1.98349e+07	0.668336	0	0	47.7834	14.2747	33.5088	119.252
KHDRBS2	CD34_PB	1.00307	0.515318	19854039	0.668982	1.52929e-233	4.81707e-232	62.7305	24.1776	38.5529	119.202
ACOT11	CD34_PB	0.445397	0.388274	20006238	0.67411	0	0	39.8195	5.20484	34.6147	119.075
LINC02987	CD34_PB	0.680697	0.441084	1.99061e+07	0.670735	6.03583e-272	2.30016e-270	52.5696	19.7715	32.7981	118.933
MED13L	CD34_PB	2.75881	0.617175	2.04151e+07	0.687886	1.16119e-194	2.96795e-193	99.2154	94.9154	4.29998	118.823
MTATP6P1	CD34_PB	0.545333	0.386892	20246756	0.682214	0	0	50.8435	14.8244	36.0191	118.651
ZMAT1	CD34_PB	0.493219	0.385595	1.97863e+07	0.6667	0	0	42.2126	8.96676	33.2459	118.254
GAS6-AS1	CD34_PB	0.411009	0.385581	20238339	0.681931	0	0	38.6818	2.41347	36.2684	118.249
BCL7A	CD34_PB	0.473104	0.385432	2.02548e+07	0.682486	0	0	44.3311	7.91033	36.4208	118.204
MAT2A	CD34_PB	0.907257	0.478746	2.05016e+07	0.690801	4.95725e-249	1.67698e-247	71.989	35.3431	36.6459	118.143
NCOA4	CD34_PB	0.792691	0.472185	2.01918e+07	0.680363	2.1002e-252	7.22059e-251	60.8082	27.7935	33.0146	118.113
CAVIN2-AS1	CD34_PB	0.395149	0.384758	18797259	0.633373	0	0	27.4617	0.850296	26.6115	117.997
C21orf58	CD34_PB	0.50043	0.384432	19760707	0.665837	0	0	43.2719	10.444	32.8278	117.897
NFE2L2	CD34_PB	1.55248	0.573822	2.04998e+07	0.690742	1.89165e-207	5.19534e-206	92.193	62.3637	29.8294	117.797
PLEKHA5	CD34_PB	1.29524	0.555606	2.01676e+07	0.679547	3.77262e-214	1.07181e-212	80.816	36.5713	44.2447	117.772
KIAA0586	CD34_PB	1.09649	0.525065	2.04447e+07	0.688883	2.66256e-226	8.05901e-225	76.8929	42.9872	33.9057	117.664
HSPD1	CD34_PB	1.55733	0.585155	20349566	0.685678	5.2402e-203	1.40266e-201	88.623	53.7319	34.8911	117.53
RPN1	CD34_PB	0.772327	0.44286	2.04406e+07	0.688747	1.61831e-267	6.05766e-266	65.5944	28.953	36.6413	117.454
RIPK2-DT	CD34_PB	0.768834	0.463343	1.99461e+07	0.672082	1.41998e-255	4.95831e-254	57.2381	22.4255	34.8126	117.367
DYTN	CD34_PB	0.415663	0.382468	19529926	0.658061	0	0	34.288	2.82573	31.4622	117.294
EMILIN2	CD34_PB	0.484975	0.382216	19475361	0.656222	0	0	38.4857	6.91403	31.5717	117.217
RFX7	CD34_PB	1.92781	0.587731	2.0495e+07	0.690579	1.39259e-201	3.69632e-200	96.9007	77.4629	19.4379	117.213
FAM216A	CD34_PB	0.440714	0.382083	20170999	0.679662	0	0	41.3103	5.63429	35.676	117.177
PRRC2A	CD34_PB	1.30059	0.533731	20617874	0.694719	1.56611e-221	4.61874e-220	88.9368	55.3637	33.5731	117.066
PCLAF	CD34_PB	0.522782	0.380735	19782880	0.666584	0	0	45.7042	11.9986	33.7056	116.763
FTCDNL1	CD34_PB	0.435638	0.380659	19634802	0.661594	0	0	36.838	4.6981	32.1399	116.74
WRNIP1	CD34_PB	0.615632	0.397717	20150551	0.678973	7.02092e-296	2.99423e-294	54.492	19.7544	34.7376	116.739
PTBP2	CD34_PB	1.69011	0.554783	20629618	0.695115	2.27719e-212	6.42148e-211	96.1554	72.5758	23.5796	116.611
CAMK1D	CD34_PB	1.40335	0.604164	20046372	0.675462	5.14713e-195	1.31825e-193	79.0898	42.9013	36.1885	116.531
PLSCR4	CD34_PB	0.43158	0.379377	1.9833e+07	0.668273	0	0	38.2503	4.65516	33.5951	116.347
ADAM28	CD34_PB	0.805244	0.445407	19887995	0.670126	2.15764e-262	7.8294e-261	56.2966	20.2439	36.0527	115.853
SNX5	CD34_PB	1.05099	0.526632	2.03473e+07	0.6856	7.95895e-222	2.35272e-220	73.676	41.7418	31.9341	115.663
TWSG1	CD34_PB	0.655805	0.413993	20087901	0.676862	1.76308e-281	7.01461e-280	55.4335	20.7507	34.6828	115.568
ANXA2R-OT1	CD34_PB	0.527265	0.375709	19819368	0.667813	0	0	46.4888	13.6391	32.8497	115.222
ADAT2	CD34_PB	0.571194	0.385311	19963852	0.672682	8.13094e-301	3.5311e-299	50.6865	17.0059	33.6806	114.997
AKT3	CD34_PB	1.81905	0.668538	19962432	0.672634	5.20083e-174	1.18205e-172	92.0753	55.5355	36.5398	114.94
SLC12A7	CD34_PB	0.510824	0.374356	19950012	0.672215	0	0	46.5281	12.4281	34.1	114.807
NT5M	CD34_PB	0.401244	0.373305	19918054	0.671139	0	0	36.7595	2.67972	34.0798	114.485
METAP1D	CD34_PB	0.458212	0.372339	19773065	0.666253	0	0	40.8395	7.84162	32.9979	114.188
DHCR7	CD34_PB	0.501673	0.372039	19876833	0.66975	0	0	45.665	12.1962	33.4688	114.096
ENSG00000227598	CD34_PB	0.711786	0.440229	1.98685e+07	0.669469	2.90741e-261	1.04999e-259	54.1389	20.5617	33.5772	114.01
ZNF850	CD34_PB	0.459878	0.371743	19649377	0.662085	0	0	40.2118	8.15941	32.0524	114.005
RACGAP1	CD34_PB	0.575899	0.397022	19579250	0.659723	8.98756e-289	3.73638e-287	46.175	14.1029	32.0721	113.718
KIFC1	CD34_PB	0.508489	0.370609	19415307	0.654198	0	0	42.3696	11.0882	31.2813	113.658
MACC1	CD34_PB	0.912128	0.513108	1.99299e+07	0.671538	1.47998e-223	4.40926e-222	61.4359	29.1506	32.2853	113.579
UGGT2	CD34_PB	1.26354	0.568319	20170307	0.679638	9.66776e-202	2.56967e-200	79.8352	44.5676	35.2677	113.431
BMAL2	CD34_PB	0.68593	0.428881	19939075	0.671847	9.56984e-267	3.56111e-265	54.492	20.8022	33.6898	113.417
IQGAP3	CD34_PB	0.452811	0.369691	19298994	0.650279	0	0	37.1911	7.29194	29.8991	113.376
SPTA1	CD34_PB	0.378765	0.369227	17270810	0.58194	0	0	17.144	0.858885	16.2851	113.234
MEGF6	CD34_PB	0.509838	0.372983	19438622	0.654984	1.56728e-305	6.96575e-304	43.0365	11.5091	31.5274	113.072
APPAT	CD34_PB	0.411991	0.368608	19920306	0.671214	0	0	38.1718	4.2343	33.9375	113.044
PTER	CD34_PB	0.70033	0.418436	20210586	0.680995	2.40904e-272	9.18972e-271	59.2781	23.9371	35.341	112.993
ANP32E	CD34_PB	0.987515	0.495955	2.03969e+07	0.687272	5.11766e-230	1.58181e-228	73.6367	39.5001	34.1366	112.979
FANCA	CD34_PB	0.779863	0.459224	20027884	0.674839	9.42529e-248	3.17997e-246	60.0628	25.2598	34.803	112.738
LRBA	CD34_PB	2.9028	0.575536	20462337	0.689478	6.04742e-198	1.57432e-196	99.1761	94.2884	4.88773	112.692
PARVG	CD34_PB	0.728044	0.42088	20307270	0.684253	6.21717e-270	2.34805e-268	61.7889	25.9899	35.7991	112.64
USP38-DT	CD34_PB	0.476468	0.369333	19012174	0.640615	2.92945e-304	1.29291e-302	36.4457	8.70051	27.7452	111.497
HGF	CD34_PB	0.3998	0.362839	1.77437e+07	0.597873	0	0	21.6556	2.11286	19.5427	111.275
PRSS23	CD34_PB	0.437635	0.361797	1.85867e+07	0.626278	0	0	30.2079	4.98153	25.2264	110.955
UBAP2	CD34_PB	1.32437	0.531439	20487964	0.690342	1.1284e-210	3.15155e-209	87.8384	57.0042	30.8342	110.806
CPLANE1	CD34_PB	0.983239	0.483727	2.03213e+07	0.684724	8.67987e-230	2.68066e-228	73.7152	36.6057	37.1095	110.083
ARHGAP32	CD34_PB	0.861692	0.461005	20065375	0.676103	7.61936e-241	2.48882e-239	65.3197	26.7715	38.5483	109.998
DOCK1	CD34_PB	1.05536	0.488492	1.99353e+07	0.671721	1.41718e-226	4.29636e-225	67.8698	26.9604	40.9093	109.601
ACTN1	CD34_PB	0.789852	0.442546	2.00125e+07	0.674322	1.26898e-249	4.30049e-248	62.1028	24.0316	38.0712	109.471
PCDH9	CD34_PB	0.419332	0.356148	18708149	0.630371	0	0	30.2079	4.26007	25.9479	109.223
HACD1	CD34_PB	0.460995	0.35567	19526058	0.65793	0	0	40.8395	9.79129	31.0483	109.076
ANAPC5	CD34_PB	1.15621	0.494171	20573778	0.693233	2.89022e-222	8.57042e-221	85.0922	51.8681	33.2241	108.751
KIF18A	CD34_PB	0.706517	0.474264	1.94097e+07	0.654009	2.93569e-231	9.13338e-230	47.7834	19.0415	28.742	108.625
ENSG00000235609	CD34_PB	0.445574	0.35335	18842218	0.634888	0	0	33.9741	7.06862	26.9055	108.365
RABGAP1	CD34_PB	1.58165	0.564641	20339494	0.685339	3.28017e-193	8.32234e-192	89.3684	69.4495	19.9189	107.891
COBLL1	CD34_PB	0.473247	0.350479	1.92651e+07	0.649138	0	0	38.6034	8.49437	30.109	107.484
KIF2C	CD34_PB	0.561136	0.394239	19367945	0.652603	1.37268e-274	5.30564e-273	44.0565	13.3643	30.6922	107.341
YEATS4	CD34_PB	0.50108	0.354418	1.96757e+07	0.662971	6.92418e-305	3.07026e-303	45.665	13.7765	31.8884	107.216
H2AZ2	CD34_PB	0.89729	0.458123	2.03994e+07	0.687356	5.69397e-236	1.81461e-234	72.1459	37.1038	35.0421	107.082
RYR3	CD34_PB	0.50844	0.455623	17604008	0.593167	3.55575e-237	1.13988e-235	22.1656	3.95087	18.2147	107.045
GALK2	CD34_PB	1.01977	0.49133	20283426	0.68345	5.08813e-220	1.48672e-218	74.0683	39.8265	34.2418	107.025
HMGB1	CD34_PB	1.72969	0.561199	2.0335e+07	0.685187	4.72797e-192	1.19477e-190	92.3499	71.4421	20.9079	106.584
MTR	CD34_PB	1.26991	0.509641	20479508	0.690057	3.95944e-211	1.10829e-209	86.1122	56.0079	30.1043	106.492
HNRNPR	CD34_PB	1.50637	0.513044	20569371	0.693085	2.01448e-209	5.6016e-208	92.7423	68.9685	23.7738	106.329
CYTL1	CD34_PB	0.40889	0.346064	19497886	0.656981	0	0	36.6811	5.50545	31.1756	106.13
HP1BP3	CD34_PB	1.46584	0.535591	20404226	0.68752	4.06958e-199	1.0697e-197	88.3091	66.22	22.0891	105.496
DRAM1	CD34_PB	0.511153	0.357528	19468396	0.655987	6.17378e-297	2.64483e-295	43.4288	12.5225	30.9062	105.32
MAP1A	CD34_PB	0.388139	0.343312	19432762	0.654787	0	0	34.8372	4.16559	30.6716	105.286
LINC02981	CD34_PB	0.371291	0.342433	18957269	0.638765	0	0	30.1687	2.55089	27.6178	105.017
MED21	CD34_PB	0.66597	0.400205	2.00857e+07	0.676786	4.05928e-264	1.4872e-262	57.7481	23.396	34.3521	104.785
MRE11	CD34_PB	0.991143	0.471972	20361664	0.686086	1.77468e-223	5.28313e-222	75.2452	41.1148	34.1304	104.437
CA8	CD34_PB	0.560011	0.3943	19105205	0.64375	6.73788e-266	2.49749e-264	40.6434	11.7667	28.8767	103.938
MIR223HG	CD34_PB	0.624465	0.429562	19335285	0.651502	6.96351e-244	2.30032e-242	44.998	16.4562	28.5418	103.799
CYP51A1	CD34_PB	1.21321	0.525707	2.01529e+07	0.679053	2.13924e-199	5.63477e-198	81.9537	44.9025	37.0512	103.695
ENSG00000253194	CD34_PB	0.417514	0.337527	1.9035e+07	0.641383	0	0	34.5233	6.13244	28.3909	103.512
SUCNR1	CD34_PB	0.343647	0.337485	18338844	0.617927	0	0	24.0486	0.498153	23.5505	103.499
KIF24	CD34_PB	0.412484	0.336475	19330939	0.651356	0	0	36.9949	6.99991	29.995	103.189
RAD54L	CD34_PB	0.428001	0.335303	19237514	0.648208	0	0	38.0149	8.3999	29.615	102.83
ZMYND8	CD34_PB	2.01603	0.625802	1.99644e+07	0.6727	3.60836e-166	7.83071e-165	92.7423	76.707	16.0352	102.698
ZNF83	CD34_PB	0.853309	0.441842	20209567	0.680961	1.72618e-234	5.46446e-233	67.6344	32.2511	35.3832	102.623
NUDT3	CD34_PB	1.29605	0.502219	20441427	0.688774	4.07232e-206	1.10882e-204	87.6814	58.6189	29.0625	102.43
NDC1	CD34_PB	0.715692	0.421185	19957368	0.672463	1.15125e-244	3.81297e-243	59.2389	24.5899	34.649	102.103
GPRC5D-AS1	CD34_PB	0.349262	0.331553	1.93308e+07	0.65135	0	0	31.7772	1.4601	30.3171	101.68
CEP70	CD34_PB	0.610561	0.406434	19500007	0.657052	4.37069e-252	1.5013e-250	48.0188	17.1605	30.8583	101.537
DNAJC9	CD34_PB	0.699232	0.414897	19907040	0.670767	3.135e-246	1.04931e-244	57.3166	23.5678	33.7488	101.226
ARMC8	CD34_PB	1.25055	0.523313	2.02456e+07	0.682177	1.79431e-195	4.60479e-194	81.4045	55.3466	26.0579	101.176
ELOVL7	CD34_PB	0.424562	0.331229	1.89509e+07	0.638551	1.1171e-307	4.9942e-306	35.7003	8.0907	27.6096	101.125
ACCS	CD34_PB	0.383421	0.32934	1.94697e+07	0.656033	0	0	36.0926	4.89565	31.1969	101.001
CELF2	CD34_PB	3.44226	0.792523	1.93644e+07	0.652483	3.50976e-129	6.08017e-128	99.6862	84.1278	15.5583	100.822
CHST11	CD34_PB	3.7374	0.830287	1.92425e+07	0.648376	2.2834e-122	3.78962e-121	99.8038	85.2701	14.5337	99.9844
GRIK5	CD34_PB	0.446834	0.327064	1.93232e+07	0.651097	5.26367e-307	2.34768e-305	41.5065	10.4784	31.0281	99.6332
RRM1	CD34_PB	0.717935	0.419769	19904165	0.670671	7.29879e-239	2.3678e-237	58.3366	24.9764	33.3602	99.328
RFX2	CD34_PB	0.68107	0.427603	19545953	0.658601	5.41656e-234	1.70899e-232	50.8827	20.3212	30.5615	99.1043
ABTB3	CD34_PB	0.659669	0.425636	19269255	0.649277	5.70762e-235	1.81136e-233	46.018	16.5078	29.5103	99.0635
PPP6R1	CD34_PB	0.833125	0.425462	2.02964e+07	0.683889	2.13346e-234	6.74814e-233	70.2236	34.5272	35.6964	98.7799
SH3RF1	CD34_PB	0.738576	0.418687	19761653	0.665869	4.4178e-238	1.42587e-236	58.062	22.1421	35.9199	98.7456
CCNB2	CD34_PB	0.39152	0.321209	18977995	0.639463	0	0	34.0918	6.22692	27.8649	98.5079
ZFY	CD34_PB	0.406811	0.320646	19358968	0.6523	0	0	37.858	6.89685	30.9611	98.3352
PARD3B	CD34_PB	0.732962	0.448573	19321384	0.651034	3.55841e-221	1.04781e-219	49.4311	18.9212	30.5099	98.2283
CCP110	CD34_PB	0.511686	0.346059	1.96438e+07	0.661896	1.26567e-284	5.11604e-283	47.4696	15.1421	32.3275	97.6893
SLC22A4	CD34_PB	0.341843	0.318538	18508994	0.62366	0	0	26.6771	2.10427	24.5729	97.6887
ENSG00000273734	CD34_PB	0.43989	0.326726	19177587	0.646189	4.1608e-299	1.79259e-297	38.878	10.1434	28.7346	96.9547
H2BC12	CD34_PB	0.368475	0.316145	18885820	0.636357	0	0	31.9341	4.81835	27.1157	96.9547
SREBF2	CD34_PB	1.6446	0.531139	20210677	0.680998	8.36237e-184	2.0191e-182	94.743	70.0507	24.6924	96.5052
RTTN	CD34_PB	0.984622	0.478122	2.00224e+07	0.674653	6.24961e-204	1.68115e-202	70.7729	38.1345	32.6384	96.4729
GGTA1	CD34_PB	0.332595	0.314051	19064786	0.642388	0	0	30.1687	1.79507	28.3736	96.3126
DEK	CD34_PB	1.62541	0.546027	20104448	0.677419	6.94238e-178	1.61363e-176	91.7615	66.9845	24.777	95.9873
ST3GAL6	CD34_PB	0.495997	0.349596	19150193	0.645265	7.37638e-277	2.87157e-275	40.4472	11.3201	29.1271	95.9788
SLC19A1	CD34_PB	0.363737	0.31274	1.92146e+07	0.647435	0	0	34.288	4.98153	29.3064	95.9107
ENSG00000291178	CD34_PB	0.55353	0.358685	19722020	0.664533	1.09486e-269	4.12266e-268	50.1373	17.6329	32.5044	95.907
PCBD2	CD34_PB	0.76088	0.426604	1.9884e+07	0.66999	7.04248e-227	2.14186e-225	59.9451	27.2782	32.6669	95.8448
HOXA9	CD34_PB	0.345486	0.311712	19028702	0.641172	0	0	31.2279	3.22082	28.0071	95.5953
DGKG	CD34_PB	0.330773	0.311535	1.86232e+07	0.627508	0	0	27.0694	1.63188	25.4376	95.541
LINC00923	CD34_PB	0.329463	0.311338	17947783	0.60475	0	0	22.3617	1.5374	20.8243	95.4806
ZBED3	CD34_PB	0.356921	0.311218	1.93026e+07	0.650402	0	0	34.3664	4.53491	29.8315	95.4438
PRR11	CD34_PB	0.685157	0.42905	19364219	0.652477	1.40473e-224	4.20821e-223	49.5488	19.0415	30.5074	95.4103
ODF2	CD34_PB	0.557109	0.361501	19690652	0.663476	1.30353e-265	4.81293e-264	49.7842	17.8047	31.9795	95.1895
CHD1L	CD34_PB	0.849265	0.432762	20148786	0.678913	5.00148e-221	1.47046e-219	70.1844	34.948	35.2363	94.7023
FCER1A	CD34_PB	0.313124	0.308695	18374638	0.619133	0	0	24.2056	0.420854	23.7847	94.6702
CHROMR	CD34_PB	0.483812	0.339522	19415851	0.654217	6.98804e-281	2.7629e-279	43.3896	13.4587	29.9308	94.5769
EIF1B-AS1	CD34_PB	0.525286	0.366812	19040979	0.641586	4.80915e-260	1.72529e-258	40.0157	11.7066	28.3091	94.5507
LINC02615	CD34_PB	0.453838	0.347873	1.87775e+07	0.632708	1.21408e-273	4.6736e-272	35.151	8.81216	26.3389	94.3885
HSD17B11	CD34_PB	0.622535	0.377737	19808487	0.667447	6.89059e-252	2.36473e-250	53.7466	21.2402	32.5063	94.2931
SRBD1	CD34_PB	1.32601	0.520641	2.00832e+07	0.676702	3.55521e-183	8.53521e-182	84.1114	55.8962	28.2152	94.2718
H2BC21	CD34_PB	0.364086	0.307095	18763912	0.63225	0	0	31.4633	5.24779	26.2155	94.1793
LAMP2	CD34_PB	0.893468	0.437174	20196922	0.680535	2.16759e-217	6.26128e-216	73.0875	37.8081	35.2794	94.0813
SLC17A9	CD34_PB	0.337698	0.306648	1.91681e+07	0.645869	0	0	32.091	3.0061	29.0849	94.0423
RMI1	CD34_PB	0.539215	0.354958	19618377	0.661041	7.12836e-267	2.66041e-265	48.6465	16.7568	31.8897	93.9131
ZNF43	CD34_PB	0.749847	0.411891	2.00117e+07	0.674295	4.35618e-230	1.34754e-228	63.0051	29.0046	34.0005	93.8577
GPHN	CD34_PB	1.62807	0.581985	19834951	0.668338	3.73153e-163	7.95696e-162	86.2691	61.2042	25.065	93.7574
FAM117A	CD34_PB	0.902225	0.479344	19676509	0.663	6.12414e-197	1.58776e-195	61.4751	31.0143	30.4607	93.3759
BMAL2-AS1	CD34_PB	0.330588	0.301943	1.84776e+07	0.622602	0	0	26.9125	2.51653	24.396	92.5992
SLC45A3	CD34_PB	0.312784	0.301762	1.81523e+07	0.61164	0	0	23.3033	1.09937	22.2039	92.5437
GANAB	CD34_PB	0.938792	0.445467	2.01832e+07	0.680074	4.45804e-209	1.23782e-207	76.1867	41.1062	35.0805	92.1705
SPNS3	CD34_PB	0.342844	0.300329	1.83965e+07	0.619871	0	0	27.6187	3.86498	23.7537	92.1044
SYNGAP1	CD34_PB	0.687988	0.395227	19788670	0.666779	6.92537e-235	2.19598e-233	58.572	23.3101	35.2618	91.953
WDHD1	CD34_PB	0.803573	0.432377	1.98173e+07	0.667745	1.48063e-214	4.22547e-213	62.8482	28.6181	34.2301	91.8257
LRRC58	CD34_PB	0.718215	0.397482	2.00147e+07	0.674396	3.48972e-233	1.0974e-231	62.2597	28.3174	33.9423	91.8022
RNF103-CHMP3	CD34_PB	0.347474	0.298824	18642424	0.628156	0	0	29.7764	4.24289	25.5335	91.6427
SPNS2	CD34_PB	0.348147	0.297498	1.87063e+07	0.630309	0	0	30.5218	4.75822	25.7635	91.2362
MTBP	CD34_PB	0.615036	0.375452	19686749	0.663345	1.29399e-244	4.28201e-243	53.0012	20.4844	32.5168	90.9977
FOXRED2	CD34_PB	0.329131	0.296675	19131149	0.644624	0	0	32.0518	3.36683	28.685	90.9838
SATB1	CD34_PB	0.528489	0.348775	1.94535e+07	0.655485	4.90684e-263	1.78909e-261	46.2927	15.3569	30.9358	90.9422
SPTLC3	CD34_PB	0.318329	0.296499	18589974	0.626389	0	0	27.0694	1.77789	25.2915	90.9298
ERI2	CD34_PB	0.354813	0.295835	18943556	0.638303	0	0	33.0718	5.73735	27.3344	90.726
UPF2	CD34_PB	1.44072	0.493457	20217100	0.681215	5.90025e-186	1.44764e-184	91.6438	65.8164	25.8274	90.7168
PITPNM2	CD34_PB	0.673375	0.415279	1.94281e+07	0.654628	1.80017e-220	5.28441e-219	50.8827	20.7335	30.1492	90.6458
CLNS1A	CD34_PB	0.891802	0.440584	20016926	0.67447	2.50911e-207	6.88119e-206	70.6944	36.2192	34.4752	90.3912
RASGRP2	CD34_PB	0.349146	0.294693	18949672	0.638509	0	0	32.5226	4.87847	27.6441	90.3759
CDCA8	CD34_PB	0.413022	0.316334	18813728	0.633928	4.9327e-288	2.03727e-286	34.9941	8.21953	26.7746	90.3739
MED12	CD34_PB	0.617789	0.365703	1.98287e+07	0.668128	7.95817e-248	2.68737e-246	55.3158	22.0733	33.2425	89.806
TTF2	CD34_PB	0.850556	0.443725	19850462	0.668861	2.76872e-204	7.46906e-203	64.849	32.9297	31.9193	89.6887
ZNF730	CD34_PB	0.776398	0.405872	1.97159e+07	0.664328	4.99741e-223	1.48421e-221	60.9651	24.0316	36.9335	89.6281
CD33	CD34_PB	0.308664	0.29196	1.89242e+07	0.637651	0	0	29.1095	1.71777	27.3917	89.5378
HLTF	CD34_PB	0.898	0.447089	1.99486e+07	0.672169	2.58608e-202	6.88823e-201	69.2036	36.3652	32.8384	89.4903
CASC15	CD34_PB	1.26116	0.526621	19227367	0.647866	1.55412e-171	3.49249e-170	62.8089	26.8917	35.9173	89.2396
EREG	CD34_PB	0.308986	0.290649	1.83189e+07	0.617253	0	0	24.794	1.37422	23.4198	89.1357
MLH1	CD34_PB	0.605737	0.368171	19715846	0.664325	9.91377e-244	3.27206e-242	53.315	21.1286	32.1865	88.9078
ENSG00000266086	CD34_PB	0.558394	0.354326	1.9621e+07	0.661128	4.30097e-253	1.48407e-251	50.9612	18.32	32.6411	88.875
IFT74	CD34_PB	0.578034	0.357245	1.963e+07	0.661433	8.2575e-250	2.80844e-248	51.1573	18.9642	32.1931	88.4366
ZNF680	CD34_PB	0.522269	0.341357	1.9508e+07	0.657323	2.53797e-261	9.17441e-260	47.3519	16.1385	31.2135	88.4242
ENSG00000272369	CD34_PB	0.891389	0.485456	1.93909e+07	0.653376	2.96089e-184	7.18105e-183	56.9635	28.223	28.7405	88.4228
GAPDH	CD34_PB	1.67793	0.566784	1.97811e+07	0.666523	6.43094e-158	1.33603e-156	92.3892	64.0557	28.3335	88.347
MARCHF6	CD34_PB	1.2924	0.472394	2.02163e+07	0.681186	1.37758e-188	3.41747e-187	89.1722	60.7404	28.4319	88.0855
HLF	CD34_PB	0.4172	0.355522	17959648	0.60515	1.09834e-249	3.72551e-248	25.6964	5.20484	20.4915	87.9664
TFR2	CD34_PB	0.314042	0.286587	18253275	0.615044	0	0	25.461	2.75702	22.7039	87.89
SLC2A9	CD34_PB	0.343445	0.286548	1.8495e+07	0.623189	0	0	29.4233	4.89565	24.5277	87.878
EEF2K	CD34_PB	0.592064	0.364967	1.96313e+07	0.661477	5.32944e-243	1.75747e-241	52.0989	19.9605	32.1384	87.8676
ITGB3BP	CD34_PB	0.718374	0.403348	19705138	0.663964	1.6164e-219	4.71938e-218	57.7874	25.3886	32.3987	87.6581
NBN	CD34_PB	0.872783	0.417175	20094785	0.677093	8.37629e-212	2.3533e-210	71.4398	36.8891	34.5507	87.4517
DCLK2	CD34_PB	0.322313	0.284629	18557962	0.62531	0	0	28.2856	3.29812	24.9875	87.2896
KLHL13	CD34_PB	0.559539	0.367299	19067271	0.642471	2.81074e-238	9.08725e-237	42.8796	13.7851	29.0945	86.6979
SKA3	CD34_PB	0.540972	0.360553	1.92148e+07	0.647441	1.07856e-240	3.52003e-239	45.0765	15.082	29.9945	85.9751
HCCS-DT	CD34_PB	0.872964	0.489358	19104506	0.643726	9.69004e-178	2.24951e-176	52.1381	23.8856	28.2525	85.9548
EPM2A	CD34_PB	0.494108	0.337121	1.91793e+07	0.646248	1.2056e-256	4.24486e-255	42.6049	13.2011	29.4039	85.7542
XPOT	CD34_PB	0.974057	0.435953	1.99428e+07	0.671972	8.22357e-198	2.13937e-196	74.696	37.2584	37.4375	85.3029
IPO11	CD34_PB	0.956262	0.44443	19971870	0.672952	1.35525e-193	3.4454e-192	73.5583	41.3124	32.2459	85.0917
ATP6V0A1	CD34_PB	0.706037	0.395546	19612739	0.660851	1.2988e-216	3.73463e-215	55.9043	24.4009	31.5033	84.816
LYL1	CD34_PB	0.300972	0.276405	18876340	0.636038	0	0	29.541	2.51653	27.0245	84.7674
FAM241A	CD34_PB	0.57029	0.35437	19360102	0.652338	1.96541e-241	6.44205e-240	47.7442	16.5937	31.1506	84.7621
GFI1B	CD34_PB	0.310391	0.276373	18407420	0.620238	0	0	27.1087	3.28094	23.8277	84.7575
SLC9B2	CD34_PB	0.488439	0.326475	19361719	0.652393	9.1337e-262	3.308e-260	44.8411	14.5495	30.2916	84.714
WDR62	CD34_PB	0.503513	0.337139	1.92865e+07	0.64986	2.04313e-253	7.05634e-252	45.1157	14.4636	30.6521	84.673
YBX3	CD34_PB	0.664188	0.381094	1.96621e+07	0.662514	5.45997e-224	1.6318e-222	57.3558	23.3703	33.9856	84.5219
FNBP1	CD34_PB	2.19207	0.571611	1.97075e+07	0.664044	8.17129e-150	1.612e-148	93.4092	78.8113	14.5979	84.4799
ENSG00000248373	CD34_PB	0.284825	0.275047	1.71924e+07	0.579297	0	0	16.634	0.841707	15.7923	84.3509
STOM	CD34_PB	0.905007	0.451365	19735096	0.664974	2.06328e-188	5.1052e-187	66.4182	35.6867	30.7315	84.0856
HBD	CD34_PB	0.277908	0.274041	1.7261e+07	0.581608	0	0	16.634	0.343554	16.2904	84.0425
ABHD2	CD34_PB	1.15895	0.482962	1.98784e+07	0.669803	6.07972e-176	1.40366e-174	78.6583	48.9822	29.6761	83.9642
STING1	CD34_PB	0.310026	0.273459	18869371	0.635803	0	0	30.6002	3.49566	27.1046	83.8639
TAPT1	CD34_PB	0.685026	0.37811	1.97951e+07	0.666996	1.21919e-223	3.63515e-222	58.6897	26.2475	32.4422	83.7286
CHEK1	CD34_PB	0.721028	0.402382	19567984	0.659343	3.39314e-209	9.42825e-208	58.4151	24.7617	33.6534	83.3033
HSP90AB1	CD34_PB	2.18403	0.576066	19638886	0.661732	1.45577e-146	2.81197e-145	95.5277	72.696	22.8316	83.271
ESR1	CD34_PB	0.385968	0.307016	18337646	0.617887	1.21112e-272	4.62935e-271	29.5802	6.17538	23.4048	82.997
WDPCP	CD34_PB	1.48954	0.558452	19573300	0.659522	1.7134e-150	3.39781e-149	81.2868	55.1576	26.1292	82.9127
SMAD1	CD34_PB	0.433386	0.305889	19070081	0.642566	4.61381e-273	1.7707e-271	39.9372	10.8649	29.0723	82.8199
WARS2-AS1	CD34_PB	0.680036	0.394308	1.94136e+07	0.654142	6.76003e-212	1.90203e-210	53.1189	21.7985	31.3204	82.6946
ITPR2	CD34_PB	2.678	0.605675	1.95218e+07	0.657788	6.03736e-138	1.11186e-136	96.9792	91.1621	5.81714	82.344
ENSG00000268119	CD34_PB	0.319263	0.268418	18472024	0.622415	0	0	28.8348	4.3889	24.4459	82.318
ENSG00000248993	CD34_PB	0.390335	0.284333	1.89261e+07	0.637716	2.01956e-291	8.48887e-290	36.5241	8.71768	27.8064	82.1925
TEX2	CD34_PB	0.650053	0.379558	1.95392e+07	0.658374	1.72464e-218	5.00846e-217	53.7858	22.7862	30.9996	82.0985
NOL8	CD34_PB	0.878985	0.416076	19954029	0.672351	2.68798e-199	7.07524e-198	70.5375	37.8339	32.7036	82.0295
INTS7	CD34_PB	0.897587	0.424604	19894067	0.67033	5.13665e-195	1.31645e-193	70.8121	37.602	33.2101	81.8979
GPC6	CD34_PB	1.07795	0.440467	19124306	0.644393	3.14542e-186	7.72235e-185	55.355	21.3004	34.0547	81.0953
TUBB4B	CD34_PB	0.724236	0.418274	19403369	0.653796	8.59043e-196	2.20907e-194	54.2958	25.4402	28.8556	81.0012
RAD50	CD34_PB	1.09418	0.45894	1.98964e+07	0.670411	1.90563e-178	4.45382e-177	77.4814	48.0117	29.4697	80.9346
CFAP418-AS1	CD34_PB	0.392246	0.312395	18132728	0.610982	1.04916e-260	3.78175e-259	27.7364	5.55699	22.1794	80.7299
ZBTB44	CD34_PB	1.14594	0.463525	1.98816e+07	0.66991	2.49905e-175	5.74524e-174	81.2868	49.2657	32.0211	80.3013
INSR	CD34_PB	0.600027	0.354434	19435085	0.654865	1.64333e-228	5.03423e-227	52.4127	18.9728	33.4399	80.2078
CARD8	CD34_PB	1.33749	0.482338	1.98867e+07	0.67008	3.11182e-168	6.8273e-167	88.9368	57.4251	31.5118	80.148
TTK	CD34_PB	0.562567	0.36924	1.90324e+07	0.641298	3.44092e-219	1.00387e-217	44.0173	15.6145	28.4027	80.1244
SLC22A15	CD34_PB	0.697213	0.43956	1.88944e+07	0.636647	3.41168e-184	8.26907e-183	45.508	19.1703	26.3377	80.0362
RAB37	CD34_PB	0.362966	0.277476	18782913	0.63289	1.16992e-290	4.88509e-289	34.1703	7.95328	26.217	79.9993
MTHFD1L	CD34_PB	1.06201	0.5	19338556	0.651612	5.22488e-162	1.10544e-160	64.5743	34.6217	29.9527	79.9782
PLK4	CD34_PB	0.452257	0.314982	19063036	0.642329	8.44495e-256	2.95153e-254	40.9965	12.179	28.8175	79.8575
POLR1A	CD34_PB	0.844268	0.41651	1.98145e+07	0.66765	1.63728e-193	4.15961e-192	67.2421	35.9959	31.2462	79.712
ACACB	CD34_PB	0.417786	0.302404	1.88516e+07	0.635204	9.63939e-265	3.535e-263	37.1911	9.79129	27.3998	79.3664
ENSG00000286132	CD34_PB	0.305846	0.258076	18546068	0.624909	0	0	29.541	4.66375	24.8773	79.1464
SGO2	CD34_PB	0.7373	0.411594	1.93618e+07	0.652396	2.71795e-194	6.93763e-193	54.7666	24.7531	30.0135	79.0913
USP15	CD34_PB	2.23103	0.552027	1.96325e+07	0.661517	5.04882e-145	9.66379e-144	96.3515	80.6665	15.685	78.9481
INCENP	CD34_PB	0.629151	0.3846	19224422	0.647767	2.18053e-207	5.9844e-206	48.6858	19.9605	28.7253	78.9288
PIAS2	CD34_PB	1.0024	0.439382	19832710	0.668263	3.26513e-181	7.73603e-180	78.5798	41.7246	36.8552	78.6983
PHF14	CD34_PB	1.64304	0.497932	19851514	0.668896	6.52176e-160	1.36762e-158	93.0169	72.0691	20.9478	78.6055
LINC00506	CD34_PB	0.270724	0.256257	18143527	0.611346	0	0	23.5386	1.36563	22.173	78.5884
ENSG00000285220	CD34_PB	0.302358	0.256041	18286697	0.61617	0	0	27.3441	4.19136	23.1527	78.5222
DNMT1	CD34_PB	1.43533	0.489222	1.98337e+07	0.668295	2.1314e-162	4.52205e-161	85.8768	62.733	23.1438	78.4441
CCDC138	CD34_PB	0.909513	0.434771	1.96294e+07	0.661411	1.97671e-182	4.71577e-181	68.0267	34.3211	33.7056	78.4007
CIP2A	CD34_PB	0.684751	0.390424	1.93974e+07	0.653594	7.4277e-203	1.984e-201	54.5312	23.3187	31.2125	78.359
PCBP1-AS1	CD34_PB	0.756743	0.399094	1.9572e+07	0.659479	2.44053e-198	6.38406e-197	59.4351	27.9138	31.5213	78.3002
GMPS	CD34_PB	1.19293	0.468774	19837840	0.668436	5.05357e-169	1.11975e-167	83.2091	52.7355	30.4736	78.2623
CCT2	CD34_PB	0.905318	0.425514	1.98066e+07	0.667382	1.17667e-185	2.8777e-184	71.6752	39.0106	32.6646	78.0993
ENSG00000237359	CD34_PB	0.292221	0.254579	18222917	0.614021	0	0	26.0494	3.25517	22.7943	78.0738
EIF1AY	CD34_PB	0.286908	0.254407	18626190	0.627609	0	0	28.521	2.88585	25.6351	78.021
C2CD2	CD34_PB	0.392562	0.290013	18794731	0.633288	4.12792e-271	1.56679e-269	35.7787	9.02688	26.7519	77.957
SOGA1	CD34_PB	0.436898	0.303435	1.90476e+07	0.641808	8.02386e-259	2.84896e-257	40.6042	11.7753	28.8288	77.8448
CENPO	CD34_PB	0.439656	0.309288	19005241	0.640381	9.08158e-254	3.14508e-252	39.8588	11.9299	27.9289	77.7867
EEF1A1	CD34_PB	2.77411	0.571575	1.95236e+07	0.657849	4.71288e-138	8.68781e-137	99.6862	90.3977	9.28849	77.7691
ZNF496	CD34_PB	0.558956	0.341878	1.94243e+07	0.6545	3.49913e-229	1.07454e-227	51.0396	18.9556	32.084	77.5957
ABCE1	CD34_PB	0.900441	0.425813	1.97573e+07	0.665721	1.07728e-183	2.59944e-182	69.8313	38.4093	31.422	77.3214
CYP1B1	CD34_PB	0.572715	0.356366	18687594	0.629678	3.66986e-219	1.06984e-217	38.6426	11.9299	26.7127	77.3209
DOCK3	CD34_PB	0.929187	0.453651	19183916	0.646402	1.94627e-172	4.39718e-171	57.9443	26.385	31.5593	77.2825
RBBP4	CD34_PB	1.27046	0.455179	19963732	0.672678	8.04523e-172	1.81011e-170	87.6422	60.414	27.2282	77.2631
TRIM5	CD34_PB	0.671799	0.393099	19306574	0.650535	3.07166e-198	8.01843e-197	51.9027	23.0353	28.8674	77.085
DMTN	CD34_PB	0.396949	0.304582	18569788	0.625709	2.53574e-255	8.83808e-254	33.3072	8.49437	24.8128	77.0756
CCDC152	CD34_PB	0.295936	0.25113	18345175	0.61814	0	0	27.5794	4.09688	23.4826	77.0161
ECT2	CD34_PB	0.817743	0.444538	1.92073e+07	0.64719	3.42387e-175	7.85711e-174	55.1197	26.6856	28.4341	76.9516
FAM111A	CD34_PB	0.677227	0.379788	19468113	0.655978	3.41131e-204	9.19599e-203	54.5312	24.5985	29.9327	76.731
RERE	CD34_PB	2.22106	0.545728	19593608	0.660206	1.7008e-142	3.21652e-141	98.5485	82.7794	15.7691	76.6707
MAML3	CD34_PB	2.59981	0.785075	18759477	0.6321	2.45849e-99	3.41186e-98	97.5284	66.5808	30.9477	76.5189
ENSG00000289315	CD34_PB	0.275348	0.249347	18130282	0.6109	0	0	24.441	2.33617	22.1048	76.4694
GUSBP18	CD34_PB	0.665174	0.366473	19627204	0.661338	7.97502e-211	2.22901e-209	57.6697	25.9126	31.7571	76.4652
SPPL2B	CD34_PB	0.413475	0.292341	19000048	0.640206	8.68365e-264	3.17531e-262	39.0741	11.0882	27.9859	76.4467
TGIF2	CD34_PB	0.558831	0.336615	19454292	0.655512	1.21833e-228	3.73529e-227	51.1573	19.574	31.5833	76.219
NUP214	CD34_PB	1.19159	0.445333	19936370	0.671756	6.55292e-173	1.48402e-171	84.3076	56.2484	28.0592	76.0757
STT3B	CD34_PB	1.34313	0.469183	19860670	0.669205	6.17178e-164	1.32348e-162	87.9168	62.733	25.1839	75.9505
MCM6	CD34_PB	0.813333	0.422078	1.94488e+07	0.655328	8.6877e-182	2.0687e-180	60.4943	30.0953	30.399	75.8408
DENND5B	CD34_PB	0.732872	0.385254	19403741	0.653809	2.65557e-198	6.94179e-197	57.4343	24.0488	33.3855	75.5708
SLC24A3	CD34_PB	1.07176	0.637266	18349549	0.618288	2.14887e-120	3.51259e-119	45.8219	25.5518	20.2701	75.4869
FES	CD34_PB	0.277147	0.245889	18441014	0.62137	0	0	27.2656	3.0834	24.1822	75.4088
ENSG00000243176	CD34_PB	0.549466	0.362818	1.88019e+07	0.633528	5.44354e-210	1.51811e-208	40.5649	14.2317	26.3332	75.4003
RPS6	CD34_PB	1.93879	0.528322	19617867	0.661024	1.33264e-144	2.54819e-143	97.1754	76.5954	20.58	75.3355
PCCB	CD34_PB	0.514692	0.327347	19259731	0.648956	5.52563e-232	1.72476e-230	46.8027	16.6366	30.1661	75.2124
MT-ND4L	CD34_PB	0.879878	0.40915	19817926	0.667765	1.10906e-185	2.71409e-184	73.2052	39.1738	34.0314	75.1062
PLCB1	CD34_PB	2.29126	0.724322	1.88281e+07	0.634411	1.85073e-105	2.70803e-104	80.5414	60.268	20.2734	75.0161
CEP85	CD34_PB	0.543394	0.330874	1.94225e+07	0.654441	7.04584e-228	2.14805e-226	50.1373	19.3593	30.778	74.6676
BEND4	CD34_PB	0.293649	0.243298	1.84163e+07	0.620538	0	0	28.9525	4.82693	24.1256	74.6141
KCNG2	CD34_PB	0.260698	0.243188	17608871	0.593331	0	0	20.1255	1.54599	18.5795	74.5806
H2BC18	CD34_PB	0.268111	0.242994	18055003	0.608363	0	0	23.9702	2.37052	21.5997	74.5208
CMTM7	CD34_PB	0.578266	0.340878	19305753	0.650507	1.12589e-220	3.30761e-219	49.1173	18.801	30.3163	74.4751
USP40	CD34_PB	0.559522	0.346296	1.9171e+07	0.645966	3.91164e-217	1.12819e-215	46.685	17.6071	29.0778	74.4355
TTC27	CD34_PB	0.756575	0.437234	19136187	0.644794	6.37491e-172	1.436e-170	54.0212	26.1187	27.9025	74.2611
RPLP0	CD34_PB	0.78612	0.391545	19728434	0.664749	1.24845e-191	3.14231e-190	67.399	33.6769	33.7221	74.1988
MROH7	CD34_PB	0.262608	0.241735	18071361	0.608914	0	0	23.6956	1.98402	21.7115	74.1349
CALR	CD34_PB	1.60645	0.538709	19468420	0.655988	2.16113e-139	3.99941e-138	86.7007	63.6434	23.0573	74.0175
SMYD3	CD34_PB	2.8462	0.575935	1.93899e+07	0.653341	2.01906e-130	3.52024e-129	96.8615	89.7879	7.07366	73.9809
AFG1L	CD34_PB	0.611863	0.363196	19218237	0.647558	9.01732e-206	2.453e-204	49.4704	20.0034	29.4669	73.9504
LIN9	CD34_PB	0.491249	0.315009	19214977	0.647448	9.19174e-237	2.94167e-235	45.2334	15.5888	29.6447	73.8795
DHFR	CD34_PB	0.627623	0.365759	1.93421e+07	0.65173	1.96678e-203	5.27571e-202	52.4912	22.3997	30.0914	73.6191
SET	CD34_PB	1.73851	0.458736	19877647	0.669777	4.61871e-162	9.7828e-161	95.0961	69.6126	25.4835	73.4022
AOX3P	CD34_PB	0.240727	0.239333	17974588	0.605653	0	0	21.2632	0.14601	21.1172	73.3982
HHEX	CD34_PB	0.27145	0.238912	18370110	0.618981	0	0	26.9517	3.37542	23.5763	73.2691
MGA	CD34_PB	1.382	0.456825	19850896	0.668876	4.23002e-162	8.96453e-161	88.7015	65.5329	23.1685	73.1137
DST	CD34_PB	1.24527	0.408132	19693228	0.663563	1.03417e-180	2.44263e-179	76.226	35.9959	40.2301	72.8974
DNAH6	CD34_PB	0.257039	0.237146	17654892	0.594881	0	0	20.5963	1.64906	18.9473	72.7275
TRIM9	CD34_PB	0.272897	0.235965	17967173	0.605404	0	0	24.1271	2.98892	21.1382	72.3653
EDA2R	CD34_PB	0.257426	0.235873	17616540	0.593589	0	0	20.5963	2.0012	18.5951	72.3372
CFAP44	CD34_PB	0.581282	0.344346	19195352	0.646787	5.40044e-212	1.52062e-210	48.1365	18.6378	29.4987	72.2499
MIR4435-2HG	CD34_PB	1.18343	0.513536	1.92081e+07	0.647217	1.21536e-142	2.30077e-141	68.9682	40.7627	28.2055	72.2227
WDR76	CD34_PB	0.530704	0.333928	19058949	0.642191	2.07185e-218	6.01216e-217	44.6842	16.001	28.6832	72.2021
CYREN	CD34_PB	0.586647	0.350378	19217925	0.647548	1.04791e-207	2.8864e-206	49.2742	19.6427	29.6315	72.0165
OMA1	CD34_PB	0.856928	0.412849	1.94423e+07	0.655109	1.95273e-176	4.51939e-175	62.8482	31.6242	31.224	71.9781
FARSA	CD34_PB	0.37511	0.275635	1.88166e+07	0.634025	1.01723e-262	3.69829e-261	36.328	9.77411	26.5539	71.7843
NF1	CD34_PB	1.63142	0.499034	19601593	0.660475	3.65313e-145	6.9994e-144	92.3892	69.5611	22.8281	71.4391
KIF23	CD34_PB	0.555846	0.353659	1.88104e+07	0.633816	1.00503e-203	2.69972e-202	42.2911	14.8931	27.398	71.2866
DOK3	CD34_PB	0.276666	0.231883	18241141	0.614635	0	0	27.0302	4.09688	22.9333	71.1136
IL12RB2	CD34_PB	0.458237	0.313155	1.86509e+07	0.628442	2.77372e-229	8.52464e-228	36.5634	10.8563	25.707	71.108
ATP13A3-DT	CD34_PB	0.248026	0.231441	17901594	0.603194	0	0	22.0871	1.50305	20.584	70.9779
PRIM1	CD34_PB	0.426656	0.291793	18965858	0.639054	1.7875e-245	5.94101e-244	40.2511	12.2133	28.0377	70.9718
APP	CD34_PB	1.48704	0.478804	1.95288e+07	0.658023	2.87345e-149	5.64518e-148	86.6222	51.619	35.0032	70.5031
CHMP1B2P	CD34_PB	0.243144	0.229837	17675065	0.595561	0	0	20.2432	1.17667	19.0666	70.4859
ANAPC1	CD34_PB	0.961535	0.416481	1.96884e+07	0.663401	3.38624e-171	7.59621e-170	74.3821	42.4976	31.8845	70.435
CSPP1	CD34_PB	0.895236	0.41297	19600955	0.660454	2.39796e-172	5.41445e-171	69.3213	38.5124	30.8089	70.3149
ADGRE2	CD34_PB	0.402324	0.275561	1.87443e+07	0.631589	2.49786e-257	8.81122e-256	36.328	9.44774	26.8802	70.2831
ZNF704	CD34_PB	0.613576	0.358432	18929210	0.637819	4.90963e-198	1.279e-196	45.7827	17.0145	28.7681	70.2144
TEC	CD34_PB	1.4165	0.515575	19321687	0.651044	1.21107e-137	2.2228e-136	82.9345	50.7687	32.1658	69.9393
HSPA4L	CD34_PB	0.24404	0.226457	1.7959e+07	0.605128	0	0	22.5971	1.58035	21.0167	69.4493
MAP3K5	CD34_PB	1.65268	0.529328	1.93526e+07	0.652084	5.04349e-133	8.96632e-132	90.153	61.7023	28.4507	69.3671
RCOR1	CD34_PB	1.14853	0.450409	19619435	0.661077	5.76122e-156	1.18074e-154	80.3845	51.7049	28.6796	69.3304
NFATC1	CD34_PB	0.501576	0.308592	19071641	0.642619	1.12538e-226	3.41719e-225	44.2526	15.0734	29.1792	69.2684
CDCA2	CD34_PB	0.596975	0.373461	1.87697e+07	0.632446	2.13884e-187	5.26813e-186	43.3503	16.7225	26.6278	69.1942
PBX1	CD34_PB	1.10977	0.468154	18786824	0.633022	3.44681e-149	6.76458e-148	55.6689	24.3065	31.3624	68.8981
IGLL1	CD34_PB	0.225813	0.223933	17811925	0.600173	0	0	20.204	0.180366	20.0236	68.6754
GPD2	CD34_PB	0.790513	0.38782	19455284	0.655546	3.86618e-179	9.09198e-178	61.7889	31.1088	30.6801	68.6602
SWAP70	CD34_PB	0.90387	0.405463	1.95797e+07	0.659737	2.80508e-171	6.29625e-170	68.5367	38.4008	30.1359	68.6047
HACD4	CD34_PB	0.381654	0.271461	1.87268e+07	0.630999	7.85895e-255	2.73414e-253	35.7787	9.58516	26.1936	68.5611
SIPA1L3	CD34_PB	1.31157	0.464941	1.95919e+07	0.66015	2.02951e-149	3.99129e-148	84.896	58.2582	26.6379	68.5317
THOC2	CD34_PB	1.56891	0.436091	19847821	0.668772	7.99028e-159	1.67004e-157	94.4684	76.1058	18.3626	68.3692
GART	CD34_PB	0.861376	0.401315	1.95829e+07	0.659844	2.95788e-172	6.67079e-171	68.2621	37.9971	30.265	68.2941
HHAT	CD34_PB	0.353095	0.268124	18247326	0.614843	4.31539e-256	1.51102e-254	29.5018	6.34716	23.1546	68.0553
WDR43	CD34_PB	1.20761	0.458518	19530134	0.658068	8.09021e-150	1.59684e-148	79.5214	52.5122	27.0091	67.7674
ANK1	CD34_PB	0.462116	0.396098	17321761	0.583656	5.70971e-173	1.29384e-171	21.2632	5.19626	16.067	67.6884
SLC43A1	CD34_PB	0.289887	0.233816	18316244	0.617166	1.78177e-291	7.49765e-290	28.8348	5.26497	23.5699	67.6021
ZNF37A	CD34_PB	0.720514	0.358361	19541735	0.658458	2.62102e-190	6.57525e-189	61.632	29.3911	32.241	67.4372
PPM1F	CD34_PB	0.460377	0.312573	1.88475e+07	0.635065	2.29501e-217	6.6243e-216	40.0942	13.9912	26.1029	67.259
CEP57	CD34_PB	1.02478	0.422832	19625483	0.66128	1.5831e-160	3.33452e-159	77.3637	47.5393	29.8244	67.0092
KCNH2	CD34_PB	0.220973	0.217847	17527804	0.590599	0	0	18.3994	0.292021	18.1074	66.809
ZNF667	CD34_PB	0.240609	0.217171	1.79217e+07	0.603871	0	0	23.0286	2.39629	20.6323	66.6015
HLA-DPA1	CD34_PB	0.387542	0.259131	18725589	0.630958	3.21653e-259	1.14635e-257	36.1318	9.14713	26.9847	66.5814
ENSG00000232828	CD34_PB	0.256208	0.2324	17515491	0.590184	1.4518e-288	6.02892e-287	20.1255	2.24169	17.8838	66.5176
TENT5A	CD34_PB	0.725918	0.425394	18686948	0.629656	1.47229e-157	3.05367e-156	45.7827	21.3004	24.4823	66.1553
LHFPL6	CD34_PB	0.577341	0.33679	1.87201e+07	0.630774	1.98553e-198	5.2046e-197	41.7419	14.4293	27.3126	66.1064
NIPAL2	CD34_PB	0.351288	0.261876	18454575	0.621827	1.46079e-254	5.07747e-253	32.0518	7.72138	24.3304	66.0698
CRPPA	CD34_PB	0.473919	0.317694	18582402	0.626134	1.55816e-208	4.30746e-207	37.3872	12.0759	25.3113	65.5611
ZNF726	CD34_PB	0.243029	0.213449	17933889	0.604282	0	0	23.6956	2.99751	20.6981	65.4601
ENSG00000229308	CD34_PB	0.214418	0.213203	17402095	0.586363	0	0	17.3794	0.111655	17.2677	65.3846
CLHC1	CD34_PB	0.407626	0.285345	18705994	0.630298	2.7663e-231	8.61341e-230	36.9557	11.2256	25.73	65.3625
GFI1	CD34_PB	0.422607	0.294747	1.85818e+07	0.626112	7.89375e-224	2.35546e-222	35.6218	10.7876	24.8342	65.3241
CD82	CD34_PB	0.966058	0.423371	19407659	0.653941	4.13698e-156	8.49233e-155	69.0859	40.4878	28.5981	65.2292
LRRC34	CD34_PB	0.227268	0.212347	17934315	0.604296	0	0	22.3225	1.52023	20.8023	65.1222
RRP1B	CD34_PB	0.917922	0.422074	19400393	0.653696	3.1156e-156	6.413e-155	67.7521	40.3247	27.4274	65.0808
PROSER2	CD34_PB	0.254023	0.217681	17964871	0.605326	3.55861e-301	1.55432e-299	24.4802	3.48707	20.9931	65.0449
CDK1	CD34_PB	0.511433	0.329532	1.86938e+07	0.629889	1.86657e-199	4.91996e-198	40.6434	14.1201	26.5233	65.0194
GNG7	CD34_PB	0.447541	0.285676	18808751	0.633761	1.65888e-229	5.1066e-228	39.8195	12.0587	27.7608	64.9318
CACNB2	CD34_PB	0.573957	0.379238	18330746	0.617654	4.36013e-173	9.89199e-172	36.6811	13.4845	23.1966	64.8515
SSR1	CD34_PB	0.97628	0.403331	1.96466e+07	0.661992	1.79514e-162	3.8129e-161	77.5991	46.9381	30.661	64.7019
VAPA	CD34_PB	1.00621	0.409751	19613983	0.660893	7.54013e-160	1.57943e-158	76.736	47.5908	29.1451	64.6592
GRK4	CD34_PB	0.26887	0.228021	17902836	0.603236	7.36099e-286	3.00423e-284	24.284	3.65026	20.6338	64.6489
ERGIC1	CD34_PB	1.04209	0.426216	1.95046e+07	0.657207	1.33979e-153	2.71072e-152	75.4021	46.9295	28.4726	64.6003
ARHGAP25	CD34_PB	1.45123	0.519288	1.91618e+07	0.645656	2.55667e-126	4.35161e-125	76.5398	55.2349	21.3049	64.5794
ZNF362	CD34_PB	0.488764	0.303931	19071996	0.642631	2.50356e-214	7.12334e-213	45.155	16.7568	28.3981	64.4781
FAM135A	CD34_PB	0.896198	0.405142	19357600	0.652254	3.77859e-161	7.96779e-160	67.4382	35.2486	32.1896	64.4575
CCNA2	CD34_PB	0.512696	0.323374	1.88286e+07	0.63443	3.39121e-201	8.99489e-200	43.1934	15.374	27.8194	64.3662
VWCE	CD34_PB	0.235292	0.209842	17780775	0.599123	0	0	22.244	2.50794	19.7361	64.354
H1-5	CD34_PB	0.54214	0.334956	18584993	0.626221	3.0001e-194	7.65266e-193	39.6626	13.4759	26.1867	64.3504
JAK2	CD34_PB	1.01994	0.410645	19505589	0.657241	9.80352e-159	2.04564e-157	74.029	42.532	31.497	64.3437
ENSG00000284959	CD34_PB	0.322812	0.263888	17788552	0.599385	5.15918e-245	1.71173e-243	24.284	4.45761	19.8264	64.0633
IL18	CD34_PB	0.239221	0.20838	1.79145e+07	0.603629	0	0	23.6171	2.93739	20.6797	63.9057
CDC25C	CD34_PB	0.357047	0.273751	18214179	0.613726	2.71785e-235	8.63977e-234	29.9333	7.2404	22.6929	63.8013
NEDD4L	CD34_PB	0.747992	0.340627	19206794	0.647173	3.46129e-189	8.60921e-188	57.6697	21.8758	35.7939	63.7194
QSER1	CD34_PB	0.965974	0.367869	19607114	0.660661	5.21118e-175	1.1937e-173	75.4806	35.8155	39.6651	63.613
DCAF12	CD34_PB	0.463392	0.294644	19029765	0.641208	7.89744e-218	2.28472e-216	43.8211	15.8207	28.0004	63.5375
DPY19L2P2	CD34_PB	0.228193	0.206548	1.76732e+07	0.595497	0	0	21.1063	2.0785	19.0278	63.3438
LTBR	CD34_PB	0.24561	0.209342	1.80243e+07	0.607328	8.8698e-305	3.92838e-303	25.0294	3.61591	21.4135	63.3063
SPAG5	CD34_PB	0.488673	0.314297	18784000	0.632927	2.24486e-203	6.01735e-202	41.7026	14.6698	27.0329	63.243
IL1B	CD34_PB	0.249593	0.207965	17807667	0.600029	2.35897e-306	1.04967e-304	22.8325	2.7742	20.0583	63.217
CLIC2	CD34_PB	0.231656	0.20613	1.77405e+07	0.597766	0	0	21.8125	2.25028	19.5622	63.2156
PKN2	CD34_PB	1.60111	0.442634	19611461	0.660808	1.77688e-144	3.39082e-143	92.8207	75.8052	17.0155	63.0619
AOX2P	CD34_PB	0.206846	0.205524	17231464	0.580614	0	0	16.2417	0.128833	16.1128	63.0296
STK33	CD34_PB	0.673542	0.363934	18880936	0.636193	2.98574e-175	6.85998e-174	49.3527	20.1151	29.2376	63.0201
SEH1L	CD34_PB	0.558701	0.325074	1.91698e+07	0.645926	5.52596e-196	1.42489e-194	50.765	20.8967	29.8683	63.0143
STRIP2	CD34_PB	0.30667	0.250168	17993115	0.606278	6.17528e-254	2.14054e-252	26.2456	5.13613	21.1095	62.9595
RFX3	CD34_PB	1.2948	0.470631	1.92912e+07	0.650017	1.31086e-135	2.38062e-134	79.3645	51.8423	27.5221	62.8873
MTHFD1	CD34_PB	0.790111	0.379186	1.93365e+07	0.651542	1.00847e-167	2.20874e-166	63.8682	31.7702	32.098	62.8143
UHRF1	CD34_PB	0.43064	0.291693	1.86755e+07	0.62927	5.57873e-217	1.60657e-215	38.1326	12.136	25.9966	62.6539
LARP1B	CD34_PB	0.878924	0.398699	1.93595e+07	0.652319	4.06215e-159	8.49961e-158	67.5167	36.537	30.9797	62.624
GNA12	CD34_PB	1.24242	0.474316	1.92535e+07	0.648748	6.21638e-134	1.11402e-132	78.266	51.2239	27.0421	62.5875
PTBP3	CD34_PB	1.58523	0.443385	1.9572e+07	0.659478	3.40981e-142	6.43254e-141	93.2915	75.2985	17.993	62.1589
VPS13A	CD34_PB	1.53841	0.455118	1.94959e+07	0.656915	1.45126e-138	2.67919e-137	91.6438	71.1243	20.5195	62.1564
TNS1	CD34_PB	0.362535	0.254322	1.83742e+07	0.619119	5.92425e-246	1.97767e-244	31.8949	7.58396	24.3109	61.9794
TNFAIP8	CD34_PB	1.84316	0.570137	18964970	0.639024	1.75526e-110	2.67131e-109	86.2299	66.1513	20.0786	61.9017
CLPB	CD34_PB	0.494737	0.303223	1.90183e+07	0.640822	2.86049e-206	7.81099e-205	45.155	17.2206	27.9343	61.89
TMEM38B	CD34_PB	0.493419	0.299574	19021281	0.640922	1.46602e-208	4.05571e-207	45.3119	16.8427	28.4691	61.8296
SLC25A13	CD34_PB	1.05246	0.420161	1.94393e+07	0.655007	4.90309e-149	9.60773e-148	76.6575	47.0326	29.625	61.771
PIGN	CD34_PB	0.985639	0.408836	1.94337e+07	0.654819	4.53392e-153	9.13911e-152	73.6367	43.3823	30.2544	61.7502
NUP210	CD34_PB	1.15824	0.42785	19471899	0.656105	2.56918e-146	4.95508e-145	80.7375	52.0399	28.6977	61.7408
DLC1	CD34_PB	0.275368	0.225265	17650010	0.594717	4.91494e-276	1.90943e-274	22.0086	2.92021	19.0884	61.6594
SORD	CD34_PB	0.349606	0.261313	1.83422e+07	0.618039	3.78302e-238	1.22203e-236	31.6202	7.88457	23.7357	61.6471
ENSG00000284634	CD34_PB	0.64016	0.356774	19035938	0.641416	1.02556e-174	2.34354e-173	50.4119	23.4991	26.9128	61.59
MICAL2	CD34_PB	0.515566	0.381314	1.78923e+07	0.602881	1.44589e-163	3.09009e-162	29.7372	10.2036	19.5336	61.5861
RAP1GAP2	CD34_PB	0.84736	0.393571	1.91473e+07	0.645169	4.44577e-158	9.25131e-157	61.6712	30.2843	31.387	61.4104
ACBD6	CD34_PB	1.51816	0.451659	1.94693e+07	0.656017	1.18957e-137	2.18438e-136	91.8399	68.3329	23.507	61.2724
TTC3	CD34_PB	1.62272	0.468231	1.93929e+07	0.653444	1.00102e-132	1.77546e-131	92.8992	70.2053	22.6939	61.2216
PCYOX1L	CD34_PB	0.264479	0.21718	1.80834e+07	0.609321	1.69194e-282	6.7885e-281	26.3633	4.51774	21.8455	60.8469
CCDC7	CD34_PB	0.978045	0.427743	1.91359e+07	0.644783	6.04073e-144	1.14871e-142	65.4374	37.0008	28.4367	60.7138
GATA1	CD34_PB	0.209045	0.197929	1.73943e+07	0.586102	0	0	18.2032	1.03066	17.1726	60.7005
TXNDC5	CD34_PB	0.469926	0.297827	18891602	0.636552	9.02199e-206	2.453e-204	43.5465	15.5716	27.9749	60.6407
PDZD2	CD34_PB	0.603268	0.362059	18562439	0.625461	1.65391e-169	3.68187e-168	42.1734	16.7483	25.4251	60.621
KATNAL2	CD34_PB	0.2579	0.219079	17773728	0.598885	1.94691e-278	7.63396e-277	23.2248	3.32389	19.9009	60.4915
CEP63	CD34_PB	0.70422	0.351017	19308281	0.650592	4.93929e-174	1.12328e-172	59.1605	29.142	30.0185	60.3571
BEND7	CD34_PB	0.251677	0.214298	17797834	0.599698	2.91835e-283	1.17714e-281	23.3033	3.29812	20.0051	60.2024
ZBTB8A	CD34_PB	0.386504	0.27047	18506232	0.623567	1.85811e-223	5.52715e-222	35.0333	10.0747	24.9586	59.8435
TMCC1-DT	CD34_PB	0.227309	0.200107	17773888	0.598891	2.51466e-301	1.09962e-299	22.4402	2.80855	19.6316	59.8237
NYNRIN	CD34_PB	0.218014	0.194877	17762778	0.598517	0	0	21.9302	2.12145	19.8087	59.7645
MGMT	CD34_PB	0.854078	0.382777	1.91938e+07	0.646734	3.95283e-158	8.23005e-157	62.8089	31.6242	31.1848	59.7456
SRSF6	CD34_PB	0.80787	0.366893	19466203	0.655913	3.04411e-164	6.5352e-163	68.5759	37.7652	30.8107	59.5044
CLCN6	CD34_PB	0.73711	0.357496	19323886	0.651118	1.82348e-168	4.01694e-167	60.8866	31.6413	29.2453	59.486
OBSCN	CD34_PB	0.666025	0.344827	1.90553e+07	0.642069	1.33977e-173	3.04322e-172	54.1389	23.4819	30.657	59.1436
CENPC	CD34_PB	1.12067	0.411558	19465562	0.655892	1.73457e-145	3.32511e-144	80.6199	52.6926	27.9272	59.0495
NARS2	CD34_PB	0.856317	0.387899	19283593	0.64976	3.99216e-154	8.10303e-153	66.1436	36.683	29.4606	58.996
EVA1C	CD34_PB	0.375666	0.261817	1.83624e+07	0.618721	7.4771e-226	2.25597e-224	32.8756	8.76063	24.115	58.5546
RPL22	CD34_PB	0.72153	0.354463	19330602	0.651344	3.35541e-167	7.32784e-166	63.0836	31.9849	31.0987	58.5343
MCF2L2	CD34_PB	0.536342	0.318124	18785302	0.63297	6.44211e-186	1.57957e-184	44.5273	17.0145	27.5128	58.4717
DHRS4L2	CD34_PB	0.296115	0.230841	18172408	0.612319	2.12154e-255	7.40122e-254	28.4033	6.00361	22.3997	58.433
HLA-DPB1	CD34_PB	0.422203	0.262534	1.87102e+07	0.630439	9.76882e-225	2.93111e-223	38.7211	11.5778	27.1433	58.4224
PPT1	CD34_PB	0.484054	0.290094	19022163	0.640951	5.47401e-203	1.46421e-201	46.1357	17.6587	28.4771	58.2609
ZBTB16	CD34_PB	1.37833	0.531332	18753216	0.631889	1.65528e-111	2.53542e-110	67.7521	44.8252	22.9268	58.2319
CPSF6	CD34_PB	1.28807	0.421432	19462447	0.655787	7.90896e-140	1.46507e-138	88.9761	61.0839	27.8922	58.0877
FBRSL1	CD34_PB	0.601516	0.323976	1.91744e+07	0.646082	4.55536e-181	1.07728e-179	53.315	24.3494	28.9656	57.9813
CEP295	CD34_PB	0.937003	0.397644	19312562	0.650736	8.41525e-148	1.63884e-146	70.2628	41.8191	28.4437	57.9707
EDARADD	CD34_PB	0.302632	0.237201	18049258	0.608169	1.8226e-246	6.11659e-245	27.2656	5.72876	21.5368	57.9276
EHBP1	CD34_PB	1.5943	0.476756	1.92036e+07	0.647065	6.85496e-123	1.14217e-121	90.7022	67.0789	23.6233	57.66
NASP	CD34_PB	1.27246	0.396493	19451243	0.655409	2.1218e-147	4.12578e-146	82.7383	48.4669	34.2714	57.6439
LINC00174	CD34_PB	0.560142	0.3171	18943325	0.638295	6.85425e-184	1.65707e-182	47.6658	19.7286	27.9372	57.6426
SREK1	CD34_PB	1.22201	0.410133	1.94907e+07	0.656738	2.38786e-142	4.51138e-141	86.9753	59.598	27.3772	57.5604
USP13	CD34_PB	0.662051	0.345067	19119603	0.644235	1.59139e-168	3.50975e-167	56.3358	26.342	29.9938	57.4381
RGS12	CD34_PB	0.613957	0.333009	19018278	0.640821	2.29905e-174	5.23786e-173	52.1381	22.8034	29.3347	57.3711
AURKB	CD34_PB	0.321849	0.24675	18128289	0.610832	1.21876e-234	3.86136e-233	28.9918	6.70789	22.2839	57.348
CDC14A	CD34_PB	1.18627	0.426684	19281938	0.649705	3.45471e-136	6.30419e-135	80.306	49.9957	30.3103	57.2612
H2BC7	CD34_PB	0.214208	0.194945	17432543	0.587389	5.96271e-296	2.54579e-294	19.2625	1.83801	17.4244	57.2347
DPH5-DT	CD34_PB	0.477862	0.292599	18770597	0.632475	3.01351e-197	7.82895e-196	42.0165	15.3397	26.6768	57.0879
C1orf21	CD34_PB	1.18924	0.369714	1.94391e+07	0.654999	3.1513e-156	6.48297e-155	78.5014	39.9639	38.5374	57.0056
IL9R	CD34_PB	0.524823	0.314417	18822702	0.634231	2.13353e-183	5.12857e-182	44.5665	18.1826	26.3839	57.0007
FDFT1	CD34_PB	1.22004	0.439238	1.92316e+07	0.64801	1.56552e-131	2.75225e-130	82.1106	52.0656	30.045	56.9078
ENSG00000286548	CD34_PB	0.208211	0.190125	17389714	0.585946	7.55224e-301	3.28354e-299	18.8309	1.62329	17.2076	56.7491
XPO1	CD34_PB	1.71249	0.4513	1.93118e+07	0.650712	3.92709e-127	6.71124e-126	95.253	75.3844	19.8687	56.4906
ZMYM4	CD34_PB	1.47541	0.430471	19397881	0.653611	4.21443e-133	7.50999e-132	91.9576	69.9991	21.9585	56.4452
POLR1F	CD34_PB	0.460295	0.285262	1.88888e+07	0.636459	8.48066e-200	2.23691e-198	43.6642	16.482	27.1822	56.3822
LINC01819	CD34_PB	0.24324	0.21786	17301787	0.582983	3.89906e-260	1.40145e-258	18.674	2.13862	16.5354	56.176
ARL6IP6	CD34_PB	0.64422	0.332142	1.9155e+07	0.645428	4.04043e-171	9.05839e-170	55.512	26.5825	28.9295	56.1462
DIP2B	CD34_PB	1.63469	0.443763	19329953	0.651322	1.80716e-128	3.11219e-127	93.213	73.7095	19.5035	56.1391
IMPACT	CD34_PB	0.348383	0.246748	18458614	0.621963	1.58304e-229	4.8771e-228	34.0526	9.21584	24.8367	56.0887
PHLPP1	CD34_PB	1.07221	0.399134	19156505	0.645478	6.8194e-142	1.28074e-140	75.3629	37.3014	38.0615	55.8359
EFCAB13	CD34_PB	0.410578	0.275512	18449672	0.621661	9.00759e-205	2.43513e-203	35.5434	11.2085	24.3349	55.8224
ANTXR2	CD34_PB	1.44604	0.500178	1.89006e+07	0.636855	3.12054e-113	4.8285e-112	76.9714	52.2889	24.6824	55.6779
GLYATL3	CD34_PB	0.182626	0.181494	17430802	0.587331	0	0	17.5755	0.111655	17.4639	55.6603
ZNF117	CD34_PB	0.54784	0.30975	1.89877e+07	0.639789	1.30842e-181	3.11169e-180	48.5681	20.9826	27.5855	55.6022
SLC16A7	CD34_PB	0.99134	0.391234	1.92188e+07	0.647579	4.18007e-144	7.95681e-143	70.7729	39.7406	31.0322	55.594
CPSF7	CD34_PB	0.73054	0.340839	1.93459e+07	0.651859	7.34028e-165	1.583e-163	63.2797	33.6597	29.62	55.4887
ARRDC3-AS1	CD34_PB	0.464186	0.306497	1.83549e+07	0.618468	3.98109e-183	9.54556e-182	36.0141	12.5225	23.4916	55.4822
VRK1	CD34_PB	0.961967	0.395878	1.92541e+07	0.648765	4.56983e-142	8.6038e-141	71.7929	43.2363	28.5566	55.4487
COPG2	CD34_PB	0.620514	0.329565	1.9018e+07	0.640812	5.09178e-170	1.13618e-168	53.1973	23.8598	29.3375	55.3487
GEN1	CD34_PB	0.637126	0.330762	1.90375e+07	0.641469	2.39714e-169	5.33329e-168	53.3543	24.5298	28.8245	55.3275
KIT	CD34_PB	1.15737	0.448877	18941886	0.638247	1.45471e-124	2.44856e-123	70.9298	41.7504	29.1794	55.0373
TAF4B	CD34_PB	0.626307	0.333253	1.89536e+07	0.63864	5.84369e-167	1.274e-165	52.1381	23.439	28.6991	54.9517
NPDC1	CD34_PB	0.196865	0.179098	17512991	0.5901	0	0	19.7725	1.77789	17.9946	54.9256
XRCC2	CD34_PB	0.510301	0.30209	18775325	0.632634	3.57221e-183	8.57059e-182	45.3119	17.1949	28.117	54.6985
KIF20A	CD34_PB	0.295789	0.236648	1.78522e+07	0.601528	6.33163e-233	1.98614e-231	25.5787	5.23061	20.348	54.5953
IQCB1	CD34_PB	0.934349	0.379349	1.93136e+07	0.65077	7.22344e-146	1.38892e-144	71.8321	43.2277	28.6044	54.5722
AFF3	CD34_PB	1.00336	0.417353	1.86647e+07	0.628906	1.29817e-132	2.30034e-131	54.8843	27.7678	27.1165	54.5222
ZFAS1	CD34_PB	0.750003	0.352511	19107418	0.643824	1.22974e-155	2.51624e-154	60.8082	30.2671	30.541	54.1454
SLC36A4	CD34_PB	0.7827	0.367956	19099880	0.64357	5.61578e-149	1.09929e-147	61.7497	33.1959	28.5538	54.0743
ENSG00000290017	CD34_PB	0.18197	0.17608	1.71105e+07	0.576539	0	0	15.8494	0.566864	15.2825	54
TMEM144	CD34_PB	0.231853	0.200569	17565063	0.591855	6.34237e-271	2.4049e-269	21.1063	2.7742	18.3321	53.8766
TET2	CD34_PB	1.43594	0.469874	1.90468e+07	0.641781	1.43721e-116	2.28151e-115	84.3468	60.9121	23.4347	53.8672
CSRP1	CD34_PB	0.218741	0.189086	17732104	0.597483	5.95311e-287	2.45072e-285	22.4402	2.98033	19.4598	53.816
ENSG00000288016	CD34_PB	0.326208	0.266702	17269112	0.581882	6.64555e-204	1.78639e-202	19.8902	3.50425	16.3859	53.8066
GANC	CD34_PB	0.491502	0.298644	18616548	0.627284	2.28973e-181	5.42843e-180	40.9965	15.7176	25.2789	53.5364
SRSF1	CD34_PB	0.993496	0.381763	19311602	0.650704	3.36484e-142	6.35087e-141	77.6383	45.4694	32.1689	53.5222
NUP107	CD34_PB	0.82351	0.359552	19257789	0.648891	2.09174e-150	4.14374e-149	67.7521	37.6363	30.1157	53.3513
JADE3	CD34_PB	0.606329	0.317397	18972101	0.639265	9.8359e-170	2.1922e-168	53.2758	22.8034	30.4724	53.2145
PSIP1	CD34_PB	1.30818	0.403306	19313728	0.650776	8.31787e-134	1.48992e-132	87.9953	55.2607	32.7346	53.1665
C1orf112	CD34_PB	0.511426	0.300587	18774126	0.632594	9.32851e-179	2.18699e-177	44.6842	18.2084	26.4758	53.1017
PRKAR2B	CD34_PB	0.457159	0.328766	18000089	0.606513	5.94402e-163	1.26677e-161	31.7379	11.2686	20.4694	52.8976
TEX10	CD34_PB	0.838208	0.364349	1.92245e+07	0.647768	1.14627e-146	2.21526e-145	69.3605	38.3664	30.9941	52.7047
TMEM91	CD34_PB	0.450498	0.281451	18651092	0.628448	3.07206e-189	7.6461e-188	40.4472	15.0734	25.3738	52.6642
ENSG00000268797	CD34_PB	0.362457	0.257546	1.82143e+07	0.61373	1.72657e-206	4.71804e-205	31.6987	9.10418	22.5945	52.6233
RIMKLB	CD34_PB	0.640672	0.32383	19024909	0.641044	1.76948e-163	3.77528e-162	55.8258	25.6377	30.1881	52.2737
CCNB1	CD34_PB	0.500039	0.317029	18322478	0.617376	8.12041e-167	1.76832e-165	37.7403	14.1372	23.603	52.2313
AMZ1	CD34_PB	0.396953	0.26852	18185194	0.61275	1.30169e-195	3.34283e-194	32.2479	9.69681	22.5511	51.9521
TFB1M	CD34_PB	0.659035	0.328091	19059033	0.642194	4.4694e-160	9.38796e-159	57.0812	27.6217	29.4595	51.8474
GPR141	CD34_PB	0.976302	0.401477	1.86381e+07	0.628009	5.13786e-131	8.9992e-130	55.7474	27.4757	28.2716	51.8089
MYO16	CD34_PB	0.277707	0.25003	16872004	0.568502	4.75474e-209	1.31923e-207	15.4963	1.85519	13.6411	51.726
ENSG00000286151	CD34_PB	0.197617	0.184905	17120401	0.576872	4.24784e-281	1.68475e-279	16.5555	1.26256	15.293	51.5465
ARHGAP21	CD34_PB	0.719834	0.342468	19025312	0.641058	4.08044e-152	8.16862e-151	58.7681	29.6058	29.1624	51.4003
PRMT3	CD34_PB	0.807474	0.366395	19058853	0.642188	3.96454e-142	7.47161e-141	62.8482	35.3861	27.4621	51.3417
PPFIBP1	CD34_PB	0.855606	0.378204	18940324	0.638194	1.11351e-137	2.04669e-136	62.1812	33.402	28.7792	51.3181
EVC2	CD34_PB	0.307342	0.230346	17993979	0.606307	5.97595e-225	1.79591e-223	28.0502	6.32998	21.7202	51.3085
GAB3	CD34_PB	1.01628	0.403963	1.90147e+07	0.6407	7.13916e-129	1.23507e-127	69.0467	42.24	26.8067	51.2662
HELLS	CD34_PB	1.33324	0.445294	18807604	0.633722	1.31706e-116	2.09428e-115	73.8329	41.1835	32.6493	51.0658
LCLAT1	CD34_PB	1.00403	0.385702	1.91741e+07	0.64607	3.45166e-134	6.20025e-133	74.7744	45.5553	29.2192	50.9927
POLD2	CD34_PB	0.288473	0.219818	1.81127e+07	0.610307	4.52847e-234	1.42997e-232	28.7956	6.64777	22.1478	50.9637
LGALS9	CD34_PB	0.361358	0.241127	18490874	0.62305	1.9481e-213	5.51395e-212	35.6218	10.7618	24.86	50.9402
PDIA5	CD34_PB	0.705659	0.33672	19078483	0.642849	2.25247e-152	4.51876e-151	59.592	31.1088	28.4832	50.6241
SLC25A37	CD34_PB	0.412694	0.276082	1.8337e+07	0.617864	8.75759e-185	2.1349e-183	35.8964	12.0759	23.8205	50.4322
CAVIN2	CD34_PB	0.179156	0.16811	1.71989e+07	0.579517	3.80348e-302	1.66896e-300	16.9871	1.14232	15.8447	50.3957
NT5C3A	CD34_PB	0.811427	0.347045	19178316	0.646213	3.27653e-147	6.35483e-146	65.9867	36.5799	29.4067	50.3898
NEMP2-DT	CD34_PB	0.241351	0.20045	17658705	0.59501	1.25758e-253	4.34724e-252	22.6363	3.58155	19.0548	50.3855
ENSG00000284762	CD34_PB	0.358656	0.254167	1.81276e+07	0.610811	3.61103e-200	9.53793e-199	31.3849	8.79498	22.5899	50.3303
SDK2	CD34_PB	0.384049	0.285893	17697441	0.596315	5.10888e-178	1.19038e-176	26.4025	7.24899	19.1535	50.2956
THOC1	CD34_PB	0.835066	0.353216	19190744	0.646632	2.32784e-144	4.43552e-143	68.8113	38.5554	30.2559	50.2814
PHF7	CD34_PB	0.272237	0.211532	18002348	0.606589	7.54003e-240	2.45446e-238	27.0694	5.74594	21.3235	50.2621
SPIN4	CD34_PB	0.267326	0.211911	17964892	0.605327	5.15706e-238	1.66164e-236	26.5987	5.64288	20.9558	49.9643
RFC3	CD34_PB	1.02256	0.377633	18911849	0.637234	3.13121e-134	5.62995e-133	67.2813	33.2818	33.9995	49.9417
MEX3B	CD34_PB	0.207959	0.183911	1.74992e+07	0.589635	7.68354e-274	2.96378e-272	20.3217	2.49077	17.8309	49.937
CLCN7	CD34_PB	0.464176	0.274184	1.87695e+07	0.632438	1.08721e-183	2.62173e-182	43.7426	17.3323	26.4103	49.7867
EEFSEC	CD34_PB	0.935469	0.371241	19128239	0.644526	7.2385e-136	1.31709e-134	71.0475	41.8019	29.2455	49.7019
PEAR1	CD34_PB	0.181666	0.168805	17218835	0.580188	9.29026e-297	3.97544e-295	17.2617	1.26256	15.9991	49.6964
SYK	CD34_PB	1.45572	0.45494	1.89387e+07	0.638138	5.112e-111	7.81437e-110	89.6822	58.9882	30.694	49.6372
MELK	CD34_PB	0.675748	0.35287	1.8614e+07	0.627199	1.22787e-142	2.32327e-141	49.3135	23.4218	25.8917	49.6255
ESPL1	CD34_PB	0.306402	0.234332	17899216	0.603114	1.85422e-213	5.25213e-212	27.0302	6.44164	20.5886	49.5095
GPX1	CD34_PB	0.311354	0.227015	1.81797e+07	0.612564	4.39355e-220	1.28476e-218	30.2864	7.91892	22.3675	49.4646
CDKN3	CD34_PB	0.234179	0.198773	17583994	0.592492	9.3661e-250	3.18263e-248	21.8517	3.40977	18.4419	49.1958
DPY19L4	CD34_PB	0.5513	0.296405	18905776	0.63703	7.27629e-168	1.59549e-166	50.0196	22.4856	27.534	49.1431
ZNF700	CD34_PB	0.581599	0.299975	18984685	0.639689	7.13466e-166	1.54656e-164	52.4127	24.504	27.9087	49.1391
MLH3	CD34_PB	0.502093	0.281841	18802902	0.633564	2.39419e-175	5.5075e-174	46.2142	19.1789	27.0353	48.8315
CNNM1	CD34_PB	0.174421	0.163757	17149729	0.57786	7.01539e-300	3.03622e-298	16.5947	1.05643	15.5383	48.7206
LATS2	CD34_PB	0.806177	0.355706	1.90273e+07	0.641123	8.51547e-139	1.57358e-137	64.4174	35.867	28.5504	48.6616
UBAP2L	CD34_PB	1.1266	0.374946	1.92923e+07	0.650053	2.45789e-131	4.31308e-130	83.6014	58.722	24.8794	48.505
PLK1	CD34_PB	0.347606	0.254189	17920733	0.603839	1.93586e-192	4.90503e-191	28.6387	7.8588	20.7799	48.3745
ENSG00000235749	CD34_PB	0.229956	0.201235	1.72692e+07	0.581887	3.31869e-241	1.08684e-239	18.8309	2.43923	16.3917	48.0878
DARS1	CD34_PB	0.915164	0.360835	19160678	0.645619	3.40558e-135	6.17003e-134	72.1459	44.1725	27.9735	48.0668
EFCC1	CD34_PB	0.162525	0.156719	17059381	0.574816	0	0	15.5355	0.592631	14.9429	48.0624
ORC1	CD34_PB	0.382025	0.257422	18292200	0.616355	1.3138e-188	3.26138e-187	34.7195	11.2514	23.4681	48.0057
ATL2	CD34_PB	0.777123	0.34695	19043799	0.641681	4.94041e-140	9.16064e-139	64.339	35.7812	28.5578	47.8923
KDM1A	CD34_PB	0.927057	0.348005	1.91638e+07	0.645723	1.81259e-139	3.35604e-138	74.2252	39.8952	34.33	47.8417
TRIM66	CD34_PB	0.694742	0.332939	1.88813e+07	0.636204	1.51195e-145	2.89982e-144	55.7866	28.5665	27.2201	47.7893
GABPB1	CD34_PB	0.74567	0.342072	18964877	0.639021	1.72709e-141	3.2356e-140	59.5528	32.7063	26.8464	47.7156
ULK4	CD34_PB	1.27894	0.430071	1.89294e+07	0.637825	8.23032e-113	1.27143e-111	79.1683	55.6901	23.4782	47.693
JARID2	CD34_PB	2.56065	0.450022	18971193	0.639234	7.3391e-108	1.09369e-106	99.1369	89.994	9.14293	47.6848
SUPT16H	CD34_PB	1.24694	0.401952	19101388	0.643621	1.95953e-120	3.20724e-119	85.2883	58.4729	26.8154	47.6288
SRSF10	CD34_PB	1.03173	0.375514	19179287	0.646246	9.5054e-129	1.64293e-127	78.5798	52.3748	26.205	47.6093
ALG8	CD34_PB	0.517123	0.28766	18767861	0.632383	2.6567e-167	5.80528e-166	47.3127	20.1494	27.1632	47.5318
CD37	CD34_PB	0.363665	0.233243	18440861	0.621365	3.02316e-205	8.20208e-204	35.7395	11.0023	24.7372	47.3684
COQ8A	CD34_PB	0.28869	0.215441	18026233	0.607394	1.364e-221	4.02895e-220	28.2856	6.78519	21.5004	47.2666
NAP1L1	CD34_PB	1.60926	0.423981	19025836	0.641075	3.93086e-113	6.07985e-112	92.7815	67.1047	25.6768	47.1535
TASP1	CD34_PB	0.964811	0.37439	1.90354e+07	0.641396	9.35385e-128	1.60287e-126	72.499	43.9062	28.5928	47.0964
TNFSF13B	CD34_PB	0.400193	0.258025	18249977	0.614933	1.7158e-184	4.17468e-183	34.4056	11.2686	23.1371	47.0584
MPL	CD34_PB	0.217977	0.187687	1.75076e+07	0.589918	6.8096e-253	2.34542e-251	20.8709	3.04045	17.8305	47.0399
LINC02284	CD34_PB	0.251945	0.208947	17329310	0.583911	3.36297e-226	1.01628e-224	19.8902	3.04904	16.8411	46.8027
IFT88	CD34_PB	0.52438	0.287571	18671168	0.629125	8.45035e-165	1.82136e-163	45.3511	19.1789	26.1722	46.7992
PRR16	CD34_PB	0.293763	0.221197	17386449	0.585836	3.94097e-213	1.1138e-211	21.0671	3.67603	17.3911	46.6622
CANX	CD34_PB	1.60827	0.434165	18970508	0.639211	2.35716e-109	3.55034e-108	93.5269	71.485	22.0419	46.6509
TMEM220	CD34_PB	0.227402	0.190645	17598557	0.592983	6.65604e-247	2.23969e-245	22.0479	3.56437	18.4835	46.6413
LARP1	CD34_PB	1.48115	0.412228	1.90471e+07	0.641793	1.85746e-114	2.90609e-113	91.9576	66.4605	25.4971	46.3907
ENSG00000286481	CD34_PB	0.422066	0.313816	17387160	0.58586	1.50007e-149	2.95314e-148	23.9702	7.02568	16.9445	46.2972
TOMM20	CD34_PB	0.760721	0.333616	1.90291e+07	0.641184	9.04102e-141	1.68795e-139	64.849	34.553	30.296	46.2968
ATG4C	CD34_PB	0.569864	0.298918	1.8778e+07	0.632724	1.58981e-156	3.28129e-155	49.9412	22.8378	27.1034	46.178
SAMD13	CD34_PB	0.172424	0.161956	1.70372e+07	0.574067	1.2377e-286	5.08972e-285	15.7709	0.979129	14.7918	46.043
TESMIN	CD34_PB	0.287142	0.216862	17884031	0.602602	9.71181e-214	2.75296e-212	27.0302	6.28704	20.7432	45.8793
ATP9A	CD34_PB	0.356797	0.243915	1.80159e+07	0.607045	5.62622e-190	1.40863e-188	30.3648	8.72627	21.6386	45.8197
NADK2	CD34_PB	0.363548	0.241991	1.82838e+07	0.616072	5.88277e-191	1.4797e-189	34.131	10.9937	23.1373	45.6951
KDM3B	CD34_PB	1.14569	0.376908	19134807	0.644747	4.93283e-123	8.22629e-122	82.0322	57.511	24.5212	45.6378
ZDHHC15	CD34_PB	0.27077	0.209179	17822739	0.600537	2.67653e-220	7.83273e-219	25.814	5.6257	20.1883	45.6233
FERMT1	CD34_PB	0.185351	0.165626	17273972	0.582046	4.25388e-277	1.65941e-275	18.2424	1.692	16.5504	45.5106
ZNF22	CD34_PB	0.281184	0.210362	1.80217e+07	0.607242	2.65429e-218	7.69054e-217	28.3248	6.95697	21.3679	45.4622
ATXN2L	CD34_PB	1.01455	0.362874	1.91451e+07	0.645095	9.10415e-127	1.55376e-125	79.286	52.2116	27.0744	45.2898
ZFPM1	CD34_PB	0.601316	0.384249	17989502	0.606156	2.95509e-119	4.79535e-118	37.0341	18.6464	18.3877	45.0798
ENSG00000289439	CD34_PB	0.408842	0.266773	18115099	0.610388	7.23442e-171	1.62095e-169	33.5426	11.3888	22.1537	45.0287
ENSG00000289053	CD34_PB	0.192076	0.17056	17333944	0.584067	6.98516e-266	2.58662e-264	18.8701	2.12145	16.7487	44.9575
LYPLAL1	CD34_PB	0.601791	0.300703	18813861	0.633933	2.49271e-151	4.96137e-150	52.295	25.0021	27.2929	44.8963
LAMTOR1	CD34_PB	0.431651	0.258387	18583331	0.626165	1.2298e-175	2.83414e-174	41.3103	16.1213	25.189	44.8424
ATP7B	CD34_PB	0.251074	0.215274	17248688	0.581194	2.43747e-210	6.80268e-209	19.3801	3.22082	16.1593	44.813
LINC01226	CD34_PB	0.185706	0.174554	1.68024e+07	0.566157	5.60425e-259	1.99358e-257	14.0447	0.82453	13.2202	44.808
GALNT7-DT	CD34_PB	0.286934	0.225227	1.7643e+07	0.59448	1.46078e-200	3.86649e-199	24.2448	5.60852	18.6363	44.688
ZNF395	CD34_PB	0.457917	0.258491	1.86363e+07	0.627949	8.28271e-175	1.89613e-173	43.0365	16.8341	26.2023	44.6471
PMFBP1	CD34_PB	0.244089	0.200618	17502315	0.58974	1.23874e-224	3.71388e-223	21.7732	3.84781	17.9254	44.6235
IFT122	CD34_PB	0.38289	0.249077	1.83018e+07	0.616677	3.99989e-181	9.46507e-180	35.5434	12.1532	23.3901	44.5908
XYLT1	CD34_PB	2.30411	0.519463	1.85413e+07	0.624747	2.10569e-87	2.62131e-86	94.2723	79.4555	14.8168	44.4564
TNFRSF1A	CD34_PB	0.495451	0.27635	18631471	0.627787	1.30814e-162	2.78317e-161	44.4096	19.1016	25.308	44.3695
DAGLB	CD34_PB	0.359733	0.238974	18302712	0.61671	1.73278e-187	4.27074e-186	34.7587	11.5177	23.2411	44.2984
REV1	CD34_PB	0.921076	0.350362	19070735	0.642588	3.50659e-128	6.02791e-127	73.4798	45.581	27.8988	44.2227
PRSS57	CD34_PB	0.457625	0.276679	18369829	0.618971	2.76917e-161	5.84575e-160	39.4272	15.5544	23.8728	44.0564
EFCAB11	CD34_PB	0.455159	0.274918	1.82729e+07	0.615705	1.43206e-161	3.02646e-160	37.7403	14.2403	23.5	43.8547
GALNT1	CD34_PB	1.21642	0.399231	1.8924e+07	0.637645	1.31864e-111	2.02141e-110	81.6791	57.2018	24.4773	43.7934
BDH1	CD34_PB	0.470467	0.26903	1.85718e+07	0.625776	1.18173e-164	2.54561e-163	43.1934	17.7188	25.4746	43.7427
ENSG00000256673	CD34_PB	0.196866	0.172156	17373865	0.585412	2.88066e-256	1.01239e-254	19.4978	2.45641	17.0414	43.7266
PKN2-AS1	CD34_PB	0.234374	0.204376	17121882	0.576922	6.2116e-215	1.77669e-213	17.8894	2.58524	15.3041	43.4811
SCD5	CD34_PB	0.321966	0.222551	1.78863e+07	0.602678	1.08362e-196	2.80368e-195	28.1679	7.26617	20.9017	43.2979
SPDL1	CD34_PB	0.503741	0.287491	18482532	0.622769	1.69234e-152	3.39866e-151	43.3896	18.7495	24.6401	43.2584
GABPB1-AS1	CD34_PB	0.883695	0.362798	1.88092e+07	0.633774	5.84766e-121	9.60008e-120	65.6336	38.8302	26.8034	43.1793
MCM7	CD34_PB	0.576582	0.299329	1.86729e+07	0.629182	3.31703e-146	6.39093e-145	50.6865	23.4132	27.2733	43.1616
BARD1	CD34_PB	0.803163	0.346184	18818301	0.634082	2.09235e-126	3.56451e-125	62.6913	35.5664	27.1248	43.0819
CEP44	CD34_PB	0.52815	0.282874	18637829	0.628001	2.41243e-153	4.87572e-152	46.6457	21.1887	25.457	42.8022
RRAGD	CD34_PB	0.320288	0.221864	18137774	0.611152	9.42608e-195	2.41089e-193	31.5418	9.38761	22.1542	42.735
ZNF717	CD34_PB	0.439805	0.261229	18385608	0.619503	1.44875e-165	3.13326e-164	39.9765	14.9017	25.0748	42.7119
TFCP2	CD34_PB	0.889428	0.338153	1.89968e+07	0.640096	3.28651e-128	5.65213e-127	71.2436	41.3467	29.8969	42.691
JUP	CD34_PB	0.327738	0.228193	18066829	0.608762	1.67595e-188	4.15223e-187	31.1102	9.28455	21.8257	42.531
RAD52	CD34_PB	0.358248	0.236167	18225323	0.614102	6.21067e-182	1.48073e-180	34.0918	11.3287	22.7631	42.4698
LINC02021	CD34_PB	0.191122	0.168526	1.72527e+07	0.581328	3.11061e-254	1.07922e-252	18.3601	2.09568	16.2645	42.4629
TTLL7	CD34_PB	0.36328	0.259267	1.778e+07	0.599097	9.7917e-166	2.1201e-164	28.4425	8.86369	19.5788	42.4352
ZNF254	CD34_PB	1.01014	0.362083	1.89744e+07	0.639343	1.23487e-118	1.99619e-117	77.4421	50.0215	27.4207	42.255
ZNF609	CD34_PB	1.79902	0.425247	1.88225e+07	0.634223	6.25538e-101	8.81325e-100	92.9776	79.1377	13.84	42.1228
RPSAP52	CD34_PB	0.200517	0.173091	17213535	0.58001	1.76518e-245	5.87198e-244	18.164	2.1558	16.0082	42.1012
H2AX	CD34_PB	0.231395	0.188399	17580778	0.592384	2.1274e-225	6.40346e-224	22.6363	4.18277	18.4536	42.0495
ENSG00000255240	CD34_PB	0.337612	0.229564	1.78165e+07	0.600328	1.38844e-184	3.38036e-183	27.9325	7.59254	20.34	41.8889
STT3A	CD34_PB	0.510721	0.2777	1.86298e+07	0.62773	1.12703e-152	2.26577e-151	47.0773	21.1028	25.9745	41.8341
BICC1	CD34_PB	0.365952	0.234316	1.78386e+07	0.601072	7.21251e-180	1.6972e-178	28.6387	8.0907	20.548	41.6544
RUFY1	CD34_PB	0.63437	0.296786	18827766	0.634401	6.65708e-142	1.25149e-140	55.9435	28.472	27.4715	41.5212
LUC7L2	CD34_PB	1.40093	0.373588	19030550	0.641234	8.65893e-113	1.33655e-111	91.3299	70.3169	21.013	41.4212
TXNRD3	CD34_PB	0.326586	0.225641	17987986	0.606105	1.55985e-185	3.81234e-184	30.1295	8.88946	21.24	41.3868
DHX15	CD34_PB	1.31381	0.381209	1.89544e+07	0.638669	2.71136e-110	4.11485e-109	88.6622	64.2188	24.4434	41.3176
INPP5A	CD34_PB	0.787125	0.325505	18826062	0.634344	7.37916e-129	1.27601e-127	62.2205	34.2953	27.9252	41.3047
PCYT1B	CD34_PB	0.310892	0.220349	17890871	0.602833	1.80465e-189	4.50047e-188	28.9133	7.73856	21.1747	41.2817
IDH2	CD34_PB	0.441442	0.253572	18507779	0.623619	1.52039e-164	3.27143e-163	41.6634	16.8771	24.7863	41.2016
PLOD2	CD34_PB	0.424511	0.252505	1.82545e+07	0.615084	3.20689e-165	6.92776e-164	37.4264	13.3986	24.0278	41.1985
RNF32-DT	CD34_PB	0.277074	0.211797	1.76236e+07	0.593826	1.94881e-196	5.03534e-195	24.4017	5.66005	18.7417	41.1518
IMPDH2	CD34_PB	0.377567	0.239653	18290790	0.616308	5.44235e-173	1.23399e-171	36.7203	12.8919	23.8284	40.9588
ENSG00000256988	CD34_PB	0.150508	0.146855	1.66955e+07	0.562553	9.68881e-281	3.82275e-279	12.8678	0.377909	12.4899	40.887
DNMT3B	CD34_PB	0.802891	0.206335	19486420	0.656595	3.09214e-200	8.17306e-199	63.2405	24.2463	38.9942	40.8724
ULK3	CD34_PB	0.270682	0.203299	17837518	0.601035	5.03891e-203	1.34973e-201	26.7556	6.63918	20.1164	40.8366
MRPS27	CD34_PB	0.82484	0.338192	1.88315e+07	0.634526	2.43136e-122	4.03343e-121	66.1436	38.6842	27.4594	40.7164
PCBP3	CD34_PB	0.879019	0.350225	1.84582e+07	0.621948	4.96123e-118	7.97242e-117	54.9235	28.223	26.7005	40.6606
BCLAF1	CD34_PB	1.52275	0.368833	1.90381e+07	0.641488	3.73189e-112	5.74402e-111	94.0761	76.7414	17.3347	40.6605
CRTAP	CD34_PB	0.334119	0.222922	18120295	0.610563	2.36497e-184	5.7468e-183	32.7972	9.98883	22.8083	40.6255
NRROS	CD34_PB	0.205579	0.173645	17445270	0.587818	3.92011e-236	1.25245e-234	20.7532	3.24659	17.5067	40.6159
CEP55	CD34_PB	0.379747	0.243786	18015209	0.607022	1.27176e-168	2.81136e-167	32.4833	10.5729	21.9105	40.6029
DPH6-DT	CD34_PB	0.235207	0.19767	17239802	0.580895	4.87181e-207	1.33512e-205	19.3801	3.28953	16.0906	40.4974
C3orf80	CD34_PB	0.133789	0.131928	16784210	0.565544	0	0	13.2993	0.197544	13.1018	40.4593
TFDP1	CD34_PB	0.566703	0.291129	18620418	0.627415	1.24805e-140	2.32666e-139	49.7842	24.212	25.5723	40.3602
MMP2	CD34_PB	0.189011	0.163072	17268319	0.581856	1.29462e-249	4.38346e-248	18.7132	2.22451	16.4887	40.3371
NCR3LG1	CD34_PB	0.256113	0.197944	17649334	0.594694	2.16887e-205	5.89274e-204	24.3625	5.35085	19.0116	40.228
CSE1L	CD34_PB	0.913314	0.338109	18859171	0.635459	7.15924e-121	1.17431e-119	70.8513	40.548	30.3033	40.2114
CAPS2	CD34_PB	0.371121	0.24038	17998014	0.606443	2.60564e-169	5.79378e-168	31.7772	10.4183	21.3589	40.2005
SH3BGRL	CD34_PB	1.08589	0.36686	18857886	0.635416	2.05474e-111	3.14348e-110	77.7168	51.2153	26.5014	40.1721
ENSG00000246225	CD34_PB	0.271665	0.205289	17525347	0.590516	3.62232e-197	9.40415e-196	23.264	5.03307	18.231	40.0368
EVC	CD34_PB	0.274431	0.203013	17694239	0.596207	4.59751e-199	1.2068e-197	25.5787	5.8576	19.7211	39.9769
HBB	CD34_PB	0.188661	0.188055	16111369	0.542872	2.09329e-214	5.96045e-213	8.63084	0.060122	8.57071	39.9099
CDH7	CD34_PB	0.179736	0.168117	16745188	0.564229	1.11036e-238	3.59292e-237	13.8093	0.97054	12.8388	39.7504
SLC16A9	CD34_PB	0.180599	0.161675	17061082	0.574873	2.0636e-247	6.95613e-246	16.6732	1.64047	15.0327	39.6358
CRTC3-AS1	CD34_PB	0.266786	0.203189	17598334	0.592976	6.12831e-197	1.58776e-195	24.1271	5.4711	18.656	39.5811
SLC12A2-DT	CD34_PB	0.635024	0.304869	1.85052e+07	0.623532	1.05432e-131	1.85697e-130	49.9019	24.4267	25.4752	39.551
NUTM2A-AS1	CD34_PB	1.04324	0.367097	1.88238e+07	0.634268	1.2116e-109	1.83144e-108	74.3036	51.8251	22.4785	39.55
ALDH5A1	CD34_PB	0.260001	0.194908	1.77315e+07	0.597463	4.60458e-205	1.24748e-203	25.4217	5.84042	19.5813	39.5475
DTWD1	CD34_PB	0.471584	0.257064	18533704	0.624493	1.33534e-155	2.73083e-154	44.0565	18.8869	25.1696	39.4758
BNIP3L	CD34_PB	0.613934	0.296248	18609245	0.627038	9.12097e-135	1.64777e-133	51.7066	25.7837	25.9228	39.3368
CHAMP1	CD34_PB	0.472229	0.259093	18561071	0.625415	9.20665e-154	1.86671e-152	44.7234	19.7887	24.9347	39.3119
CCM2	CD34_PB	1.65183	0.443519	18575888	0.625914	1.83835e-90	2.35811e-89	86.7791	68.728	18.0511	39.3079
CDC45	CD34_PB	0.348621	0.236746	1.79223e+07	0.603893	1.72386e-167	3.76905e-166	30.7572	9.89436	20.8628	39.1635
FGGY	CD34_PB	0.8154	0.348535	18489116	0.62299	4.25892e-114	6.63594e-113	56.2966	31.418	24.8786	39.098
DNM3	CD34_PB	0.751384	0.353338	1.82696e+07	0.615592	2.14432e-112	3.3045e-111	49.1173	26.1101	23.0072	39.0371
NUP188	CD34_PB	0.654679	0.301076	18747631	0.631701	3.74519e-131	6.5629e-130	57.9835	30.7051	27.2784	38.8938
IGHM	CD34_PB	0.26556	0.195932	1.74237e+07	0.58709	1.53285e-200	4.0544e-199	21.8909	4.34596	17.545	38.8714
BAALC-AS2	CD34_PB	0.140403	0.137254	1.67004e+07	0.56272	3.40626e-285	1.38276e-283	12.8678	0.343554	12.5242	38.8236
PDS5A	CD34_PB	1.78158	0.364759	18975476	0.639378	2.84818e-108	4.25445e-107	96.94	84.3855	12.5545	38.7999
CTNNBL1	CD34_PB	0.925758	0.415432	18357723	0.618563	5.56695e-95	7.44798e-94	58.0228	41.0118	17.011	38.6883
WDR36	CD34_PB	0.696879	0.313454	1.87177e+07	0.630692	2.34322e-125	3.97227e-124	58.4935	32.8867	25.6068	38.6805
CENPQ	CD34_PB	0.330489	0.222194	18031210	0.607561	5.31804e-176	1.22856e-174	31.6595	10.0747	21.5848	38.6418
MAGI2-AS3	CD34_PB	0.229333	0.184312	17503049	0.589765	1.20476e-211	3.37725e-210	22.1656	4.34596	17.8196	38.6082
URI1	CD34_PB	1.09079	0.357171	1.88793e+07	0.636137	6.72023e-110	1.01744e-108	79.5606	56.0766	23.484	38.5718
SPOPL-DT	CD34_PB	0.346366	0.231161	17906323	0.603353	8.18975e-169	1.81148e-167	30.4433	9.61093	20.8324	38.5443
CYFIP1	CD34_PB	0.570438	0.270472	18644873	0.628239	2.23258e-144	4.25615e-143	51.275	23.1899	28.0851	38.5074
TBC1D32	CD34_PB	0.886259	0.348421	1.8661e+07	0.628783	2.56383e-112	3.94778e-111	64.5743	38.9934	25.581	38.4669
DIRC3	CD34_PB	0.466063	0.276344	1.77877e+07	0.599358	5.20142e-141	9.72059e-140	31.5418	11.4747	20.0671	38.4152
GK	CD34_PB	0.370188	0.21248	1.82705e+07	0.615624	7.78819e-183	1.86269e-181	35.4649	11.5177	23.9472	38.4015
NCL	CD34_PB	2.27296	0.420156	18666662	0.628973	5.6402e-93	7.40247e-92	96.43	84.8063	11.6237	38.2891
ZNRF2P1	CD34_PB	0.229289	0.182742	17529449	0.590655	1.12837e-211	3.16544e-210	22.5579	4.45761	18.1003	38.2844
ENSG00000286787	CD34_PB	0.319494	0.216705	1.78463e+07	0.60133	1.47778e-178	3.45813e-177	28.7956	8.26248	20.5331	38.24
ADAMTS3	CD34_PB	0.280866	0.230884	1.70387e+07	0.574119	1.29652e-167	2.83799e-166	18.5171	3.79627	14.7208	38.2221
CEBPA	CD34_PB	0.159449	0.147978	16958819	0.571427	5.48358e-260	1.96353e-258	15.4178	1.17667	14.2411	38.135
OXCT1	CD34_PB	0.925888	0.339125	1.88007e+07	0.633491	2.72575e-114	4.25931e-113	71.0082	43.9835	27.0247	38.1077
NEMP2	CD34_PB	0.318621	0.214939	17999038	0.606477	4.78567e-179	1.12474e-177	30.7964	9.53363	21.2628	38.0332
VKORC1L1	CD34_PB	0.818026	0.332951	18694333	0.629905	6.10614e-116	9.63678e-115	64.692	37.4474	27.2446	37.9617
LIPE-AS1	CD34_PB	0.47539	0.272835	18174658	0.612395	4.93386e-141	9.2251e-140	38.7995	16.3875	22.412	37.9337
GMNN	CD34_PB	0.467408	0.260785	18390059	0.619653	9.48122e-147	1.8342e-145	42.9188	18.3887	24.5301	37.7451
TRAPPC11	CD34_PB	0.69231	0.298651	18776423	0.632671	3.54743e-128	6.09534e-127	59.7489	33.2045	26.5444	37.6943
CARF	CD34_PB	0.46576	0.25751	1.83376e+07	0.617884	6.32295e-148	1.23327e-146	41.2711	17.401	23.8701	37.573
CCDC18-AS1	CD34_PB	0.96981	0.36722	1.85852e+07	0.626227	3.41232e-104	4.93027e-103	66.3397	42.7295	23.6102	37.5692
BACE2	CD34_PB	0.285229	0.213071	17448063	0.587912	5.91307e-178	1.37691e-176	23.3033	5.53981	17.7634	37.4709
RNF217-AS1	CD34_PB	0.201202	0.172578	17073684	0.575298	4.22959e-219	1.23207e-217	17.3794	2.28463	15.0947	37.4339
ALOX12-AS1	CD34_PB	0.407374	0.258543	17826435	0.600661	1.11571e-146	2.15731e-145	31.3456	11.217	20.1286	37.4024
KIAA1549	CD34_PB	0.424487	0.24894	1.81957e+07	0.613104	4.29205e-152	8.58773e-151	38.5249	14.5152	24.0098	37.3574
TYMSOS	CD34_PB	0.152054	0.143473	16843607	0.567545	1.18003e-262	4.28606e-261	14.3586	0.867474	13.4911	37.3558
ZMYM6	CD34_PB	0.601581	0.284063	1.86249e+07	0.627567	1.96931e-133	3.52248e-132	52.4912	26.6598	25.8314	37.341
PHACTR2	CD34_PB	1.3025	0.390162	1.8615e+07	0.627233	2.08563e-97	2.84859e-96	80.5022	53.0791	27.4231	37.2782
STAC	CD34_PB	0.365361	0.242451	17796807	0.599663	1.0071e-155	2.0629e-154	30.1687	9.84282	20.3259	37.2611
SMG9	CD34_PB	0.346416	0.220616	18115536	0.610403	8.79193e-171	1.96761e-169	33.6603	11.3802	22.28	37.2192
ENSG00000291034	CD34_PB	0.145221	0.13987	16635320	0.560527	3.80807e-267	1.42263e-265	12.5147	0.403676	12.111	37.044
C16orf74	CD34_PB	0.238193	0.185747	1.7344e+07	0.584405	5.5051e-201	1.45814e-199	20.9494	3.93369	17.0157	36.9332
KCNN4	CD34_PB	0.227022	0.176056	17569749	0.592012	7.76358e-212	2.18277e-210	23.0679	4.64657	18.4213	36.9121
ENSG00000111788	CD34_PB	0.235157	0.183224	1.757e+07	0.59202	1.5181e-203	4.07503e-202	23.4602	4.99871	18.4615	36.8994
MNS1	CD34_PB	0.196624	0.167704	17199326	0.579531	3.29472e-222	9.76226e-221	18.5563	2.67113	15.8852	36.8966
EEF2	CD34_PB	1.79004	0.438664	18490885	0.62305	1.05283e-85	1.28741e-84	96.9007	72.0347	24.866	36.7997
ASAH1	CD34_PB	0.516645	0.263211	18486491	0.622902	8.9309e-142	1.67564e-140	45.8219	21.2918	24.5301	36.7905
NBEA	CD34_PB	0.844477	0.272395	18716993	0.630669	4.92537e-137	9.02692e-136	59.6312	26.3506	33.2806	36.7855
ATP13A3	CD34_PB	1.10672	0.358603	1.87421e+07	0.631515	2.39372e-104	3.46515e-103	78.5014	52.684	25.8174	36.7426
ADAM22	CD34_PB	0.601717	0.295133	18437577	0.621254	3.18332e-126	5.41335e-125	49.7058	24.7788	24.9269	36.6752
SF3B3	CD34_PB	1.02218	0.347106	1.87927e+07	0.63322	1.83001e-107	2.71539e-106	77.7168	52.0055	25.7113	36.6426
ELK3	CD34_PB	0.835675	0.331615	18634751	0.627898	2.38374e-112	3.67196e-111	62.7305	37.9627	24.7678	36.622
NBPF26	CD34_PB	0.447998	0.251963	1.83398e+07	0.617959	2.57727e-147	5.0063e-146	40.9572	17.6587	23.2986	36.6104
IRGM	CD34_PB	0.201518	0.171964	1.71134e+07	0.576635	4.34941e-213	1.22832e-211	17.8894	2.59383	15.2955	36.269
RASSF2	CD34_PB	0.559773	0.271526	1.85071e+07	0.623598	2.26896e-135	4.11666e-134	48.6858	23.3445	25.3413	36.2177
ENSG00000265943	CD34_PB	0.23608	0.190396	17221962	0.580294	2.85445e-192	7.2181e-191	19.7725	3.7018	16.0707	36.2023
UHRF2	CD34_PB	0.905357	0.324627	18811064	0.633839	2.40493e-113	3.72882e-112	72.3029	45.6068	26.6961	36.1727
TMEM72	CD34_PB	0.133377	0.132444	16469054	0.554925	3.83862e-275	1.48672e-273	11.0632	0.0772997	10.9859	36.1345
IPO9	CD34_PB	1.11751	0.352843	1.87748e+07	0.632615	6.6688e-104	9.60976e-103	81.2475	56.884	24.3636	35.9961
NAT10	CD34_PB	0.604666	0.288526	1.85598e+07	0.625372	1.0348e-126	1.76525e-125	52.6481	27.6819	24.9662	35.9946
DGLUCY	CD34_PB	1.11305	0.357388	1.86977e+07	0.630018	1.77207e-102	2.52481e-101	78.6975	51.7392	26.9583	35.9525
ENSG00000240291	CD34_PB	0.353048	0.224022	1.80146e+07	0.607003	2.10805e-162	4.47501e-161	32.8756	11.2943	21.5813	35.9218
SFXN2	CD34_PB	0.284286	0.201238	1.77944e+07	0.599584	1.66206e-180	3.92077e-179	27.8148	7.73856	20.0763	35.9022
SRD5A3	CD34_PB	0.215094	0.1754	1.73794e+07	0.585599	7.66535e-207	2.09615e-205	20.9494	3.92511	17.0243	35.9007
HDGF	CD34_PB	0.631358	0.290773	1.86269e+07	0.627634	2.38027e-125	4.03149e-124	56.1789	29.9236	26.2553	35.8798
CS	CD34_PB	0.626429	0.287366	1.86365e+07	0.627958	1.32437e-126	2.25821e-125	55.7866	29.6659	26.1207	35.8191
ZRANB2-DT	CD34_PB	0.36344	0.242499	17620644	0.593727	1.42333e-149	2.80352e-148	27.7364	8.88946	18.8469	35.7813
MCM3AP-AS1	CD34_PB	0.366492	0.226624	18077545	0.609123	7.19413e-160	1.50779e-158	34.1703	12.2735	21.8968	35.7662
CHD9	CD34_PB	2.08998	0.406715	18596990	0.626625	1.21697e-89	1.54538e-88	98.8623	85.7253	13.137	35.714
CDADC1	CD34_PB	0.354826	0.221953	18096281	0.609754	6.38621e-163	1.36024e-161	33.9349	12.1446	21.7902	35.7047
SLC18A2	CD34_PB	0.193072	0.176249	16709239	0.563018	1.11296e-204	3.00453e-203	14.0055	1.44293	12.5626	35.6944
ZNF562	CD34_PB	0.445111	0.246881	18354807	0.618465	3.15393e-146	6.07977e-145	41.8596	18.028	23.8316	35.6043
ENSG00000288075	CD34_PB	0.468171	0.267073	1.80642e+07	0.608673	3.32853e-135	6.03331e-134	38.2895	15.7348	22.5547	35.5793
WDR41	CD34_PB	0.599467	0.279254	18583633	0.626175	2.49743e-129	4.32843e-128	53.1189	27.0978	26.021	35.5668
ENSG00000287042	CD34_PB	0.393614	0.241701	17926948	0.604048	5.39534e-149	1.05668e-147	33.111	11.9471	21.1639	35.5242
PRAM1	CD34_PB	0.507358	0.287763	17988444	0.60612	3.02537e-125	5.11725e-124	37.3087	16.8943	20.4145	35.4786
DCAF7	CD34_PB	0.958124	0.333314	18759953	0.632116	5.99927e-108	8.94728e-107	73.7936	48.9908	24.8028	35.3474
AHCTF1	CD34_PB	1.0545	0.344166	18751477	0.631831	4.16057e-104	6.00451e-103	77.5991	54.4018	23.1973	35.1812
DSCC1	CD34_PB	0.327494	0.218805	17865778	0.601987	1.29463e-162	2.75598e-161	30.4825	9.81706	20.6655	35.1313
VPS54	CD34_PB	0.907054	0.326593	18696765	0.629987	2.21769e-109	3.34159e-108	70.3413	43.013	27.3283	35.101
SYNCRIP	CD34_PB	1.35522	0.366124	18710944	0.630465	2.59228e-97	3.5393e-96	87.7207	66.8299	20.8908	34.947
ZMYM3	CD34_PB	0.415909	0.239965	1.82369e+07	0.614493	2.47474e-147	4.80959e-146	39.7803	15.9409	23.8394	34.8712
KIF22	CD34_PB	0.431806	0.244546	18247689	0.614856	1.50828e-144	2.87969e-143	39.9765	16.7225	23.254	34.8577
CALM2	CD34_PB	1.09452	0.35828	1.86429e+07	0.628173	7.50212e-99	1.03734e-97	77.5991	53.6546	23.9445	34.7474
MCM10	CD34_PB	0.491577	0.266964	18141843	0.611289	5.42752e-132	9.58172e-131	40.9965	17.4783	23.5182	34.7103
PCNA	CD34_PB	0.589673	0.283405	1.84065e+07	0.620208	2.06762e-124	3.47558e-123	49.9019	24.5985	25.3035	34.7055
MCPH1-AS1	CD34_PB	0.353896	0.228288	1.78942e+07	0.602944	1.28823e-153	2.6078e-152	31.6987	11.0968	20.6019	34.6048
CEP68	CD34_PB	0.401162	0.233866	1.82061e+07	0.613455	9.87842e-150	1.94777e-148	38.0149	15.271	22.7439	34.5444
H2AC16	CD34_PB	0.158998	0.146695	16821955	0.566816	1.29139e-237	4.1504e-236	14.5155	1.17667	13.3388	34.5293
USP1	CD34_PB	0.700857	0.297026	18621733	0.627459	4.50724e-118	7.24902e-117	59.8274	33.4536	26.3738	34.4965
TSEN2	CD34_PB	0.535384	0.270864	18351673	0.618359	4.79969e-129	8.3072e-128	47.2342	21.8758	25.3584	34.4215
SLC35G2	CD34_PB	0.240527	0.182907	17492437	0.589407	1.63415e-189	4.07795e-188	23.2248	5.21343	18.0114	34.2748
DTWD2	CD34_PB	0.437029	0.256786	18000490	0.606526	2.19809e-135	3.98998e-134	36.2887	14.9532	21.3355	34.2551
MYH10	CD34_PB	0.879806	0.286625	18484863	0.622847	2.87758e-121	4.74051e-120	56.9243	26.9862	29.9381	34.2012
CD47	CD34_PB	1.08974	0.349028	18649622	0.628399	8.85635e-100	1.23313e-98	78.6975	52.1687	26.5288	34.173
MELTF	CD34_PB	0.162907	0.145964	16997383	0.572727	4.29413e-236	1.3708e-234	16.2024	1.68341	14.519	34.1355
ENSG00000286098	CD34_PB	0.548796	0.262624	18457551	0.621927	7.79984e-132	1.3757e-130	48.8035	23.3016	25.5019	34.1048
SERINC3	CD34_PB	0.715789	0.298125	1.86255e+07	0.627584	3.40041e-116	5.37999e-115	60.0235	34.9394	25.0841	34.0665
ZDHHC2	CD34_PB	0.625313	0.285759	18476033	0.62255	5.44005e-121	8.93864e-120	52.1381	27.8794	24.2587	34.0193
TRANK1	CD34_PB	0.989264	0.334957	18568961	0.625681	2.24892e-103	3.22479e-102	69.2821	42.0081	27.274	33.9952
SCRN1	CD34_PB	0.670735	0.293253	1.85392e+07	0.624677	1.09769e-117	1.75872e-116	57.3558	30.8769	26.4789	33.9454
SEMA3C	CD34_PB	0.363429	0.272972	17029670	0.573814	3.81854e-126	6.49066e-125	20.5963	6.12385	14.4725	33.8997
TNK2	CD34_PB	0.68382	0.287559	18608275	0.627006	9.91981e-120	1.61249e-118	58.062	32.1652	25.8967	33.8723
SYNGR1	CD34_PB	0.295112	0.202922	17787162	0.599338	1.33643e-168	2.95087e-167	28.521	8.6318	19.8892	33.7926
DLGAP5	CD34_PB	0.625631	0.299614	1.80783e+07	0.60915	1.12544e-114	1.76372e-113	44.2526	20.7077	23.5449	33.7826
DLGAP4-AS1	CD34_PB	0.263157	0.191762	17545904	0.591209	4.68016e-178	1.09116e-176	24.5979	6.14962	18.4483	33.7429
PTPN6	CD34_PB	0.360144	0.217255	18065262	0.608709	3.18816e-157	6.60173e-156	34.4841	12.4281	22.056	33.7136
VPS35	CD34_PB	0.704216	0.29324	1.86487e+07	0.628368	8.49924e-117	1.35261e-115	61.2397	35.283	25.9567	33.6841
NDUFAF2	CD34_PB	0.821567	0.330612	1.84173e+07	0.620571	1.2582e-103	1.80895e-102	59.6705	35.3174	24.3531	33.6373
EPS15	CD34_PB	1.44902	0.368232	18633967	0.627871	8.3622e-93	1.09674e-91	90.8199	70.4372	20.3828	33.4943
INTS2	CD34_PB	0.434295	0.238401	1.82795e+07	0.615927	6.13444e-142	1.15438e-140	41.5065	17.6415	23.865	33.3612
PKP4	CD34_PB	1.38973	0.392583	1.84171e+07	0.620565	9.85446e-87	1.21638e-85	82.5814	55.0717	27.5097	33.3362
IQCH-AS1	CD34_PB	0.345369	0.21849	17848390	0.601401	2.36085e-154	4.79447e-153	30.9533	10.5299	20.4234	33.2802
LEKR1	CD34_PB	0.218671	0.17783	1.70797e+07	0.575501	3.02913e-189	7.5442e-188	18.2817	3.1607	15.121	33.2759
H2AC11	CD34_PB	0.172516	0.151749	17005662	0.573006	2.03516e-221	5.99741e-220	16.5947	2.00979	14.585	33.2666
THADA	CD34_PB	1.27928	0.359611	1.86121e+07	0.627134	7.35146e-94	9.73594e-93	83.876	61.8999	21.9762	33.0883
MBOAT2	CD34_PB	0.700256	0.316941	1.82411e+07	0.614633	1.5307e-105	2.24148e-104	51.785	28.2917	23.4933	32.8508
ENSG00000288018	CD34_PB	0.434444	0.247302	17999998	0.60651	1.04773e-134	1.891e-133	36.5634	15.0305	21.5329	32.8227
GATA2-AS1	CD34_PB	0.152322	0.139478	1.68744e+07	0.568584	2.61986e-237	8.41281e-236	14.9863	1.32268	13.6636	32.7879
BLTP3A	CD34_PB	0.588361	0.269767	1.85002e+07	0.623366	2.99597e-123	5.00507e-122	52.6873	27.4242	25.2631	32.7228
TMEM65	CD34_PB	0.751381	0.308614	18456509	0.621892	6.45789e-108	9.62748e-107	58.2581	33.9775	24.2806	32.7182
ENSG00000250696	CD34_PB	0.164863	0.162741	16129080	0.543469	5.72231e-203	1.52955e-201	8.86622	0.180366	8.68586	32.6808
ATIC	CD34_PB	0.696656	0.29818	1.85179e+07	0.62396	1.83746e-111	2.81333e-110	59.7882	33.7027	26.0855	32.6659
SETD7	CD34_PB	0.344648	0.217091	1.7888e+07	0.602736	2.12011e-152	4.25547e-151	31.8556	11.1483	20.7073	32.6442
SYNE3	CD34_PB	0.589734	0.269579	1.83806e+07	0.619335	2.21131e-122	3.67158e-121	50.0196	24.6844	25.3353	32.4668
PNRC2	CD34_PB	0.591569	0.266921	1.85602e+07	0.625387	1.71893e-123	2.8767e-122	54.4135	28.953	25.4605	32.4418
ABTB2	CD34_PB	0.47285	0.29467	17525106	0.590508	7.81174e-112	1.19896e-110	30.3256	12.8489	17.4767	32.3905
CSTF3	CD34_PB	1.03756	0.342386	1.85606e+07	0.625398	2.55712e-96	3.46018e-95	76.6183	50.4509	26.1674	32.3421
CDCA7L	CD34_PB	0.443574	0.237685	1.81961e+07	0.613118	5.74229e-138	1.05803e-136	41.7811	16.8857	24.8954	32.3194
DNA2	CD34_PB	0.610427	0.28179	18334923	0.617795	1.36932e-116	2.17647e-115	51.1573	25.6893	25.4681	32.3106
ZNF790-AS1	CD34_PB	0.242422	0.178322	17536388	0.590888	4.77418e-183	1.14327e-181	24.0486	5.83183	18.2168	32.266
IFTAP	CD34_PB	0.215484	0.170814	17306047	0.583127	8.91243e-191	2.24027e-189	20.7532	4.18277	16.5705	32.2241
DHCR24	CD34_PB	0.943221	0.331896	18514082	0.623832	7.81839e-99	1.08068e-97	72.2636	43.4166	28.847	32.1827
NUDT21	CD34_PB	0.591413	0.271747	18481344	0.622729	5.09832e-120	8.30523e-119	53.9035	28.18	25.7235	32.0881
CASP6	CD34_PB	0.308105	0.206447	17799647	0.599759	2.83447e-157	5.87256e-156	29.4625	9.84282	19.6197	32.0471
PIBF1	CD34_PB	1.29538	0.360222	18548838	0.625003	8.81629e-91	1.13396e-89	85.2099	61.6937	23.5162	32.0401
ERC1	CD34_PB	1.79404	0.390363	1.84571e+07	0.621912	1.13604e-83	1.36541e-82	94.39	77.8494	16.5406	31.957
CENPN	CD34_PB	0.271265	0.193198	17608109	0.593305	2.01951e-166	4.38515e-165	26.0494	7.395	18.6544	31.7536
PPRC1	CD34_PB	0.433904	0.241591	18153163	0.611671	4.77125e-133	8.48629e-132	40.3295	17.5814	22.7482	31.6656
TMA16	CD34_PB	0.461494	0.243735	1.82648e+07	0.615432	1.10699e-131	1.94884e-130	43.468	19.72	23.748	31.6149
MAP4K1	CD34_PB	0.329328	0.204031	17936630	0.604374	6.31399e-157	1.3053e-155	32.2479	11.1054	21.1426	31.6011
WWOX	CD34_PB	2.48651	0.495196	1.80314e+07	0.607567	1.56469e-65	1.55755e-64	89.5645	79.2579	10.3066	31.5972
DCK	CD34_PB	0.489502	0.246343	18323383	0.617406	1.32307e-129	2.29728e-128	44.9196	21.4721	23.4474	31.443
MYCT1	CD34_PB	0.148376	0.137352	16744039	0.56419	8.50031e-231	2.63378e-229	13.8878	1.09078	12.797	31.3957
SERPINE2	CD34_PB	0.300151	0.199336	1.77145e+07	0.596888	2.23181e-159	4.6724e-158	28.4818	8.76063	19.7211	31.3616
SUZ12P1	CD34_PB	0.827183	0.307281	18575568	0.625903	9.35211e-104	1.34611e-102	68.6544	42.1197	26.5346	31.303
ABHD10	CD34_PB	0.30874	0.201534	17847912	0.601385	2.46437e-157	5.10856e-156	30.4041	10.2551	20.149	31.2966
CEP135	CD34_PB	0.665287	0.286836	18398924	0.619951	1.32222e-110	2.0139e-109	54.0996	30.5935	23.5062	31.1779
RSRC1	CD34_PB	1.42846	0.369515	18476760	0.622574	3.64174e-86	4.47332e-85	87.4853	66.6495	20.8358	31.1683
TSPAN3	CD34_PB	0.452776	0.237388	18253752	0.61506	3.53219e-133	6.30315e-132	42.8403	19.1617	23.6786	31.1454
ENSG00000290853	CD34_PB	0.156879	0.139397	16845546	0.56761	1.79257e-225	5.39991e-224	14.9863	1.43434	13.5519	31.1229
ARL11	CD34_PB	0.1657	0.144464	17016164	0.573359	1.28384e-217	3.7113e-216	16.7517	2.13862	14.613	31.122
TPP1	CD34_PB	0.568905	0.260177	1.84071e+07	0.620225	2.09252e-121	3.4532e-120	50.4904	25.8181	24.6723	31.0812
EPB41L3	CD34_PB	0.483956	0.248411	17837614	0.601038	6.91682e-127	1.18099e-125	35.0333	14.1201	20.9133	31.0335
PDS5B	CD34_PB	1.45882	0.349148	18595854	0.626587	1.26788e-90	1.62911e-89	91.2515	73.0052	18.2462	31.0002
FBN1	CD34_PB	0.363583	0.223598	1.77199e+07	0.59707	1.26593e-140	2.35884e-139	30.4433	10.7876	19.6557	30.9967
IPO7	CD34_PB	1.26085	0.34223	18559581	0.625365	3.85923e-92	5.0268e-91	84.6999	58.8766	25.8233	30.903
ZNF529	CD34_PB	0.421582	0.229371	18186137	0.612782	1.02824e-136	1.87996e-135	40.0549	17.3752	22.6797	30.9022
OR51B5	CD34_PB	0.251477	0.201948	1.69183e+07	0.570063	5.28757e-155	1.07554e-153	17.654	3.71038	13.9436	30.8917
MCM5	CD34_PB	0.515428	0.260703	1.81922e+07	0.612986	4.79363e-119	7.76888e-118	45.2727	21.8157	23.457	30.5309
ENSG00000233891	CD34_PB	0.152405	0.147933	16280270	0.548563	5.95223e-208	1.64188e-206	10.0824	0.386498	9.69589	30.4424
CLDN10	CD34_PB	0.19016	0.158704	17047442	0.574413	7.20317e-194	1.83369e-192	17.7717	2.87727	14.8944	30.4293
YBX1	CD34_PB	1.41206	0.37304	1.8405e+07	0.620157	2.76277e-83	3.3028e-82	88.2699	64.3305	23.9394	30.3957
ZBED4	CD34_PB	0.568391	0.260716	1.84178e+07	0.620586	1.69074e-118	2.72964e-117	52.2166	27.1923	25.0243	30.39
EDEM3	CD34_PB	0.70049	0.28711	1.84549e+07	0.621837	1.01107e-107	1.50554e-106	57.9443	34.1235	23.8208	30.3827
TALDO1	CD34_PB	0.454228	0.236183	1.82602e+07	0.615276	1.32417e-130	2.31187e-129	43.3896	19.9605	23.4291	30.3817
MYO5C	CD34_PB	0.478994	0.259093	17917400	0.603727	3.74746e-119	6.07857e-118	38.4857	16.7998	21.6859	30.3699
SKA1	CD34_PB	0.196036	0.160797	17159651	0.578194	9.18364e-191	2.30691e-189	19.0663	3.47848	15.5878	30.3323
ACSL5	CD34_PB	0.407522	0.217474	18140706	0.611251	3.01933e-141	5.65376e-140	38.6426	15.7348	22.9078	30.2827
HSH2D	CD34_PB	0.943873	0.342965	1.82886e+07	0.616233	7.07629e-90	9.00998e-89	63.3189	41.7075	21.6115	30.1965
H4C4	CD34_PB	0.170896	0.148893	16904439	0.569595	6.14345e-205	1.66201e-203	15.967	2.04415	13.9229	30.1925
NUP155	CD34_PB	0.68443	0.285336	18457329	0.621919	1.03931e-107	1.54698e-106	59.082	33.9947	25.0873	30.1916
MEST	CD34_PB	0.309324	0.202491	17725912	0.597274	5.43736e-151	1.08166e-149	29.5802	9.64528	19.9349	30.1643
BORA	CD34_PB	0.365663	0.230099	1.77439e+07	0.59788	1.01686e-132	1.80271e-131	31.3849	12.2133	19.1715	30.0841
SMARCA4	CD34_PB	1.14745	0.332126	18556999	0.625278	2.1502e-92	2.81037e-91	83.4837	57.9576	25.5261	30.0744
DPH6	CD34_PB	0.784037	0.326914	1.81467e+07	0.611454	1.06592e-93	1.40919e-92	54.0996	32.1738	21.9258	30.0274
CCDC169	CD34_PB	0.302328	0.197857	17632929	0.594141	8.93218e-154	1.81203e-152	28.2071	8.46002	19.7471	30.0232
BSPRY	CD34_PB	0.142169	0.129883	16803917	0.566208	1.78489e-232	5.5805e-231	14.437	1.21103	13.226	29.9061
CFAP161	CD34_PB	0.257358	0.201638	1.70257e+07	0.573681	4.7287e-150	9.33832e-149	19.1448	4.55209	14.5927	29.8484
RETREG2	CD34_PB	0.245244	0.176047	17556353	0.591561	7.54257e-171	1.689e-169	25.0687	6.6993	18.3694	29.7118
CAD	CD34_PB	0.483526	0.246465	1.81751e+07	0.612411	2.07574e-122	3.44952e-121	44.6057	20.3212	24.2845	29.6897
LAPTM4B	CD34_PB	0.637161	0.257404	18398420	0.619934	3.98423e-117	6.35668e-116	55.1981	26.5997	28.5984	29.6521
SCGB2B2	CD34_PB	0.310395	0.197542	17615022	0.593538	4.55678e-152	9.1126e-151	27.7364	8.53732	19.199	29.6393
TPGS2	CD34_PB	0.754724	0.297457	1.84324e+07	0.621078	1.65329e-101	2.34151e-100	61.5143	37.6192	23.8951	29.6358
ENSG00000237461	CD34_PB	0.274735	0.203902	17160098	0.578209	2.88685e-147	5.60191e-146	21.1455	5.53122	15.6143	29.617
TUBB6	CD34_PB	0.307753	0.20146	17608885	0.593331	1.50661e-148	2.94463e-147	27.6579	8.88087	18.777	29.5201
FAM24B	CD34_PB	0.227947	0.170526	17340888	0.584301	1.64205e-174	3.74553e-173	21.9694	5.11037	16.859	29.4031
CYP4A22-AS1	CD34_PB	0.1505	0.137267	1.66796e+07	0.562018	5.22472e-216	1.49894e-214	13.574	1.15091	12.423	29.351
EFHC2	CD34_PB	0.242409	0.181174	17302047	0.582992	7.98357e-164	1.71103e-162	22.0479	5.45392	16.5939	29.3079
PPARGC1B	CD34_PB	0.429844	0.236508	17977093	0.605738	1.74211e-125	2.95591e-124	38.3288	16.3789	21.9498	29.2157
ENSG00000290548	CD34_PB	0.497205	0.247089	1.82238e+07	0.614052	3.62074e-120	5.91346e-119	45.1157	22.2623	22.8534	29.2128
APH1B	CD34_PB	0.329086	0.202294	17861416	0.60184	2.12357e-146	4.09772e-145	32.0518	11.6121	20.4397	29.2086
ENSG00000230773	CD34_PB	0.302305	0.21108	17332444	0.584016	2.42544e-140	4.50832e-139	23.9702	7.3177	16.6525	29.202
MAP3K7CL	CD34_PB	0.227781	0.172878	17212238	0.579966	1.02365e-170	2.28956e-169	20.5571	4.56068	15.9964	29.1542
MCCC1	CD34_PB	0.610635	0.263051	18384190	0.619455	1.86638e-112	2.87735e-111	54.0604	28.9187	25.1418	29.0779
ESYT2	CD34_PB	1.62948	0.396983	1.82237e+07	0.614048	7.01131e-75	7.75638e-74	90.3492	65.825	24.5242	29.0235
TPSAB1	CD34_PB	0.126252	0.122643	1.64308e+07	0.553634	6.39237e-238	2.05792e-236	11.0632	0.343554	10.7196	28.9052
YWHAG	CD34_PB	0.941605	0.315993	18445703	0.621528	3.5024e-93	4.60947e-92	73.2836	46.3798	26.9038	28.8616
ZC3HAV1L	CD34_PB	0.160395	0.137664	1.70162e+07	0.57336	1.00059e-211	2.80906e-210	16.9478	2.26746	14.6804	28.8476
SQLE	CD34_PB	0.887595	0.303838	1.84254e+07	0.620845	9.5073e-97	1.29017e-95	69.5175	40.651	28.8664	28.831
SHQ1	CD34_PB	0.537695	0.253331	18247258	0.614841	1.29868e-115	2.04789e-114	47.6658	24.2292	23.4366	28.8008
ZNF135	CD34_PB	0.184124	0.15181	17060469	0.574852	7.91629e-192	1.99516e-190	17.9678	2.99751	14.9703	28.7983
ADORA2B	CD34_PB	0.152893	0.135523	16844492	0.567575	8.83128e-214	2.50523e-212	15.1824	1.65765	13.5248	28.6767
NONO	CD34_PB	0.954752	0.311766	18489914	0.623017	1.95615e-93	2.58163e-92	76.9321	49.0767	27.8554	28.554
PAXBP1	CD34_PB	0.940062	0.307256	1.85061e+07	0.623563	1.63887e-94	2.18187e-93	74.9706	49.0166	25.954	28.4707
RPSA	CD34_PB	0.92432	0.31065	18468558	0.622298	2.65548e-93	3.49728e-92	74.1467	47.9601	26.1866	28.4109
FKTN	CD34_PB	0.530972	0.249862	18219882	0.613919	2.23682e-115	3.52285e-114	47.0773	23.6623	23.415	28.3476
PRIM2	CD34_PB	1.39086	0.376391	1.82431e+07	0.614701	4.72812e-77	5.35224e-76	80.7375	61.2986	19.4389	28.3315
KPNB1	CD34_PB	1.46802	0.35247	18406898	0.62022	3.69326e-82	4.35888e-81	90.4276	71.2273	19.2003	28.3247
VAV3-AS1	CD34_PB	0.174288	0.148247	1.67919e+07	0.565804	9.07307e-193	2.30045e-191	15.1432	1.94108	13.2021	28.2616
TIMELESS	CD34_PB	0.456975	0.235646	18109462	0.610198	2.31626e-121	3.82078e-120	42.8403	19.4709	23.3694	28.1404
C8orf44-SGK3	CD34_PB	0.481177	0.235767	18185023	0.612744	3.07e-121	5.05531e-120	43.8996	21.1286	22.771	28.1261
LINC00877	CD34_PB	0.246866	0.198549	16872008	0.568502	1.2966e-143	2.45946e-142	17.6148	3.98523	13.6295	28.1164
FGD5	CD34_PB	0.302834	0.205861	1.74506e+07	0.587996	2.90207e-138	5.35233e-137	26.1279	8.46861	17.6593	28.053
ICAM2	CD34_PB	0.247098	0.176667	17435729	0.587497	2.06216e-160	4.33877e-159	24.0486	6.56188	17.4868	27.9774
FZD6	CD34_PB	0.502816	0.246278	1.81643e+07	0.612046	2.45691e-115	3.86788e-114	45.508	22.4598	23.0482	27.931
H2AC8	CD34_PB	0.175324	0.148694	16936264	0.570667	5.77915e-190	1.44597e-188	16.6732	2.55089	14.1223	27.9307
DYRK1A	CD34_PB	1.88289	0.339191	1.84728e+07	0.62244	6.23588e-84	7.51393e-83	96.3123	86.4726	9.83972	27.8558
KHSRP	CD34_PB	0.650255	0.267971	18375409	0.619159	1.22119e-105	1.78964e-104	58.4151	32.0794	26.3357	27.8012
LYRM4	CD34_PB	0.700087	0.294421	18166391	0.612116	2.87857e-96	3.89238e-95	53.825	31.1002	22.7248	27.7962
ZNF714	CD34_PB	0.609356	0.269526	1.82496e+07	0.61492	9.28079e-105	1.34966e-103	52.7266	28.8757	23.8508	27.726
CLGN	CD34_PB	0.178724	0.147692	1.70658e+07	0.575032	1.84212e-189	4.59091e-188	18.0463	3.10916	14.9371	27.6684
SEC63	CD34_PB	1.27313	0.331665	18456959	0.621907	3.26552e-85	3.97518e-84	87.7599	66.7955	20.9644	27.6611
NUP160	CD34_PB	0.819832	0.297233	1.83937e+07	0.619776	7.33856e-95	9.80438e-94	66.1436	41.6645	24.4791	27.6452
DBF4B	CD34_PB	0.32382	0.202991	17705929	0.596601	6.32071e-138	1.16348e-136	30.4825	10.9851	19.4974	27.5934
MTSS2	CD34_PB	0.182566	0.147952	17107493	0.576437	2.94612e-188	7.28489e-187	18.6348	3.3153	15.3195	27.5395
METTL7A	CD34_PB	0.20395	0.159446	17187487	0.579132	2.4784e-174	5.64307e-173	20.0471	4.26866	15.7784	27.4644
CCDC28A-AS1	CD34_PB	0.132812	0.123231	16632587	0.560435	4.9915e-225	1.50125e-223	12.9855	0.901829	12.0837	27.4588
RAD21	CD34_PB	1.25592	0.343247	1.83606e+07	0.618659	9.84379e-82	1.15855e-80	81.836	63.5403	18.2957	27.4378
LYRM7	CD34_PB	0.403586	0.216901	18049947	0.608193	2.1696e-128	3.73466e-127	38.9172	16.9802	21.9371	27.4223
FNTB	CD34_PB	0.349261	0.208886	1.77679e+07	0.598688	4.54272e-133	8.08362e-132	32.3264	12.325	20.0014	27.3833
RAB8A	CD34_PB	0.673937	0.270896	18353070	0.618406	1.97605e-102	2.81436e-101	58.3758	33.5566	24.8192	27.2387
MCM3	CD34_PB	0.725227	0.284922	1.82148e+07	0.613748	2.77793e-97	3.79005e-96	56.9635	31.7272	25.2363	27.1876
PDCD4	CD34_PB	1.05512	0.325773	1.82759e+07	0.615807	3.85504e-85	4.6868e-84	71.3221	46.1823	25.1398	27.1464
ZNF551	CD34_PB	0.428525	0.225873	1.80289e+07	0.607485	6.02878e-122	9.97074e-121	40.2511	18.0194	22.2317	27.1051
ENSG00000246090	CD34_PB	0.256426	0.18518	17194954	0.579384	4.65979e-148	9.09809e-147	21.6556	5.69441	15.9611	27.0438
ICE2	CD34_PB	0.802222	0.291127	18380795	0.619341	9.68829e-95	1.293e-93	66.4967	40.8915	25.6051	27.0423
SMARCAD1	CD34_PB	1.01777	0.309101	1.8456e+07	0.621874	2.66641e-89	3.37805e-88	79.2075	53.938	25.2695	27.0375
TET3	CD34_PB	0.828921	0.284398	1.84034e+07	0.620101	6.29154e-97	8.54695e-96	65.7513	39.8694	25.8818	27.0372
PHIP	CD34_PB	1.85922	0.368506	1.82671e+07	0.61551	4.44376e-75	4.92603e-74	95.8807	81.6199	14.2609	27.0142
SCOC-AS1	CD34_PB	0.168779	0.146325	16727590	0.563636	1.80187e-186	4.42952e-185	14.594	1.88096	12.713	26.9755
TP53	CD34_PB	0.572058	0.254896	18243894	0.614728	1.19307e-107	1.77515e-106	51.275	27.2868	23.9882	26.9555
ESCO2	CD34_PB	0.325019	0.203454	17579281	0.592334	2.6525e-134	4.77602e-133	28.9525	10.0575	18.895	26.9212
ERO1B	CD34_PB	0.488758	0.234408	18083039	0.609308	3.28246e-116	5.19554e-115	42.8796	20.5703	22.3093	26.7892
NRG4	CD34_PB	0.160756	0.145846	16558478	0.557938	1.80712e-185	4.41383e-184	12.907	1.37422	11.5328	26.7416
FLG-AS1	CD34_PB	0.169783	0.148624	16630530	0.560365	2.02807e-181	4.81109e-180	13.7309	1.67483	12.056	26.6509
RXFP1	CD34_PB	0.120736	0.116268	1.64317e+07	0.553665	3.04868e-231	9.47713e-230	11.1416	0.412265	10.7294	26.6281
ZGRF1	CD34_PB	0.606285	0.269472	18097180	0.609784	1.9646e-100	2.75669e-99	49.3919	26.6942	22.6978	26.559
NEK3	CD34_PB	0.242248	0.172697	17352440	0.58469	3.07276e-155	6.27042e-154	23.4209	6.28704	17.1339	26.4576
KIF27	CD34_PB	0.347995	0.207533	1.77166e+07	0.59696	2.06518e-129	3.5809e-128	31.6987	12.2992	19.3995	26.4492
CMBL	CD34_PB	0.189472	0.153541	17013654	0.573275	2.68083e-174	6.10034e-173	18.0855	3.38401	14.7015	26.442
FBXO43	CD34_PB	0.132269	0.122892	16618008	0.559944	4.02906e-217	1.16118e-215	12.9463	0.987718	11.9585	26.4139
TP53I11	CD34_PB	0.193695	0.152117	17145804	0.577728	1.78559e-175	4.10999e-174	19.5763	3.98523	15.5911	26.375
MAGI2	CD34_PB	0.659073	0.283175	17651318	0.594761	5.74123e-95	7.67843e-94	39.2703	18.3286	20.9417	26.3678
GBGT1	CD34_PB	0.156371	0.135624	1.68437e+07	0.567549	2.38508e-196	6.15838e-195	15.5355	2.04415	13.4914	26.3396
ENSG00000286863	CD34_PB	0.329174	0.21927	1.72393e+07	0.580878	1.0089e-121	1.6664e-120	24.5587	8.19376	16.3649	26.2637
CCNF	CD34_PB	0.334966	0.214009	17500439	0.589677	1.34443e-124	2.26595e-123	28.3641	10.5299	17.8341	26.2471
MEG8	CD34_PB	0.193289	0.165185	16661251	0.561401	1.90819e-160	4.01703e-159	14.5547	2.33617	12.2186	26.1646
ANKLE1	CD34_PB	0.1219	0.114039	16634301	0.560493	4.68583e-231	1.45544e-229	12.907	0.82453	12.0825	26.0964
DPY19L2P3	CD34_PB	0.163463	0.139782	1.68294e+07	0.567065	8.36347e-189	2.07887e-187	15.5747	2.18157	13.3932	26.0949
OSBPL9	CD34_PB	1.11923	0.316238	18385829	0.61951	3.52022e-84	4.24709e-83	82.6206	58.3956	24.225	26.0491
CTBP2	CD34_PB	1.38644	0.345776	18197479	0.613164	5.53801e-77	6.26157e-76	86.6614	53.1049	33.5566	26.0035
CDK4	CD34_PB	0.235104	0.167565	17427336	0.587214	1.80507e-156	3.72174e-155	24.2056	6.7766	17.429	25.877
PM20D2	CD34_PB	0.35545	0.204352	1.78465e+07	0.601338	1.46613e-128	2.52833e-127	34.5233	14.0342	20.4892	25.8704
ADAM15	CD34_PB	0.16051	0.136229	1.69224e+07	0.5702	5.51221e-192	1.3911e-190	16.477	2.43923	14.0378	25.8639
CDK15	CD34_PB	0.174515	0.166589	16111986	0.542893	3.7213e-157	7.7015e-156	9.2193	0.66993	8.54937	25.8403
GNS	CD34_PB	0.520876	0.249416	1.80183e+07	0.607126	2.20469e-105	3.22223e-104	44.4096	22.7948	21.6148	25.8125
TPTE2	CD34_PB	0.181849	0.15395	16758456	0.564676	3.84894e-169	8.5383e-168	15.3393	2.465	12.8743	25.7202
ATL1	CD34_PB	0.209623	0.16051	17079607	0.575497	2.90244e-162	6.15447e-161	19.3409	4.22572	15.1152	25.7154
TKT	CD34_PB	0.956032	0.295202	1.83335e+07	0.617746	7.21182e-89	9.09408e-88	74.7352	43.9234	30.8118	25.6947
FAM118A	CD34_PB	0.408222	0.213329	17973597	0.60562	2.18363e-122	3.62721e-121	38.6426	17.0575	21.5851	25.6935
DENND4A	CD34_PB	1.33732	0.351433	1.8198e+07	0.613181	1.21342e-74	1.3373e-73	83.6799	62.5956	21.0843	25.6103
ZNF385A	CD34_PB	0.206586	0.160483	1.70798e+07	0.575505	1.52241e-161	3.21562e-160	19.3017	4.27725	15.0244	25.5958
ENSG00000284685	CD34_PB	0.531182	0.2264	18076349	0.609082	1.25092e-114	1.95875e-113	44.5665	20.6047	23.9618	25.5171
ARMH1	CD34_PB	0.180936	0.146838	16958200	0.571406	8.99188e-176	2.07349e-174	17.3794	3.0834	14.296	25.5033
UXS1	CD34_PB	0.644145	0.260949	18222044	0.613991	2.85114e-99	3.95245e-98	55.0804	30.9542	24.1262	25.4172
ZNF875	CD34_PB	0.521036	0.236893	1.81693e+07	0.612213	5.99617e-109	9.00992e-108	47.9404	24.8905	23.0499	25.3582
ATXN7L1	CD34_PB	1.07999	0.317937	1.81952e+07	0.613086	1.86148e-81	2.18136e-80	75.8729	44.851	31.0219	25.3273
SOX4	CD34_PB	0.63806	0.24175	1.80731e+07	0.608971	1.6945e-106	2.49676e-105	48.5681	22.9838	25.5843	25.2877
FIRRE	CD34_PB	0.799549	0.185905	18644965	0.628242	7.33522e-138	1.34891e-136	56.6889	24.461	32.2278	25.259
APPL1	CD34_PB	0.721774	0.279124	1.82468e+07	0.614826	2.51203e-92	3.27764e-91	59.1605	37.2498	21.9106	25.2563
HEATR1	CD34_PB	0.815323	0.28514	18316006	0.617158	2.2483e-90	2.88007e-89	67.6736	41.9565	25.7171	25.2465
PPP1R10	CD34_PB	0.784916	0.287127	18257737	0.615194	1.01979e-89	1.29629e-88	63.0051	39.9811	23.024	25.2348
CASP3	CD34_PB	0.596186	0.269644	18050248	0.608203	3.58369e-95	4.80136e-94	49.1565	28.2573	20.8992	25.1628
NACC2	CD34_PB	0.302155	0.188692	17622532	0.593791	2.75824e-135	5.002e-134	29.3841	10.4269	18.9572	25.1528
UBA7	CD34_PB	0.304998	0.189563	1.76029e+07	0.593131	2.12976e-134	3.84025e-133	29.031	10.3582	18.6728	25.1011
TM4SF1	CD34_PB	0.114272	0.111805	16295466	0.549075	3.98347e-226	1.20284e-224	10.0432	0.231899	9.81126	25.0354
ZNF660	CD34_PB	0.241063	0.168291	1.73773e+07	0.585527	9.57779e-151	1.90034e-149	24.0094	6.80237	17.207	25.0285
AKR1C3	CD34_PB	0.193556	0.148932	17063769	0.574963	4.90442e-170	1.09501e-168	18.8701	3.78768	15.0825	25.0147
RPL7A	CD34_PB	1.08134	0.316242	1.82937e+07	0.616406	6.90066e-81	8.05417e-80	79.2075	56.0938	23.1137	25.0128
ELOVL5	CD34_PB	1.16194	0.332079	18231024	0.614294	4.41455e-77	4.99877e-76	78.5406	59.5551	18.9855	25.006
RCC1	CD34_PB	0.556888	0.24792	1.81197e+07	0.610541	1.21785e-102	1.74038e-101	50.1765	26.05	24.1266	24.9802
DIS3L	CD34_PB	0.426046	0.218149	1.79764e+07	0.605715	3.85937e-116	6.1036e-115	40.1726	18.6206	21.552	24.9158
HMGCR	CD34_PB	0.891929	0.301488	1.82006e+07	0.613268	7.19567e-84	8.65944e-83	68.0659	42.9614	25.1045	24.7409
ENSG00000289156	CD34_PB	0.269537	0.183937	1.72602e+07	0.581583	2.58674e-136	4.72257e-135	23.3817	7.04286	16.3389	24.7075
NBPF14	CD34_PB	0.319526	0.192302	1.7688e+07	0.595998	3.28799e-130	5.7221e-129	30.9141	11.8784	19.0357	24.6613
STXBP3	CD34_PB	0.748028	0.270161	18296233	0.616491	4.7663e-93	6.26419e-92	62.2989	38.5897	23.7092	24.6395
MACF1	CD34_PB	3.21973	0.326624	18323111	0.617397	3.43806e-77	3.89538e-76	99.9608	98.3252	1.6356	24.6305
PRPF19	CD34_PB	0.315382	0.188595	17745811	0.597945	1.88543e-132	3.3394e-131	32.0126	12.1532	19.8593	24.6072
CNOT1	CD34_PB	1.60392	0.321749	1.83378e+07	0.617891	3.40557e-78	3.88641e-77	95.253	80.4346	14.8184	24.585
SMIM3	CD34_PB	0.296095	0.189887	17484933	0.589155	2.44377e-131	4.29028e-130	27.1871	9.56798	17.6192	24.5652
ENSG00000239572	CD34_PB	0.217509	0.171678	16803842	0.566205	1.06356e-144	2.03471e-143	16.7517	3.56437	13.1873	24.497
ATP2B1	CD34_PB	0.986558	0.304628	18224549	0.614076	3.43411e-82	4.05806e-81	70.1452	47.3332	22.812	24.4895
LINC02470	CD34_PB	0.119948	0.11423	16408452	0.552883	1.99969e-216	5.74565e-215	11.1024	0.532509	10.5699	24.4727
ENSG00000233968	CD34_PB	0.127602	0.119801	16484877	0.555458	3.41038e-206	9.2925e-205	11.887	0.833119	11.0539	24.4433
POLA2	CD34_PB	0.439763	0.228348	1.78666e+07	0.602016	6.30702e-109	9.46951e-108	39.3095	18.5949	20.7147	24.4386
SMG7	CD34_PB	1.14995	0.311354	18322813	0.617387	3.00268e-80	3.48105e-79	84.1114	62.0716	22.0398	24.4283
VWF	CD34_PB	0.156124	0.142185	16412156	0.553007	1.84607e-172	4.17328e-171	11.7693	1.19385	10.5755	24.2254
BAALC-AS1	CD34_PB	0.298701	0.190946	17395329	0.586135	1.5334e-128	2.64313e-127	26.324	8.94099	17.3831	24.1695
PUS7	CD34_PB	0.612564	0.25256	1.79942e+07	0.606315	1.60319e-97	2.19203e-96	49.1958	24.8733	24.3224	24.1597
SPATS2	CD34_PB	0.789405	0.279478	18225602	0.614111	2.86692e-88	3.59132e-87	64.2997	39.4572	24.8425	24.1594
LINC01341	CD34_PB	0.154667	0.132948	1.68252e+07	0.566924	1.66553e-183	4.00614e-182	15.614	2.31899	13.295	24.1164
DEPDC1	CD34_PB	0.342665	0.207534	17430701	0.587327	4.72427e-118	7.59484e-117	28.4818	10.5385	17.9432	24.0987
LBR	CD34_PB	0.998469	0.304812	18251453	0.614982	1.3318e-80	1.54871e-79	73.2052	52.8472	20.358	24.0222
DKC1	CD34_PB	0.547698	0.246018	1.80775e+07	0.609122	1.93258e-99	2.68495e-98	49.5096	26.5567	22.9529	24.0043
ENSG00000290951	CD34_PB	0.219259	0.159923	17242878	0.580999	4.90588e-152	9.80557e-151	21.8909	5.79747	16.0935	23.9898
MBD3	CD34_PB	0.304424	0.184702	1.76705e+07	0.595408	1.03265e-131	1.81964e-130	30.7572	11.3888	19.3683	23.9633
BDNF-AS	CD34_PB	0.312351	0.197571	1.74026e+07	0.586379	3.08934e-123	5.15877e-122	26.8341	9.67105	17.163	23.9629
MYADM	CD34_PB	0.215935	0.155787	17235458	0.580748	1.15552e-155	2.36564e-154	21.8125	5.4711	16.3414	23.933
CHN2	CD34_PB	1.02396	0.357088	17812666	0.600198	1.99244e-68	2.05783e-67	59.1997	40.6682	18.5315	23.813
KRIT1	CD34_PB	0.938948	0.285359	1.83237e+07	0.617416	2.94367e-85	3.58453e-84	74.539	49.6693	24.8697	23.8119
RBM28	CD34_PB	0.714254	0.266341	18239661	0.614585	5.09564e-91	6.56964e-90	61.3966	37.748	23.6486	23.7529
ADCY3	CD34_PB	0.529618	0.231414	18058089	0.608467	1.93914e-104	2.81139e-103	46.9596	23.8512	23.1084	23.7318
FHL2	CD34_PB	0.227007	0.171332	1.70124e+07	0.573234	5.15896e-140	9.56121e-139	19.6155	5.01589	14.5996	23.6471
FAM174A-DT	CD34_PB	0.153727	0.13225	16679521	0.562016	1.11332e-180	2.62794e-179	14.2801	1.8466	12.4335	23.6173
KDM1B	CD34_PB	0.360183	0.202685	17721189	0.597115	2.8654e-118	4.61627e-117	33.5818	14.2317	19.3501	23.5796
MRPL3	CD34_PB	0.652886	0.260911	18153240	0.611673	4.21573e-92	5.4855e-91	56.4535	33.2904	23.1631	23.55
PABPC4	CD34_PB	0.514766	0.233896	18048205	0.608134	1.67848e-102	2.39236e-101	47.9404	24.2807	23.6597	23.5349
MMAB	CD34_PB	0.267204	0.175923	17467737	0.588575	9.63247e-136	1.75185e-134	26.4417	8.92382	17.5179	23.5308
HNRNPD	CD34_PB	1.51784	0.323659	1.82398e+07	0.614591	1.84912e-74	2.03376e-73	92.6246	74.1905	18.4341	23.5273
SASS6	CD34_PB	0.447941	0.222034	17932494	0.604235	8.29407e-108	1.23552e-106	41.5457	20.1151	21.4306	23.5152
COX10-DT	CD34_PB	0.713113	0.281432	17996108	0.606379	2.94245e-85	3.58419e-84	53.4327	32.5603	20.8724	23.4843
PAN2	CD34_PB	0.291236	0.181207	17528842	0.590634	1.82812e-131	3.21242e-130	28.1679	9.9373	18.2306	23.4651
RANGAP1	CD34_PB	0.425296	0.219532	1.78687e+07	0.602086	1.55012e-108	2.32187e-107	39.6234	18.7065	20.9169	23.4096
CNTROB	CD34_PB	0.280391	0.179371	1.75093e+07	0.589976	2.02867e-132	3.59142e-131	27.6971	9.63669	18.0604	23.398
ACTL6A	CD34_PB	0.429595	0.215585	17944585	0.604643	2.1263e-110	3.23341e-109	41.2711	19.5396	21.7314	23.3889
RPL28	CD34_PB	0.638744	0.24965	18207847	0.613513	1.90184e-95	2.55255e-94	56.6497	32.9554	23.6942	23.3655
ATP6AP1L	CD34_PB	0.248617	0.174068	17204610	0.579709	4.16497e-136	7.59298e-135	22.5579	6.63059	15.9273	23.346
CAMKK2	CD34_PB	0.384235	0.204389	17812161	0.60018	4.59241e-116	7.25685e-115	36.3672	15.9237	20.4435	23.3288
RPL15	CD34_PB	1.0512	0.304884	1.82279e+07	0.614189	5.63889e-78	6.41768e-77	79.5606	55.8018	23.7588	23.2299
COQ2	CD34_PB	0.221422	0.159124	17237059	0.580802	4.86216e-147	9.41093e-146	22.2048	6.07232	16.1325	23.0771
TMEM44	CD34_PB	0.241707	0.168612	17303917	0.583055	1.06505e-138	1.96716e-137	23.7348	7.21464	16.5202	23.0503
SCFD2	CD34_PB	1.37973	0.359238	17954174	0.604966	7.97757e-66	7.97883e-65	78.1483	57.4594	20.6889	23.0265
MGST2	CD34_PB	0.337251	0.192836	17681736	0.595786	4.45835e-121	7.32876e-120	32.5226	13.1495	19.373	22.9735
FANCC	CD34_PB	0.659004	0.270244	17921199	0.603855	8.06429e-87	9.95732e-86	50.255	28.7383	21.5167	22.9713
ENSG00000198106	CD34_PB	0.366204	0.193927	1.76288e+07	0.594001	2.92672e-120	4.78203e-119	32.1695	12.4882	19.6813	22.9455
AADAT	CD34_PB	0.174195	0.139508	1.6913e+07	0.569884	1.63459e-166	3.55137e-165	17.2617	3.19505	14.0666	22.9421
TUBA1A	CD34_PB	0.419074	0.215909	17786723	0.599323	5.49029e-108	8.19141e-107	37.7011	17.4096	20.2915	22.905
NAA25	CD34_PB	0.858889	0.286739	18180094	0.612578	1.62704e-81	1.90899e-80	68.0659	45.1859	22.88	22.8586
AGPAT3	CD34_PB	0.633354	0.242831	18145015	0.611396	7.62405e-96	1.02762e-94	54.0212	30.4732	23.5479	22.8232
GBE1	CD34_PB	0.852747	0.286021	18094410	0.609691	1.42604e-81	1.67471e-80	63.2013	39.878	23.3232	22.8176
IFNGR2	CD34_PB	0.303926	0.171287	1.76276e+07	0.593962	8.63193e-135	1.56016e-133	29.8156	10.4784	19.3372	22.7481
KBTBD11	CD34_PB	0.15081	0.131384	16620060	0.560013	4.61473e-175	1.05835e-173	13.7701	1.78648	11.9836	22.7261
SPON2	CD34_PB	0.295696	0.201878	17108483	0.57647	2.40401e-114	3.7581e-113	22.8717	7.84162	15.0301	22.6961
RPLP1	CD34_PB	0.935968	0.288987	1.8217e+07	0.613822	2.52203e-80	2.9283e-79	75.3237	49.2914	26.0322	22.6951
NLK	CD34_PB	1.26505	0.356578	17968734	0.605456	2.36576e-65	2.34574e-64	77.5598	62.3293	15.2305	22.689
HMBOX1	CD34_PB	1.23185	0.312046	18202388	0.613329	1.78805e-74	1.96716e-73	85.2491	64.0385	21.2106	22.6877
DIPK1B	CD34_PB	0.119564	0.110065	16553685	0.557776	1.12781e-207	3.10197e-206	12.5147	0.97054	11.5442	22.6192
HNRNPH1	CD34_PB	1.47157	0.318031	18202601	0.613336	7.34969e-73	7.92964e-72	91.8792	74.5598	17.3193	22.6122
POLD1	CD34_PB	0.272096	0.176544	1.74189e+07	0.58693	5.67896e-130	9.87406e-129	26.5987	9.00112	17.5975	22.5986
C2CD5	CD34_PB	0.880726	0.28549	1.818e+07	0.612574	6.38741e-81	7.45971e-80	68.929	46.0362	22.8927	22.5901
ENSG00000224905	CD34_PB	0.63774	0.254348	17931072	0.604187	2.52556e-90	3.23415e-89	50.5689	26.6426	23.9262	22.5073
GASK1B-AS1	CD34_PB	0.169306	0.140929	16610662	0.559696	9.33833e-162	1.97463e-160	14.0447	2.08709	11.9576	22.5071
RAD51C	CD34_PB	0.26296	0.171704	17384839	0.585782	6.89585e-133	1.22537e-131	25.5394	8.42566	17.1138	22.478
DLG4	CD34_PB	0.208395	0.151568	17151333	0.577914	4.51481e-150	8.92057e-149	21.0279	5.26497	15.7629	22.4396
EIF4B	CD34_PB	1.51907	0.330809	18110809	0.610243	3.29405e-69	3.43298e-68	92.6638	72.4813	20.1825	22.3178
VANGL1	CD34_PB	0.285946	0.181319	17447188	0.587883	6.52436e-125	1.10111e-123	27.501	9.90295	17.598	22.2947
BABAM2	CD34_PB	1.66411	0.366704	17935478	0.604336	1.93451e-62	1.8528e-61	87.7599	70.8323	16.9276	22.2707
RALBP1	CD34_PB	0.77097	0.268773	18189401	0.612892	1.90552e-84	2.30484e-83	65.1236	41.9394	23.1842	22.2107
EXO1	CD34_PB	0.391761	0.214543	17575404	0.592203	2.2821e-105	3.33408e-104	33.8564	14.5409	19.3155	22.2003
SCLT1	CD34_PB	1.58377	0.383036	17853560	0.601575	1.21003e-59	1.12762e-58	83.1699	68.4789	14.691	22.1961
NSFL1C	CD34_PB	0.403537	0.209891	17782060	0.599166	1.26533e-107	1.88194e-106	37.2695	17.5127	19.7568	22.1908
PNKD	CD34_PB	0.231962	0.160093	17287383	0.582498	1.74532e-140	3.24573e-139	23.3817	6.9312	16.4505	22.1711
ACAD9	CD34_PB	0.508372	0.225685	1.80121e+07	0.606916	5.5421e-100	7.73084e-99	46.6065	24.7101	21.8964	22.1423
LANCL1	CD34_PB	0.510429	0.225282	18008994	0.606813	5.01959e-100	7.00711e-99	46.8419	24.5383	22.3035	22.1124
NUP58	CD34_PB	0.789041	0.272484	18168805	0.612198	6.05376e-83	7.2098e-82	65.5551	42.5663	22.9888	22.1099
ZNF518A	CD34_PB	0.85289	0.283554	1.81335e+07	0.611009	1.15221e-79	1.32968e-78	67.5951	44.6706	22.9245	22.0821
IPO5	CD34_PB	0.798154	0.248884	18228525	0.61421	1.71783e-90	2.20425e-89	65.3982	36.8118	28.5864	22.0652
ENSG00000259336	CD34_PB	0.18972	0.15027	1.67794e+07	0.565381	1.00121e-148	1.95786e-147	16.3986	3.24659	13.152	22.0458
WDR75	CD34_PB	0.633198	0.250436	18091961	0.609608	2.93439e-89	3.71507e-88	56.6104	32.8438	23.7667	21.8956
DSG2	CD34_PB	0.488277	0.189283	18025661	0.607374	1.5221e-117	2.43357e-116	44.2919	18.4145	25.8774	21.8837
GTF2H1	CD34_PB	0.541424	0.227853	18069113	0.608838	6.63638e-98	9.10996e-97	49.3527	27.2009	22.1518	21.8831
ENSG00000250155	CD34_PB	0.156149	0.131262	16714426	0.563192	2.40389e-168	5.28327e-167	14.9078	2.3104	12.5974	21.8259
EME1	CD34_PB	0.142092	0.122326	1.67033e+07	0.562818	2.5737e-180	6.06377e-179	14.5155	1.94108	12.5744	21.8005
EIF2AK1	CD34_PB	0.808052	0.272248	18178034	0.612509	1.14431e-81	1.34594e-80	67.1244	44.9626	22.1617	21.7447
ZNF718	CD34_PB	0.92565	0.284207	18155644	0.611754	3.5082e-78	4.00233e-77	72.2244	48.4669	23.7575	21.7127
LINC02367	CD34_PB	0.119612	0.112204	16342344	0.550655	6.18998e-195	1.58427e-193	10.7885	0.661342	10.1272	21.6329
MIB1	CD34_PB	1.21411	0.316251	18084366	0.609352	4.57757e-70	4.81826e-69	85.0922	60.9894	24.1028	21.6053
ENSG00000235111	CD34_PB	0.140672	0.120683	16700646	0.562728	5.88432e-181	1.39069e-179	14.4763	1.91531	12.561	21.585
RPL14	CD34_PB	1.07922	0.302411	18134015	0.611025	4.17201e-73	4.5192e-72	80.7375	58.052	22.6855	21.5755
AIG1	CD34_PB	0.534244	0.237696	17718790	0.597034	1.32789e-92	1.73798e-91	41.938	20.5016	21.4364	21.5733
SP1	CD34_PB	0.696237	0.25555	18136658	0.611114	3.31441e-86	4.07257e-85	60.8474	37.2928	23.5546	21.5659
MFSD1	CD34_PB	0.546537	0.233399	1.79737e+07	0.605622	4.61632e-94	6.12433e-93	47.8227	26.4537	21.369	21.5224
LRRCC1	CD34_PB	0.263245	0.169714	17371292	0.585325	1.05199e-128	1.81744e-127	25.9317	8.69192	17.2398	21.5096
ATN1	CD34_PB	0.49087	0.223436	17933711	0.604276	5.0222e-98	6.90162e-97	45.6257	23.4562	22.1696	21.4859
RHOG	CD34_PB	0.332033	0.187045	17661131	0.595092	1.30964e-116	2.08334e-115	32.6795	13.7078	18.9717	21.4505
KEL	CD34_PB	0.1402	0.128741	16330319	0.55025	1.91211e-168	4.20974e-167	11.0632	1.03925	10.0239	21.4193
CDCA3	CD34_PB	0.146095	0.125761	16646601	0.560907	4.26631e-172	9.61591e-171	14.1232	1.94967	12.1735	21.3815
PSMG1	CD34_PB	0.24871	0.165406	17354046	0.584744	3.30527e-131	5.79469e-130	25.304	8.29683	17.0072	21.3766
HEXB	CD34_PB	0.460539	0.213328	17896151	0.603011	1.02625e-101	1.45616e-100	42.3696	21.3862	20.9833	21.298
ZNF84	CD34_PB	0.51472	0.226853	17976532	0.605719	9.84722e-96	1.32586e-94	47.195	25.715	21.48	21.2964
TJP2	CD34_PB	0.477585	0.207818	1.78583e+07	0.601736	4.32069e-104	6.23085e-103	42.6442	19.3764	23.2677	21.2402
LAMA3	CD34_PB	0.152868	0.13383	16458325	0.554563	4.7173e-160	9.9032e-159	12.5147	1.58894	10.9258	21.1457
C2orf88	CD34_PB	0.178689	0.141721	16858335	0.568041	6.74048e-151	1.34019e-149	17.144	3.57296	13.571	21.0984
IL10RB	CD34_PB	0.520079	0.227681	1.7907e+07	0.603376	3.06695e-94	4.07738e-93	45.4296	24.6156	20.8139	21.0353
USP22	CD34_PB	0.94438	0.283012	1.81254e+07	0.610736	5.13336e-76	5.73402e-75	74.9706	49.635	25.3356	21.0113
BIRC5	CD34_PB	0.33947	0.191424	17531005	0.590707	1.48478e-111	2.27519e-110	31.8556	12.6771	19.1785	20.9883
TIPARP	CD34_PB	0.597696	0.259619	17766627	0.598646	1.44086e-82	1.70744e-81	45.4296	26.7886	18.641	20.9688
TRAM2	CD34_PB	0.358897	0.192131	17663173	0.59516	5.24523e-111	8.01481e-110	34.5233	14.6698	19.8536	20.9608
XKR5	CD34_PB	0.106231	0.100937	16348532	0.550864	8.86486e-210	2.47044e-208	10.6709	0.489565	10.1813	20.9552
KLF1	CD34_PB	0.105028	0.101655	16260511	0.547898	5.37575e-207	1.47216e-205	9.92546	0.360732	9.56473	20.8221
TMLHE	CD34_PB	0.578097	0.230414	17991909	0.606237	4.37862e-92	5.69551e-91	50.1765	27.8536	22.3229	20.7936
FBXO7	CD34_PB	0.555726	0.248356	17821188	0.600485	1.96592e-85	2.39931e-84	45.665	26.8488	18.8162	20.7675
STMP1	CD34_PB	0.460504	0.213237	17894788	0.602965	4.59964e-99	6.37168e-98	43.4288	22.2795	21.1493	20.7257
NDST1	CD34_PB	0.328029	0.18467	17547272	0.591255	3.78433e-114	5.90616e-113	31.8164	12.4195	19.3969	20.7253
MPV17L	CD34_PB	0.129441	0.113517	16605449	0.55952	1.72361e-184	4.19098e-183	13.4563	1.52023	11.936	20.7029
IFT172	CD34_PB	0.288818	0.175082	1.74226e+07	0.587054	6.35361e-120	1.03368e-118	27.8541	10.2465	17.6076	20.6571
EWSR1	CD34_PB	1.34718	0.28914	1.8194e+07	0.613048	1.26635e-72	1.36434e-71	89.4468	73.7439	15.703	20.4899
COPB2-DT	CD34_PB	0.385079	0.206662	17473154	0.588758	6.52757e-101	9.19333e-100	32.3264	14.0256	18.3008	20.4671
CLN6	CD34_PB	0.340843	0.188881	17613817	0.593497	5.64469e-110	8.54947e-109	33.3464	14.2317	19.1147	20.412
SUZ12	CD34_PB	0.980227	0.28251	18120131	0.610558	6.14763e-74	6.72448e-73	76.1867	54.2472	21.9396	20.3894
DROSHA	CD34_PB	0.861297	0.273608	18093892	0.609673	3.13996e-76	3.51772e-75	70.3021	47.0583	23.2438	20.3711
ICA1L	CD34_PB	0.232183	0.157685	17149863	0.577864	7.79051e-131	1.36329e-129	22.2832	6.60483	15.6784	20.3201
UBE2C	CD34_PB	0.239644	0.165597	17043993	0.574297	1.88415e-124	3.16858e-123	21.3809	6.26986	15.1111	20.2854
LDB1	CD34_PB	0.472364	0.236527	17647988	0.594649	1.46254e-87	1.82486e-86	39.1526	21.412	17.7406	20.2796
LINC00863	CD34_PB	0.185328	0.143399	16876382	0.568649	3.26401e-143	6.18825e-142	17.6932	4.02817	13.665	20.2491
FAM13B	CD34_PB	1.173	0.294576	1.81028e+07	0.609972	1.74374e-70	1.8436e-69	84.2683	62.9219	21.3464	20.2475
PRH1	CD34_PB	0.837288	0.281996	17908129	0.603414	1.90184e-73	2.06956e-72	60.4158	39.4057	21.0102	20.2147
NAA15	CD34_PB	1.15034	0.298475	18060779	0.608558	1.90084e-69	1.98646e-68	81.4829	60.079	21.4039	20.2073
MYO19	CD34_PB	0.702652	0.268659	17896309	0.603016	5.68061e-77	6.42088e-76	55.6689	35.2658	20.4031	20.2011
MEMO1	CD34_PB	1.35402	0.310909	1.80306e+07	0.60754	1.1409e-66	1.15293e-65	87.9561	67.1648	20.7912	20.1898
RAD51	CD34_PB	0.251449	0.165243	17244432	0.581051	4.37889e-124	7.34771e-123	24.3625	8.00481	16.3577	20.1818
ENSG00000285557	CD34_PB	0.145225	0.14	15922570	0.536511	4.36922e-146	8.40964e-145	7.68929	0.403676	7.28561	20.1705
ADGRG1	CD34_PB	0.341376	0.178524	17576676	0.592246	6.77669e-115	1.06288e-113	32.2872	12.6686	19.6186	20.1685
ABCA15P	CD34_PB	0.139493	0.120488	16619329	0.559988	3.45773e-169	7.67945e-168	13.8878	1.93249	11.9553	20.1353
LRRC63	CD34_PB	0.193395	0.143657	1.68849e+07	0.568937	3.97832e-142	7.49384e-141	17.9678	4.10547	13.8624	20.13
SRSF3	CD34_PB	1.0667	0.289703	18082063	0.609275	3.22517e-71	3.43475e-70	78.7368	57.2103	21.5264	20.1239
PTTG1IP	CD34_PB	0.654497	0.246027	18010891	0.606877	4.17482e-83	4.97674e-82	57.3558	34.4842	22.8716	20.0028
SEPTIN11	CD34_PB	1.23266	0.314095	17967468	0.605414	2.31743e-65	2.29902e-64	83.6799	60.6888	22.991	19.9885
NUP43	CD34_PB	0.45722	0.207468	1.78882e+07	0.602742	8.94718e-98	1.22687e-96	43.978	22.5629	21.4151	19.8985
AGPS	CD34_PB	0.939472	0.273497	18105406	0.610061	1.87198e-74	2.0583e-73	74.9313	51.284	23.6473	19.8796
FARS2	CD34_PB	1.40748	0.319602	17958304	0.605105	7.27202e-64	7.08099e-63	85.7199	66.9243	18.7956	19.8633
BACE1	CD34_PB	0.176433	0.13594	16909435	0.569763	7.85801e-148	1.5311e-146	17.9286	3.97664	13.952	19.822
ENTPD5	CD34_PB	0.286996	0.1732	17378474	0.585567	2.72814e-116	4.32175e-115	27.501	10.2637	17.2373	19.808
ZNF445	CD34_PB	0.503809	0.217466	1.79106e+07	0.603499	9.52383e-93	1.24823e-91	46.3711	25.3629	21.0082	19.7684
ENSG00000125695	CD34_PB	0.437089	0.204495	17818824	0.600405	1.61257e-98	2.22489e-97	41.1534	20.8795	20.2739	19.765
CHD4	CD34_PB	1.35885	0.313375	1.79849e+07	0.606001	1.25926e-64	1.23665e-63	86.8968	68.9599	17.9369	19.7137
LIG1	CD34_PB	0.528038	0.231678	17784204	0.599238	1.32152e-86	1.62909e-85	45.5473	24.8218	20.7255	19.6435
MTF2	CD34_PB	1.12755	0.295363	1.80329e+07	0.607619	3.85704e-68	3.96098e-67	80.6199	60.9207	19.6991	19.6127
NOLC1	CD34_PB	0.799855	0.272152	1.79119e+07	0.603541	8.9645e-74	9.78311e-73	60.9651	39.0707	21.8944	19.5975
LARP4B	CD34_PB	1.43948	0.293518	1.80906e+07	0.609563	4.01275e-68	4.11866e-67	91.173	75.831	15.342	19.4852
TUBGCP4	CD34_PB	0.395437	0.196743	17715984	0.59694	7.60847e-101	1.06958e-99	37.858	18.0881	19.7699	19.4718
LAIR1	CD34_PB	0.269079	0.166178	1.72819e+07	0.582313	5.38402e-119	8.72198e-118	25.5002	8.91523	16.585	19.4526
CYB5RL	CD34_PB	0.210766	0.148304	17091143	0.575886	4.1003e-133	7.31006e-132	21.1848	6.00361	15.1812	19.448
H3C3	CD34_PB	0.093227	0.0915399	16183104	0.545289	3.05924e-214	8.69788e-213	9.2193	0.163188	9.05611	19.412
UBR5-DT	CD34_PB	0.205249	0.145143	17072664	0.575263	1.05603e-135	1.91967e-134	20.7532	5.68582	15.0674	19.4081
CENPH	CD34_PB	0.236162	0.153852	1.72417e+07	0.58096	6.2879e-128	1.07944e-126	24.2448	7.54101	16.7038	19.3803
FAM83D	CD34_PB	0.279118	0.181846	17116303	0.576734	1.86921e-108	2.79763e-107	23.8917	8.52873	15.363	19.3763
SLC35F2	CD34_PB	0.364483	0.193178	17583826	0.592487	5.02391e-102	7.13918e-101	34.2095	15.5544	18.6551	19.3461
TTC8	CD34_PB	0.232713	0.15404	17162326	0.578284	2.9244e-127	5.00218e-126	22.9109	6.97415	15.9368	19.3014
CALCRL-AS1	CD34_PB	0.273157	0.22088	16421110	0.553309	6.63765e-89	8.37283e-88	14.8686	4.47479	10.3938	19.2336
L3HYPDH	CD34_PB	0.246563	0.159791	17235376	0.580746	3.86161e-122	6.40329e-121	24.3625	8.13364	16.2289	19.2059
SUMO3	CD34_PB	0.309952	0.179174	17487822	0.589252	4.43393e-109	6.66776e-108	30.4825	12.7544	17.7281	19.2031
WNT5B	CD34_PB	0.194439	0.168876	1.6225e+07	0.5467	1.30689e-115	2.05999e-114	11.2201	1.95826	9.26183	19.1988
MYEF2	CD34_PB	0.557367	0.22513	17767169	0.598664	4.6365e-87	5.74169e-86	45.508	23.9887	21.5194	19.1903
H2BC13	CD34_PB	0.104213	0.0993707	16276932	0.548451	3.94099e-195	1.0107e-193	10.2001	0.52392	9.67616	19.1781
PUM3	CD34_PB	1.11956	0.2988	17928737	0.604109	8.30724e-66	8.30637e-65	75.049	54.3846	20.6644	19.1473
RPL18A	CD34_PB	0.430912	0.203559	17774310	0.598905	6.8116e-96	9.18767e-95	41.1926	20.7678	20.4248	19.1421
ENSG00000291171	CD34_PB	0.402167	0.198742	1.7685e+07	0.595896	3.57388e-98	4.92021e-97	37.8972	18.2771	19.6201	19.1404
DENND1A	CD34_PB	1.55263	0.334643	17843410	0.601233	7.69333e-59	7.11347e-58	85.6807	71.7942	13.8864	19.1241
SLC48A1	CD34_PB	0.149063	0.121494	1.67544e+07	0.56454	8.63806e-159	1.80444e-157	15.6924	2.76561	12.9268	19.0434
RUSC2	CD34_PB	0.369571	0.191205	17520596	0.590356	3.27081e-100	4.576e-99	33.3856	14.936	18.4496	18.803
TMED8	CD34_PB	0.44834	0.20287	17772897	0.598857	3.15479e-94	4.19269e-93	41.7419	21.3433	20.3986	18.7406
IREB2	CD34_PB	0.968503	0.275071	1.80244e+07	0.607331	1.14287e-69	1.19798e-68	76.5006	54.5736	21.927	18.6832
UBE2E3	CD34_PB	0.961589	0.277027	17959456	0.605144	3.98927e-69	4.15295e-68	71.7536	49.2914	22.4622	18.6666
DAZAP2	CD34_PB	0.552412	0.215863	17973495	0.605617	2.75728e-88	3.45625e-87	51.5889	29.4941	22.0947	18.6638
WEE1	CD34_PB	0.364309	0.189425	17555853	0.591544	2.39065e-100	3.35079e-99	34.798	15.3225	19.4754	18.6536
SGCZ	CD34_PB	0.17709	0.141599	16482889	0.555391	1.0932e-133	1.95723e-132	13.5347	2.43923	11.0955	18.6498
MSH2	CD34_PB	0.987247	0.248242	1.80518e+07	0.608255	1.03231e-76	1.16372e-75	71.5967	42.2915	29.3052	18.6018
ARHGEF17	CD34_PB	0.177338	0.133271	16852882	0.567858	1.56056e-141	2.92507e-140	17.654	3.94228	13.7117	18.5958
NUP205	CD34_PB	0.859442	0.261476	17995832	0.606369	8.49997e-73	9.16548e-72	69.2821	45.2632	24.0188	18.5747
CLSPN	CD34_PB	0.634762	0.241376	1.76865e+07	0.595945	1.04902e-78	1.20292e-77	48.0188	25.8696	22.1492	18.5666
NOP58	CD34_PB	1.01808	0.281374	17972851	0.605595	1.0974e-67	1.1203e-66	74.5783	54.3588	20.2194	18.5568
ENSG00000291224	CD34_PB	0.437754	0.208371	17655698	0.594908	8.44981e-91	1.08719e-89	39.8195	20.012	19.8075	18.5374
SVOPL	CD34_PB	0.101091	0.0967366	1.62292e+07	0.546844	1.23596e-193	3.14424e-192	9.80777	0.44662	9.36115	18.5253
ABCC5	CD34_PB	0.566721	0.244029	17670368	0.595403	1.86348e-77	2.11388e-76	45.2334	26.7543	18.4792	18.4669
ZNF662	CD34_PB	0.138329	0.116767	16626059	0.560215	5.06386e-160	1.06249e-158	14.2016	2.20733	11.9943	18.4461
PDZRN4	CD34_PB	0.158736	0.145717	15984765	0.538606	1.74058e-128	2.99889e-127	8.51314	0.807352	7.70579	18.4366
SMIM8	CD34_PB	0.475929	0.20742	1.77454e+07	0.59793	1.36833e-90	1.75698e-89	42.3696	22.1163	20.2533	18.4096
EXOSC8	CD34_PB	0.362633	0.1865	17612964	0.593469	2.61317e-100	3.65998e-99	35.308	16.4562	18.8517	18.3584
HMGN5	CD34_PB	0.24556	0.156725	17192418	0.579298	5.38755e-119	8.72397e-118	24.0486	8.05634	15.9923	18.3461
ENSG00000285673	CD34_PB	0.107866	0.104256	16048345	0.540749	6.52369e-178	1.51817e-176	8.43468	0.283432	8.15125	18.3302
TMOD1	CD34_PB	0.142036	0.122341	16426946	0.553506	2.03501e-151	4.05677e-150	12.397	1.692	10.705	18.2767
ENSG00000267127	CD34_PB	0.170558	0.131398	16791113	0.565776	5.35513e-141	1.00029e-139	16.8301	3.65026	13.1799	18.2643
ENSG00000290928	CD34_PB	0.715702	0.245479	17951844	0.604887	3.9566e-76	4.42738e-75	62.0243	38.1946	23.8297	18.2523
MPPED2	CD34_PB	0.435902	0.214092	17380031	0.58562	4.9748e-87	6.15662e-86	33.8564	15.8636	17.9928	18.2429
RNASE2	CD34_PB	0.105055	0.103287	15988974	0.538748	1.39283e-178	3.26133e-177	7.92468	0.180366	7.74431	18.2288
LPIN1	CD34_PB	0.808174	0.264403	1.78826e+07	0.602555	1.11229e-70	1.17895e-69	61.3966	41.6388	19.7579	18.2249
CR1	CD34_PB	0.195878	0.169166	16238388	0.547152	1.40929e-109	2.12942e-108	11.5732	2.2331	9.34006	18.2144
HELLPAR	CD34_PB	0.26896	0.172264	17090335	0.575859	1.48035e-107	2.19914e-106	23.6563	8.35695	15.2994	18.201
CCNG1	CD34_PB	0.562411	0.208923	1.79345e+07	0.604302	6.25034e-89	7.88952e-88	51.8635	27.4156	24.4479	18.1978
ANP32A	CD34_PB	1.13819	0.286568	1.79644e+07	0.605311	3.84116e-65	3.79576e-64	83.366	61.2385	22.1275	18.1743
FKBP5	CD34_PB	1.52606	0.286317	1.7972e+07	0.605566	3.68632e-65	3.6456e-64	90.8984	61.1097	29.7887	18.1635
CRBN	CD34_PB	0.602998	0.22236	17947424	0.604738	2.11973e-83	2.54127e-82	53.3543	31.9505	21.4037	18.1435
LINC02608	CD34_PB	0.121697	0.108946	16369119	0.551557	2.07877e-168	4.57401e-167	11.4555	1.14232	10.3132	18.122
ATG16L2	CD34_PB	0.545103	0.222213	17805593	0.599959	3.58987e-83	4.28482e-82	46.7634	27.5616	19.2018	18.0811
MT-ATP8	CD34_PB	0.366282	0.18477	1.76261e+07	0.593912	2.7017e-99	3.74664e-98	36.4849	16.817	19.6679	18.0015
EEF1G	CD34_PB	0.878229	0.266709	1.79521e+07	0.604897	3.30278e-69	3.44112e-68	71.7929	48.3123	23.4806	17.9931
RHOBTB1	CD34_PB	0.175241	0.133486	1.67821e+07	0.565474	9.13797e-137	1.67152e-135	16.9478	3.79627	13.1516	17.9908
RRN3	CD34_PB	0.402059	0.207704	17507767	0.589924	2.50988e-88	3.14925e-87	35.7395	18.0452	17.6943	17.9668
NUP35	CD34_PB	0.422822	0.198329	17667869	0.595319	2.22248e-92	2.90283e-91	39.7803	19.6771	20.1032	17.9561
SCAMP1	CD34_PB	0.599119	0.235889	17799904	0.599767	6.92569e-78	7.87748e-77	50.5689	30.6622	19.9067	17.952
PRPF8	CD34_PB	1.20865	0.281121	1.80009e+07	0.60654	1.48869e-65	1.48229e-64	86.4653	66.8814	19.5839	17.9437
TPR	CD34_PB	1.80073	0.2829	1.803e+07	0.607521	3.84019e-65	3.79576e-64	96.5084	86.9106	9.59784	17.9417
CD300LF	CD34_PB	0.135641	0.114319	16610587	0.559693	9.4576e-159	1.97455e-157	14.084	2.18157	11.9024	17.9142
FXN	CD34_PB	0.278467	0.16724	17290560	0.582605	5.35248e-109	8.04589e-108	26.9517	10.298	16.6537	17.9104
ASRGL1	CD34_PB	0.187374	0.138887	16859994	0.568097	8.20175e-131	1.43459e-129	18.164	4.59504	13.569	17.8947
PHF19	CD34_PB	0.283715	0.163584	1.73565e+07	0.584827	1.08286e-110	1.65065e-109	27.9325	10.8048	17.1277	17.795
B3GNT5	CD34_PB	0.245189	0.148711	1.72338e+07	0.580694	1.39622e-121	2.30513e-120	24.5587	8.14223	16.4164	17.7913
PROS1	CD34_PB	0.141323	0.123454	16333286	0.55035	5.63212e-146	1.08349e-144	11.5732	1.50305	10.0701	17.7731
SF3A1	CD34_PB	0.600023	0.226255	1.79049e+07	0.603306	2.7625e-80	3.20554e-79	54.5312	32.5346	21.9966	17.7597
SETMAR	CD34_PB	0.186649	0.135343	16952003	0.571197	4.09976e-133	7.31006e-132	19.2625	5.04166	14.2208	17.7483
SIAE	CD34_PB	0.163842	0.12844	16703298	0.562817	4.58543e-140	8.50657e-139	15.8101	3.238	12.5721	17.7337
ABRAXAS1	CD34_PB	0.26182	0.159157	17279012	0.582216	2.85076e-113	4.41466e-112	26.2456	9.56798	16.6776	17.7229
PKMYT1	CD34_PB	0.150992	0.122979	16655236	0.561198	8.193e-146	1.57375e-144	15.0255	2.78279	12.2427	17.6848
QSOX2	CD34_PB	0.277272	0.163512	17311922	0.583325	1.68637e-109	2.54605e-108	27.4225	10.4355	16.9871	17.5929
HTT	CD34_PB	1.17787	0.284937	17930063	0.604153	4.01222e-63	3.8691e-62	82.2283	65.1207	17.1077	17.4987
DMC1	CD34_PB	0.135183	0.116022	1.6477e+07	0.555193	8.52359e-153	1.71538e-151	12.8678	1.83801	11.0298	17.4922
DENND10	CD34_PB	0.320431	0.181589	1.73336e+07	0.584057	4.92379e-98	6.76883e-97	29.4233	12.7287	16.6946	17.4634
DDX12P	CD34_PB	0.268668	0.162398	17234606	0.58072	6.0592e-109	9.10103e-108	26.2456	9.61951	16.6261	17.3832
LINC03021	CD34_PB	0.225355	0.156312	16867725	0.568358	8.42265e-113	1.30061e-111	19.4978	5.90913	13.5887	17.3328
PRTFDC1	CD34_PB	0.159221	0.127873	1.65657e+07	0.558182	6.87641e-137	1.25905e-135	14.3586	2.6969	11.6617	17.2501
TTC7A	CD34_PB	0.683323	0.255704	17681560	0.59578	5.60801e-69	5.82852e-68	51.3535	33.5652	17.7882	17.1921
RAB32	CD34_PB	0.142302	0.11827	16576708	0.558552	3.64696e-147	7.06605e-146	14.084	2.39629	11.6877	17.1669
DSE	CD34_PB	0.66875	0.248745	17655833	0.594913	9.3302e-71	9.89763e-70	50.6865	30.5505	20.136	17.1645
NME8	CD34_PB	0.278736	0.170216	16941306	0.570837	1.28796e-102	1.8392e-101	21.8517	7.46371	14.388	17.1467
H2BC14	CD34_PB	0.118821	0.105897	1.63757e+07	0.55178	1.36055e-163	2.90935e-162	11.6124	1.25397	10.3584	17.1061
MIPEP	CD34_PB	0.457977	0.220747	17420401	0.58698	3.74689e-79	4.30961e-78	36.8772	19.385	17.4922	17.0783
APEX1	CD34_PB	0.389435	0.189354	1.7584e+07	0.592494	8.02127e-92	1.04052e-90	38.1718	18.0795	20.0923	17.0386
GIHCG	CD34_PB	0.132875	0.111245	16557083	0.557891	3.59658e-155	7.33145e-154	13.6524	2.06991	11.5825	17.0356
VPS9D1-AS1	CD34_PB	0.106939	0.0974807	16359073	0.551219	1.31831e-176	3.05294e-175	11.2201	0.97054	10.2495	17.0119
ACSL1	CD34_PB	0.366941	0.16732	1.75713e+07	0.592063	4.42307e-103	6.33757e-102	34.2095	14.9961	19.2134	16.9325
RPS28	CD34_PB	0.333797	0.173978	1.75246e+07	0.59049	5.34484e-99	7.39857e-98	33.7387	15.2882	18.4506	16.8986
POLA1	CD34_PB	1.33956	0.301377	17733747	0.597538	9.39889e-58	8.5859e-57	77.6383	54.7282	22.9101	16.8971
GSTCD	CD34_PB	0.605772	0.229766	1.77165e+07	0.596957	3.61606e-75	4.01554e-74	50.4119	29.3395	21.0724	16.864
SUPT3H	CD34_PB	1.20632	0.306366	1.77074e+07	0.596649	1.40158e-56	1.26212e-55	74.6567	56.0337	18.6231	16.8192
MAP4K5	CD34_PB	1.06418	0.269702	17910283	0.603487	4.57587e-64	4.46827e-63	78.9329	57.1588	21.7741	16.8159
AVPR1B	CD34_PB	0.0898185	0.088344	16046192	0.540676	2.18846e-192	5.54138e-191	8.27776	0.14601	8.13175	16.808
LRRC8D	CD34_PB	1.14848	0.288449	17801665	0.599827	6.18573e-60	5.7886e-59	77.7168	56.6005	21.1162	16.7985
SUSD1	CD34_PB	0.743989	0.245877	1.77807e+07	0.59912	5.17466e-70	5.44372e-69	57.9835	36.5112	21.4723	16.7846
C20orf203	CD34_PB	0.144407	0.119832	16535955	0.557179	6.67807e-142	1.25482e-140	13.8093	2.39629	11.413	16.7647
DARS2	CD34_PB	0.277958	0.163225	17272706	0.582004	1.65028e-104	2.39442e-103	27.2264	10.779	16.4474	16.7503
PARN	CD34_PB	0.929266	0.259772	1.79042e+07	0.603282	3.46553e-66	3.48168e-65	73.2836	50.5024	22.7812	16.7444
LINC00173	CD34_PB	0.110421	0.100955	16313140	0.549671	7.84302e-168	1.71876e-166	10.9062	1.0049	9.90134	16.7348
ENSG00000283633	CD34_PB	0.133635	0.11238	16569217	0.5583	8.05057e-151	1.59899e-149	13.8486	2.25887	11.5897	16.7218
SRSF11	CD34_PB	1.58975	0.269576	1.79913e+07	0.606218	1.03879e-63	1.0102e-62	95.763	83.4063	12.3567	16.7125
ZNF93	CD34_PB	0.42224	0.202776	1.74856e+07	0.589176	6.36294e-84	7.66461e-83	37.348	18.9212	18.4267	16.651
LEPROT	CD34_PB	0.368772	0.182424	17552690	0.591438	5.01705e-93	6.58918e-92	35.661	17.4182	18.2429	16.6336
NPM1	CD34_PB	1.36221	0.277312	1.78856e+07	0.602656	1.13978e-61	1.08235e-60	86.1122	62.4324	23.6798	16.6292
EIF3L	CD34_PB	0.725436	0.244515	17850791	0.601482	1.5787e-69	1.65072e-68	63.2405	40.7713	22.4692	16.5738
DCTN4	CD34_PB	0.60113	0.217925	17836434	0.600998	8.98012e-78	1.02081e-76	53.2366	31.8904	21.3462	16.5604
DOCK5	CD34_PB	1.60657	0.32901	17626909	0.593938	5.59886e-52	4.77766e-51	90.1922	61.2385	28.9537	16.556
NET1	CD34_PB	0.410128	0.190588	1.756e+07	0.591684	1.47039e-88	1.84802e-87	38.6426	18.655	19.9876	16.5303
PCNX4-DT	CD34_PB	0.150124	0.124151	16386716	0.55215	5.60599e-135	1.01469e-133	12.4362	1.99261	10.4436	16.5113
H3C11	CD34_PB	0.0890648	0.0869045	16093089	0.542256	6.45478e-192	1.62789e-190	8.67007	0.22331	8.44676	16.4935
POLE3	CD34_PB	0.329755	0.175347	17451888	0.588041	1.04361e-95	1.40415e-94	32.601	14.9704	17.6307	16.4567
ANKRD50	CD34_PB	0.359889	0.178401	17474598	0.588806	4.71421e-94	6.25201e-93	34.7195	15.4943	19.2252	16.4493
TRPC2	CD34_PB	0.0923339	0.0889419	16162193	0.544585	5.30267e-187	1.30524e-185	9.29776	0.395087	8.90268	16.444
ANKRD17-DT	CD34_PB	0.30215	0.170263	17206645	0.579778	2.01009e-98	2.76932e-97	27.1871	10.9078	16.2793	16.4402
PUS7L	CD34_PB	0.473601	0.195518	17741887	0.597813	7.82267e-86	9.57489e-85	44.3703	24.1003	20.27	16.4272
CCDC6	CD34_PB	0.90149	0.266253	1.78174e+07	0.600357	2.18062e-63	2.10766e-62	69.6352	49.0853	20.5499	16.4214
ENSG00000291175	CD34_PB	0.599173	0.220112	17810252	0.600116	3.31167e-76	3.70899e-75	52.6873	32.2511	20.4362	16.3831
POT1	CD34_PB	0.562335	0.212578	17774450	0.59891	1.37877e-78	1.57914e-77	50.1765	29.0303	21.1462	16.3263
ENSG00000285454	CD34_PB	0.1211	0.107605	16296715	0.549118	9.95014e-154	2.01638e-152	11.0239	1.21962	9.80431	16.3232
TTC21B	CD34_PB	0.732331	0.238494	1.78344e+07	0.600931	4.15068e-70	4.37256e-69	60.6512	39.2682	21.383	16.3033
LYRM1	CD34_PB	0.261454	0.159273	17154812	0.578031	3.54419e-104	5.11884e-103	25.0687	9.49068	15.578	16.2921
NME7	CD34_PB	0.656653	0.225701	1.77748e+07	0.598922	7.03974e-74	7.69143e-73	54.2566	32.483	21.7735	16.2762
MTAP	CD34_PB	1.28392	0.301965	17716670	0.596963	1.66821e-55	1.48287e-54	80.3845	61.8741	18.5104	16.2545
GNE	CD34_PB	0.341337	0.173594	1.74718e+07	0.588711	2.47225e-95	3.31578e-94	33.1895	15.374	17.8154	16.2275
ZNF337-AS1	CD34_PB	0.352793	0.17999	17355025	0.584777	5.40772e-92	7.02448e-91	31.6202	14.2489	17.3713	16.2267
CBX3	CD34_PB	1.03958	0.271038	1.78454e+07	0.601302	1.9081e-61	1.80744e-60	79.0898	57.2103	21.8795	16.1926
ENSG00000260517	CD34_PB	0.90321	0.232706	17856822	0.601685	2.96477e-71	3.1592e-70	63.4366	38.4781	24.9586	16.1732
LIPA	CD34_PB	0.449229	0.183074	1.76664e+07	0.59527	4.32538e-90	5.52217e-89	40.6042	20.4501	20.1541	16.1578
SLC2A5	CD34_PB	0.0991895	0.0928046	16189627	0.545509	1.43575e-175	3.30676e-174	9.69007	0.584042	9.10603	16.0998
ITGB8	CD34_PB	0.233205	0.160862	16665513	0.561544	2.07338e-101	2.93427e-100	17.654	5.24779	12.4062	16.011
MAMDC2	CD34_PB	0.249292	0.170391	16724887	0.563545	1.0176e-95	1.36965e-94	18.9878	6.26127	12.7266	15.9935
ENSG00000254343	CD34_PB	0.0908975	0.0874647	16121946	0.543229	8.64567e-185	2.10897e-183	8.98392	0.343554	8.64036	15.9777
MSH6	CD34_PB	0.74247	0.22335	17818868	0.600406	4.23482e-73	4.58593e-72	59.7097	34.5186	25.1911	15.9335
PACC1	CD34_PB	0.310029	0.16587	17351916	0.584673	8.36111e-98	1.14734e-96	30.1687	12.9606	17.2081	15.9136
ZZZ3	CD34_PB	1.25412	0.278807	1.78289e+07	0.600746	9.63311e-59	8.89405e-58	86.2691	67.474	18.7951	15.9062
MRPL42	CD34_PB	0.645304	0.222781	1.78064e+07	0.599987	4.41456e-73	4.7792e-72	57.5128	34.3211	23.1917	15.8889
TBC1D31	CD34_PB	0.715098	0.240594	17751069	0.598122	1.01193e-67	1.03389e-66	58.1404	37.7652	20.3753	15.8757
ENSG00000228401	CD34_PB	0.102186	0.0949342	1.62204e+07	0.546546	1.32561e-168	2.9287e-167	10.0432	0.755819	9.28734	15.8097
POGLUT3	CD34_PB	0.239992	0.152075	17081215	0.575551	1.34357e-105	1.96822e-104	23.6563	8.52014	15.1362	15.771
PANK3	CD34_PB	0.886231	0.25847	1.78128e+07	0.600202	1.55216e-62	1.48885e-61	71.5575	50.5024	21.055	15.722
RHAG	CD34_PB	0.104339	0.10233	1.58599e+07	0.534399	2.04435e-155	4.17404e-154	7.06159	0.188955	6.87264	15.6953
TMEM97	CD34_PB	0.352652	0.180062	17376483	0.5855	8.99145e-89	1.13231e-87	33.1503	15.3569	17.7934	15.6557
PECAM1	CD34_PB	0.992727	0.234541	1.78442e+07	0.601261	2.532e-68	2.61012e-67	68.6544	41.1406	27.5138	15.6165
DUSP3	CD34_PB	0.189249	0.134114	16839706	0.567414	2.96381e-118	4.77278e-117	18.7917	5.25638	13.5353	15.6003
PHKA1	CD34_PB	0.180969	0.133263	16711062	0.563079	5.68243e-119	9.19362e-118	17.0263	4.33737	12.6889	15.5966
SGO1	CD34_PB	0.307341	0.168834	1.72546e+07	0.581395	4.03081e-94	5.35316e-93	29.1095	12.2821	16.8274	15.5785
JPT2	CD34_PB	0.489533	0.2012	17653282	0.594827	3.88915e-79	4.47187e-78	46.0965	24.7702	21.3263	15.5627
PGAP4	CD34_PB	0.0914787	0.0858171	1.62045e+07	0.54601	2.37813e-183	5.71294e-182	9.72931	0.515331	9.21397	15.5538
BLOC1S6	CD34_PB	0.462761	0.192619	17684246	0.59587	3.20712e-82	3.79101e-81	44.0957	24.3494	19.7463	15.4907
SPIRE1	CD34_PB	0.529377	0.20541	17624811	0.593868	5.9962e-77	6.77558e-76	45.665	25.2942	20.3708	15.4405
LINC01798	CD34_PB	0.117497	0.103515	16239116	0.547177	7.23581e-151	1.43792e-149	10.5532	1.09937	9.45379	15.4074
ZMYM1	CD34_PB	0.532785	0.215967	17601304	0.593076	4.42501e-73	4.78916e-72	46.2142	27.1064	19.1078	15.4027
ACYP2	CD34_PB	0.962265	0.256041	1.77217e+07	0.597132	1.23363e-61	1.17118e-60	66.8497	44.37	22.4797	15.3449
RALGPS2	CD34_PB	0.72389	0.209288	1.78255e+07	0.600631	4.51655e-75	5.00526e-74	58.6505	32.8867	25.7637	15.341
DCAKD	CD34_PB	0.391945	0.182181	1.75171e+07	0.590237	6.60606e-86	8.0936e-85	37.4264	18.8955	18.531	15.3199
CCAR1	CD34_PB	1.28023	0.267696	17840760	0.601144	9.57158e-59	8.83939e-58	87.5638	71.3218	16.2419	15.273
ENSG00000291065	CD34_PB	0.169975	0.129145	16602601	0.559424	9.96761e-120	1.61957e-118	15.4963	3.65885	11.8374	15.212
CPNE2	CD34_PB	0.145538	0.114845	16610560	0.559693	2.17156e-134	3.91377e-133	14.947	3.01469	11.9324	15.2063
ZNF124	CD34_PB	0.62557	0.229771	17641988	0.594447	8.00299e-68	8.18103e-67	52.1381	32.5947	19.5434	15.1849
PLIN2	CD34_PB	0.382289	0.210674	17042432	0.574244	7.77526e-74	8.49015e-73	28.4033	13.9397	14.4636	15.1835
ENSG00000253344	CD34_PB	0.0868554	0.086296	15896716	0.53564	7.77e-178	1.80489e-176	7.17929	0.0515331	7.12775	15.166
CD36	CD34_PB	0.296296	0.208201	16265385	0.548062	2.36344e-74	2.59568e-73	14.0055	4.4662	9.53929	15.1124
ZNF667-AS1	CD34_PB	0.140472	0.112545	16578681	0.558618	4.14829e-136	7.5662e-135	14.4763	2.79997	11.6763	15.0947
ARHGEF6	CD34_PB	1.32704	0.30352	1.75942e+07	0.592836	2.54218e-51	2.15093e-50	83.523	59.3747	24.1482	15.075
ENSG00000290812	CD34_PB	0.149995	0.115859	16622822	0.560106	4.9868e-132	8.80778e-131	15.2609	3.1607	12.1002	15.0681
ZNF326	CD34_PB	0.698295	0.225926	17797645	0.599691	2.19004e-68	2.25883e-67	61.2789	39.2167	22.0622	15.0571
HAAO	CD34_PB	0.109066	0.0971652	16327176	0.550144	6.11468e-157	1.26479e-155	11.2593	1.24538	10.0139	15.0507
FAM124B	CD34_PB	0.102076	0.092294	16274840	0.54838	1.56645e-164	3.36863e-163	10.6316	0.953363	9.67826	14.9952
SEC61A1	CD34_PB	0.55538	0.212182	1.76677e+07	0.595314	2.79252e-72	2.99754e-71	49.7842	29.8634	19.9208	14.9638
NF2	CD34_PB	0.567878	0.207139	1.77093e+07	0.596713	6.75976e-74	7.38766e-73	51.0396	30.0094	21.0302	14.9413
ARL8B	CD34_PB	0.779384	0.230761	17810558	0.600126	1.84515e-66	1.86064e-65	64.2997	42.7982	21.5015	14.9373
VRK2	CD34_PB	0.766849	0.23154	1.77536e+07	0.598208	3.43315e-66	3.45006e-65	61.5536	39.5259	22.0277	14.9256
LMBR1	CD34_PB	1.19181	0.272539	17749940	0.598084	2.21239e-56	1.98848e-55	80.5022	64.1587	16.3434	14.9083
FHIP2A	CD34_PB	0.497828	0.198228	1.76299e+07	0.59404	6.32199e-77	7.13946e-76	44.645	25.7236	18.9213	14.8961
ACSS2	CD34_PB	0.316956	0.160917	17278425	0.582196	2.40509e-94	3.1997e-93	29.5802	12.5655	17.0147	14.884
SIRPA	CD34_PB	0.223379	0.120591	17076276	0.575385	2.90836e-125	4.92371e-124	22.1263	6.38152	15.7448	14.8698
XXYLT1	CD34_PB	0.634718	0.225852	17633786	0.59417	1.71828e-67	1.75084e-66	52.4127	32.4744	19.9383	14.8513
ARHGEF39	CD34_PB	0.11703	0.102271	1.63177e+07	0.549825	3.57132e-147	6.92303e-146	11.377	1.42575	9.95126	14.8456
DAB1	CD34_PB	0.822101	0.255936	17440379	0.587653	1.09192e-59	1.01855e-58	51.7458	31.4094	20.3364	14.8423
PMS1	CD34_PB	0.766057	0.238396	17733576	0.597533	5.9273e-64	5.779e-63	62.6913	41.6302	21.0611	14.8373
SLC39A11	CD34_PB	1.39264	0.314561	17512792	0.590093	1.21983e-48	1.00108e-47	80.2275	58.8594	21.3681	14.7842
ALDH18A1	CD34_PB	0.44001	0.18995	17545937	0.59121	3.33904e-79	3.84283e-78	41.8203	22.0304	19.7899	14.705
RALB	CD34_PB	0.338585	0.165543	17391722	0.586014	1.32084e-90	1.69658e-89	32.7579	15.1937	17.5643	14.6953
ESD	CD34_PB	0.400308	0.18033	17529913	0.59067	2.95836e-83	3.53438e-82	38.6034	20.1752	18.4282	14.6882
SNX10-AS1	CD34_PB	0.120763	0.105903	16293466	0.549008	1.09233e-140	2.03838e-139	11.2593	1.50305	9.75627	14.6877
KCNQ1	CD34_PB	0.297351	0.156561	17149997	0.577869	1.53962e-95	2.0686e-94	26.7164	10.6588	16.0576	14.6673
TIMP2	CD34_PB	0.414493	0.180252	17463150	0.588421	4.14066e-83	4.93758e-82	37.2695	18.6893	18.5802	14.6557
ZNF519	CD34_PB	0.510532	0.196416	17582140	0.59243	3.03111e-76	3.39678e-75	45.5473	24.2377	21.3095	14.6269
ASH2L	CD34_PB	0.544821	0.204394	17666722	0.59528	2.5808e-73	2.80277e-72	48.7642	29.1162	19.648	14.6249
CISD2	CD34_PB	0.354738	0.173026	17395848	0.586153	3.78237e-86	4.64307e-85	33.9349	16.525	17.4099	14.5918
PGM5	CD34_PB	0.109014	0.0977009	16131238	0.543542	9.42088e-151	1.87018e-149	9.53315	0.807352	8.7258	14.5309
HBS1L	CD34_PB	0.814423	0.26572	17571107	0.592058	2.41021e-56	2.16423e-55	59.9451	44.0179	15.9272	14.5255
HOXA7	CD34_PB	0.0934135	0.0866277	16216990	0.546431	1.09269e-169	2.43393e-168	10.0039	0.730052	9.27387	14.52
TMEM9B-AS1	CD34_PB	0.184189	0.129879	16747372	0.564302	1.21316e-113	1.88638e-112	17.8501	4.93	12.9201	14.5106
BMI1	CD34_PB	0.27516	0.15276	17230429	0.580579	1.73271e-96	2.34797e-95	27.8148	11.5864	16.2285	14.4556
CDC20	CD34_PB	0.219732	0.143902	16847234	0.567667	4.50864e-102	6.40936e-101	20.4394	6.65636	13.783	14.418
LRP5L	CD34_PB	0.260048	0.152456	17120422	0.576872	2.43127e-96	3.29106e-95	25.6964	10.2379	15.4584	14.4045
PPHLN1	CD34_PB	1.10971	0.262779	17735677	0.597603	3.38399e-56	3.03217e-55	81.6399	61.7109	19.929	14.3262
CLEC11A	CD34_PB	0.0857244	0.0812479	16131090	0.543537	2.07232e-178	4.84044e-177	9.14084	0.429443	8.7114	14.3252
CDC6	CD34_PB	0.340903	0.179467	1.71631e+07	0.578311	2.10691e-81	2.46668e-80	29.9725	13.7593	16.2132	14.287
RPN2	CD34_PB	0.697376	0.227688	1.77116e+07	0.596793	2.08969e-64	2.04581e-63	59.9451	39.7836	20.1615	14.2736
[truncated: 15,615 more rows]

## Sheet: CD34_UCB
gene	group	avgExpr	logFC	statistic	auc	pval	padj	pct_in	pct_out	delta	score
HTR1F	CD34_UCB	3.37034	2.67714	1.46885e+07	0.892508	0	0	98.1162	22.1629	75.9533	821.02
RNF220	CD34_UCB	2.94889	1.99977	13969162	0.848801	0	0	97.3312	39.7198	57.6115	613.287
XIST	CD34_UCB	1.69929	1.69805	1.58793e+07	0.964865	0	0	93.0141	0.116117	92.898	520.754
SSBP2	CD34_UCB	2.94852	1.58945	1.40547e+07	0.853997	0	0	99.4505	66.0009	33.4496	487.448
ZNF521	CD34_UCB	2.14886	1.53428	13760998	0.836152	0	0	92.3862	28.41	63.9762	470.529
IGF2BP2	CD34_UCB	2.24209	1.47546	1.37825e+07	0.837456	0	0	96.8603	37.9625	58.8977	452.491
SNCA	CD34_UCB	1.7622	1.47182	14586337	0.886302	0	0	90.1099	18.9426	71.1673	451.376
NRIP1	CD34_UCB	2.48363	1.46041	13540694	0.822766	0	0	97.0173	52.7249	44.2924	447.877
CHRM3	CD34_UCB	1.98262	1.38064	13304117	0.808391	0	0	86.5777	28.9983	57.5794	423.413
MEF2C	CD34_UCB	1.83039	1.36614	13871281	0.842853	0	0	90.5808	24.1136	66.4672	418.965
LNCAROD	CD34_UCB	1.63573	1.30562	1.30893e+07	0.795336	0	0	73.8619	15.3197	58.5421	400.406
NKAIN2	CD34_UCB	1.79177	1.2119	12936161	0.786033	0	0	81.9466	19.4844	62.4622	371.662
ST8SIA6	CD34_UCB	1.9819	1.22235	12692606	0.771234	1.62948e-304	8.59008e-302	89.325	30.5543	58.7707	368.009
LSS	CD34_UCB	1.6434	1.1652	13843847	0.841186	0	0	90.5808	35.5396	55.0413	357.343
CYP51A1	CD34_UCB	1.84044	1.16292	1.37778e+07	0.837172	0	0	93.3281	47.4377	45.8904	356.641
HMGCS1	CD34_UCB	2.02338	1.17688	1.31784e+07	0.800752	3.48618e-306	1.89031e-303	94.6625	49.4736	45.1889	356.27
ENSG00000239920	CD34_UCB	1.31724	1.15058	1.37953e+07	0.838233	0	0	76.9231	13.067	63.856	352.858
IDI1	CD34_UCB	1.46815	1.06628	13610031	0.826979	0	0	85.6358	32.567	53.0688	327.006
PTPRD	CD34_UCB	1.44833	1.06063	1.31327e+07	0.797974	0	0	81.0832	21.8377	59.2455	325.272
FDFT1	CD34_UCB	1.79345	1.02584	1.32925e+07	0.807683	0	0	92.8571	53.9712	38.8859	314.603
SH3RF1	CD34_UCB	1.29439	0.98799	13524461	0.821779	0	0	82.7316	23.2544	59.4772	302.995
DNAH14	CD34_UCB	1.62627	1.01635	12831730	0.779687	3.87888e-300	1.91203e-297	86.7347	36.4066	50.3281	301.571
FRG1HP	CD34_UCB	1.39742	0.944897	1.32596e+07	0.805687	0	0	85.6358	36.0118	49.624	289.779
FLT3	CD34_UCB	1.16948	0.943828	13396022	0.813975	0	0	77.708	13.2993	64.4087	289.451
GNAQ	CD34_UCB	2.61052	1.22227	1.27344e+07	0.773774	2.94523e-238	8.94313e-236	98.7441	62.5406	36.2035	287.292
MEIS1	CD34_UCB	1.37881	0.909745	12650303	0.768663	0	0	80.3768	25.4916	54.8852	278.999
BCL11A	CD34_UCB	1.46349	0.929478	12646732	0.768446	4.61013e-303	2.39701e-300	84.2229	30.0434	54.1796	278.491
ARSB	CD34_UCB	1.33438	0.901051	12765420	0.775658	0	0	80.2198	31.3593	48.8604	276.332
CA8	CD34_UCB	1.04538	0.888616	1.31183e+07	0.797102	0	0	70.1727	11.7046	58.4681	272.519
FTL	CD34_UCB	1.5604	0.957792	12896537	0.783625	1.97578e-287	8.42613e-285	87.2841	43.2342	44.0499	272.084
PRANCR	CD34_UCB	1.11288	0.873706	12738460	0.77402	0	0	69.8587	18.6871	51.1716	267.946
ACAT2	CD34_UCB	1.14273	0.861261	12892809	0.783399	0	0	75.3532	23.146	52.2072	264.13
DAPK1	CD34_UCB	1.99194	1.10683	1.24125e+07	0.754212	1.08777e-239	3.35669e-237	93.4851	38.9224	54.5627	261.736
MCTP1	CD34_UCB	1.45573	0.888593	1.24344e+07	0.755543	4.13475e-289	1.78339e-286	83.9089	27.0862	56.8227	253.914
ZNF704	CD34_UCB	1.04518	0.797222	1.24275e+07	0.755124	0	0	67.2684	17.7349	49.5335	244.491
ST18	CD34_UCB	0.837879	0.792394	1.22357e+07	0.743473	0	0	51.5699	3.0113	48.5586	243.01
CAMK1D	CD34_UCB	1.86115	1.04748	12464754	0.757389	2.66021e-232	7.47934e-230	86.9702	45.6959	41.2742	240.005
MAP3K20	CD34_UCB	1.25328	0.823154	1.25697e+07	0.763766	1.60488e-291	7.08312e-289	79.0424	30.802	48.2404	237.192
PELI2	CD34_UCB	1.47696	0.905843	12488783	0.758849	4.13502e-262	1.53871e-259	83.595	35.2377	48.3573	234.444
MECOM	CD34_UCB	0.999073	0.763259	1.17972e+07	0.716829	0	0	57.0644	13.7096	43.3548	234.075
ITGA9	CD34_UCB	0.984034	0.749766	12615493	0.766548	0	0	70.1727	15.0333	55.1394	229.937
CRACD	CD34_UCB	1.51599	0.90837	12357573	0.750876	2.94909e-254	1.03644e-251	82.8885	32.9385	49.95	227.987
CRHBP	CD34_UCB	0.895044	0.72589	1.19652e+07	0.727034	0	0	55.9655	10.1641	45.8014	222.614
ZEB2	CD34_UCB	2.846	1.36955	1.18067e+07	0.717404	2.62021e-165	3.60336e-163	97.0173	45.4947	51.5226	222.475
ZSWIM6	CD34_UCB	1.86417	0.961017	1.26411e+07	0.768102	2.78559e-234	7.94962e-232	90.9733	57.029	33.9444	222.091
GCSAML	CD34_UCB	0.90508	0.72405	12716599	0.772692	0	0	68.7598	13.0129	55.747	222.05
MSRB3	CD34_UCB	1.2311	0.723785	12190005	0.740695	9.11702e-295	4.22007e-292	78.6499	21.0714	57.5785	210.893
TAF3	CD34_UCB	1.62363	0.873764	1.26856e+07	0.770808	1.44323e-243	4.60331e-241	89.4819	53.4293	36.0526	209.998
HMGA2	CD34_UCB	1.51322	0.895984	12174065	0.739726	3.32086e-236	9.62187e-234	82.1036	31.8703	50.2334	208.779
CCDC102B	CD34_UCB	0.816664	0.677234	1.23386e+07	0.749721	0	0	60.675	10.8763	49.7987	207.693
CBFA2T3	CD34_UCB	1.05748	0.692647	12154285	0.738524	6.29364e-300	3.06258e-297	72.449	20.2973	52.1517	205.379
HSD17B12	CD34_UCB	2.0762	0.952943	12571221	0.763858	1.52924e-218	3.76908e-216	94.5055	67.5492	26.9563	205.286
ACSS2	CD34_UCB	0.78356	0.657656	12070118	0.73341	0	0	56.9074	11.5498	45.3576	201.689
EAF2	CD34_UCB	0.855165	0.650368	12273316	0.745757	0	0	65.6201	16.6125	49.0076	199.454
IL12RB2	CD34_UCB	0.784213	0.640371	12337967	0.749685	0	0	61.5385	10.9305	50.608	196.388
ME3	CD34_UCB	0.845547	0.635362	12137754	0.73752	0	0	63.5793	14.4759	49.1034	194.851
TFPI	CD34_UCB	0.839941	0.632063	11809795	0.717592	1.37925e-306	7.58706e-304	58.9482	15.1571	43.791	191.591
PDGFC	CD34_UCB	0.900102	0.630662	11979296	0.727891	3.51928e-300	1.7576e-297	64.9922	17.8511	47.1411	187.152
MEG3	CD34_UCB	0.636603	0.60033	11630464	0.706696	0	0	44.113	2.95711	41.1559	184.108
CYP1B1	CD34_UCB	0.821774	0.594814	1.1658e+07	0.708369	0	0	55.9655	12.858	43.1074	182.416
HS2ST1	CD34_UCB	1.75969	0.84845	12501575	0.759626	2.06091e-216	4.95089e-214	90.6593	60.8066	29.8527	180.979
EEPD1	CD34_UCB	1.02899	0.677178	12081544	0.734104	1.59551e-256	5.71312e-254	71.7425	25.4761	46.2665	171.491
CALCRL	CD34_UCB	0.647809	0.553086	1.19547e+07	0.726397	0	0	53.4537	7.82629	45.6274	169.62
CDK6	CD34_UCB	3.07658	1.1491	11827427	0.718663	1.51672e-149	1.73399e-147	99.2151	70.6379	28.5772	168.642
RNF217	CD34_UCB	0.790659	0.576455	1.18853e+07	0.722183	7.19747e-293	3.25223e-290	62.4019	17.3014	45.1004	166.877
CCSER1	CD34_UCB	1.23722	0.736271	11820026	0.718214	4.95723e-227	1.33444e-224	71.1931	24.7097	46.4834	164.833
CMSS1	CD34_UCB	1.94138	0.906439	12122810	0.736612	3.48573e-183	5.95965e-181	91.2088	56.7193	34.4895	163.363
RAPGEF2	CD34_UCB	1.81347	0.876628	12161430	0.738958	3.78007e-187	6.8979e-185	91.5228	56.2858	35.237	161.441
TBXAS1	CD34_UCB	1.18258	0.69839	1.20057e+07	0.729495	4.34111e-231	1.194e-228	78.5714	28.2164	50.355	159.179
STARD4	CD34_UCB	0.801772	0.5754	11988448	0.728447	6.54421e-280	2.61465e-277	65.8556	20.3282	45.5273	159.146
PLAGL1	CD34_UCB	1.13302	0.694985	11996635	0.728945	3.70691e-232	1.03456e-229	75.8242	27.961	47.8632	159.141
GNAI1	CD34_UCB	0.767811	0.544345	1.17946e+07	0.716667	3.29863e-286	1.37585e-283	61.9309	16.5428	45.3881	153.974
ENSG00000285253	CD34_UCB	0.651903	0.511293	11417597	0.693761	4.31429e-301	2.18337e-298	50.0785	11.2324	38.8461	152.192
MPHOSPH8	CD34_UCB	1.44761	0.749858	12299987	0.747377	5.27843e-205	1.0948e-202	88.54	52.3069	36.2332	151.442
FAM241A	CD34_UCB	0.806016	0.578367	11757888	0.714438	4.49966e-265	1.72514e-262	60.989	18.362	42.627	151.395
SLC8A3	CD34_UCB	0.657719	0.50964	1.12791e+07	0.685349	7.02543e-299	3.33321e-296	47.8022	9.98607	37.8161	150.587
VAV3	CD34_UCB	2.43228	0.969798	11910774	0.723728	5.69991e-158	7.23565e-156	97.3312	66.6047	30.7265	150.455
ENSG00000255240	CD34_UCB	0.594691	0.489339	11291951	0.686127	0	0	45.3689	7.88048	37.4884	150.069
ELMO1	CD34_UCB	2.97502	1.02948	1.18156e+07	0.717944	4.46766e-147	4.94386e-145	99.3721	77.1249	22.2471	148.559
SYTL4	CD34_UCB	0.603128	0.47768	1.13401e+07	0.689052	0	0	48.1947	9.81576	38.3789	146.494
CYTL1	CD34_UCB	0.551555	0.468643	1.15562e+07	0.70218	0	0	48.2732	7.43923	40.8339	143.722
ERG28	CD34_UCB	0.576225	0.463884	1.16217e+07	0.70616	0	0	52.5118	10.946	41.5658	142.263
CD74	CD34_UCB	1.36893	0.722413	11815284	0.717926	6.49104e-198	1.30357e-195	81.7896	31.1039	50.6858	140.787
GUCY1A1	CD34_UCB	0.815394	0.531877	1.16562e+07	0.708259	5.25748e-268	2.03625e-265	61.617	16.2022	45.4148	140.783
ERG	CD34_UCB	1.19425	0.644362	11578583	0.703543	2.13497e-217	5.22805e-215	69.4662	20.8701	48.5961	138.075
ENSG00000237188	CD34_UCB	0.589256	0.459283	11354757	0.689943	5.52333e-297	2.58819e-294	49.4505	10.8066	38.6439	134.839
GAB1	CD34_UCB	1.04923	0.639224	11852730	0.720201	2.02449e-210	4.44171e-208	72.9199	29.455	43.4649	132.545
MSMO1	CD34_UCB	1.1344	0.664364	11966892	0.727138	2.08788e-200	4.21529e-198	78.179	36.5304	41.6485	131.129
BASP1	CD34_UCB	0.794618	0.540909	1.16546e+07	0.708161	4.61565e-245	1.48467e-242	62.0879	18.8961	43.1918	130.807
RBPMS	CD34_UCB	1.21944	0.622216	11704075	0.711168	1.07572e-211	2.41597e-209	74.8038	24.5858	50.2179	129.805
ETV6	CD34_UCB	2.87767	0.986958	1.16367e+07	0.707071	4.09178e-133	3.52972e-131	97.7237	76.3663	21.3574	128.751
LINC01036	CD34_UCB	0.997117	0.63872	1.12096e+07	0.681125	6.77419e-204	1.38984e-201	55.102	16.7518	38.3502	128.291
PNN	CD34_UCB	1.85051	0.71546	1.22092e+07	0.741863	2.16738e-181	3.64005e-179	94.1915	74.64	19.5515	127.666
ADIPOR2	CD34_UCB	1.2441	0.670084	1.20635e+07	0.733005	1.02411e-191	1.93389e-189	82.1821	45.5411	36.641	126.454
XIRP2	CD34_UCB	0.425031	0.410733	11033678	0.670433	0	0	35.4003	1.31599	34.0843	125.963
CSTF3-DT	CD34_UCB	0.46136	0.407572	11124450	0.675949	0	0	40.3454	5.07819	35.2672	124.994
ACBD6	CD34_UCB	1.8005	0.717266	12127276	0.736883	2.10459e-175	3.32842e-173	93.8776	70.4521	23.4255	123.712
ERO1B	CD34_UCB	0.788902	0.541018	1.16555e+07	0.708219	8.9004e-232	2.46587e-229	62.8728	20.8004	42.0724	123.681
SC5D	CD34_UCB	0.845914	0.55547	11737347	0.71319	3.15711e-214	7.397e-212	67.5039	25.6386	41.8653	117.277
CCNY	CD34_UCB	1.90194	0.687644	1.21242e+07	0.736694	1.91532e-173	2.96727e-171	93.6421	76.1496	17.4925	117.262
P4HA1	CD34_UCB	0.900613	0.569497	11727922	0.712617	1.92051e-204	3.96167e-202	69.3093	27.5507	41.7586	114.698
ENSG00000229321	CD34_UCB	0.497537	0.407459	10908827	0.662847	1.27434e-284	5.20097e-282	40.3454	7.59405	32.7513	114.612
HOXA3	CD34_UCB	0.637532	0.454566	1.1252e+07	0.6837	7.52383e-252	2.57274e-249	51.0989	12.6103	38.4886	113
CCDC144BP	CD34_UCB	0.454233	0.368135	10999580	0.668361	0	0	41.6013	6.97476	34.6265	112.899
COMMD1	CD34_UCB	1.30517	0.681487	1.18008e+07	0.717049	1.00173e-167	1.41872e-165	80.9262	44.8754	36.0508	112.342
PHACTR1	CD34_UCB	1.27675	0.693643	11570388	0.703045	6.20143e-164	8.34686e-162	75.3532	35.168	40.1852	111.731
ZNF584	CD34_UCB	0.404542	0.364054	1.10904e+07	0.673878	0	0	39.011	4.03313	34.9779	111.647
AIF1	CD34_UCB	0.435813	0.362815	1.09676e+07	0.666416	0	0	40.5808	6.92832	33.6525	111.267
RFC3	CD34_UCB	1.45246	0.812656	11321192	0.687903	1.80933e-139	1.74745e-137	68.7598	36.4917	32.2681	111.137
WDFY4	CD34_UCB	0.936743	0.541432	11585299	0.703951	1.5994e-207	3.41049e-205	69.0738	22.9525	46.1213	110.705
NDUFAF2	CD34_UCB	1.12756	0.634146	11722694	0.7123	1.0001e-176	1.59494e-174	76.1381	36.0969	40.0412	110.213
BAALC	CD34_UCB	0.905327	0.543387	11266607	0.684587	2.11918e-205	4.44396e-203	57.9278	17.3556	40.5722	109.956
ENSG00000286098	CD34_UCB	0.823947	0.538991	11599276	0.7048	4.13047e-205	8.61408e-203	65.0706	24.2143	40.8564	108.911
MCM3AP-AS1	CD34_UCB	0.580184	0.439024	11258528	0.684096	4.08118e-251	1.38308e-248	50.0785	12.8658	37.2127	108.816
CPNE8	CD34_UCB	1.06351	0.59371	11673365	0.709302	1.00525e-185	1.79132e-183	75.9812	30.6317	45.3495	108.499
TANC1	CD34_UCB	0.823261	0.522389	11550019	0.701807	6.97174e-209	1.50352e-206	64.0502	22.31	41.7403	107.52
CD109	CD34_UCB	1.05648	0.571666	11504256	0.699027	2.21146e-190	4.11462e-188	70.1727	24.5239	45.6488	107.122
NBDY	CD34_UCB	0.992516	0.585801	1.17146e+07	0.711809	1.15198e-184	2.01495e-182	73.5479	32.7837	40.7642	106.437
LDLR	CD34_UCB	1.187	0.636627	1.17305e+07	0.712777	2.26317e-168	3.24154e-166	80.2198	40.3313	39.8885	105.355
ENSG00000239572	CD34_UCB	0.389017	0.343156	1.04032e+07	0.632126	0	0	30.0628	3.55318	26.5096	105.239
THUMPD3-AS1	CD34_UCB	0.871963	0.552611	1.16359e+07	0.707024	2.2564e-193	4.392e-191	68.1319	27.8216	40.3102	105.193
LRMDA	CD34_UCB	1.78395	0.722157	1.13562e+07	0.690029	3.2745e-145	3.52087e-143	83.438	33.6585	49.7795	102.874
HMGCR	CD34_UCB	1.22155	0.633861	11733460	0.712954	1.64081e-162	2.17757e-160	81.3972	44.1245	37.2727	101.203
ALDOC	CD34_UCB	0.352184	0.327223	10795257	0.655946	0	0	33.5165	2.16752	31.349	100.352
TAOK3	CD34_UCB	2.53888	0.785963	11574069	0.703269	6.16305e-128	5.00909e-126	98.2732	79.1067	19.1665	98.4814
PPM1H	CD34_UCB	1.06647	0.628246	11319442	0.687797	2.15925e-158	2.75021e-156	65.6201	28.4409	37.1792	97.7303
ITPR1	CD34_UCB	1.98001	0.755817	1.15753e+07	0.703342	1.33271e-131	1.12161e-129	94.741	64.7778	29.9631	97.4627
RUNX1	CD34_UCB	2.84016	1.00584	11126057	0.676047	4.27302e-99	2.18286e-97	98.3516	64.5533	33.7983	97.2253
ZNF257	CD34_UCB	0.368211	0.311007	10763848	0.654038	0	0	36.7347	5.44202	31.2927	95.379
MVD	CD34_UCB	0.507346	0.389123	1.10864e+07	0.673634	2.53178e-248	8.3562e-246	46.7033	11.093	35.6102	95.3655
ZC3H8	CD34_UCB	0.781491	0.499103	11480308	0.697572	2.83617e-192	5.38248e-190	64.0502	24.0285	40.0217	94.4648
ZNRF1	CD34_UCB	1.39862	0.649748	1.15432e+07	0.701396	1.1432e-147	1.27622e-145	85.0863	42.166	42.9204	94.1446
P2RX1	CD34_UCB	0.610703	0.424544	11174665	0.679	7.26676e-222	1.8266e-219	52.0408	14.2282	37.8126	92.8641
UBAP2	CD34_UCB	1.46855	0.637381	11750920	0.714015	2.61711e-148	2.94762e-146	87.4411	60.0867	27.3544	92.7585
ENSG00000260729	CD34_UCB	0.779104	0.503527	11365400	0.69059	3.83361e-187	6.96213e-185	60.675	22.5112	38.1638	92.7282
FAR2	CD34_UCB	0.920634	0.55991	1.12368e+07	0.682776	9.7986e-165	1.34266e-162	61.146	24.3459	36.8001	90.6338
RYBP	CD34_UCB	1.52334	0.634896	11683392	0.709912	1.29869e-142	1.34314e-140	89.7959	60.1022	29.6937	88.8041
EFCAB5	CD34_UCB	0.412111	0.341289	1.06186e+07	0.645212	8.9123e-261	3.28422e-258	35.5573	6.38644	29.1709	87.8764
NEDD4	CD34_UCB	0.886841	0.52166	11393493	0.692297	7.81962e-170	1.14595e-167	67.19	27.0708	40.1192	87.0863
PRKCE	CD34_UCB	1.36266	0.649191	1.1346e+07	0.689411	1.04812e-136	9.56311e-135	77.7865	38.5973	39.1892	87.0042
SVIP	CD34_UCB	0.487985	0.372362	10992274	0.667918	5.114e-236	1.47051e-233	45.1334	10.9614	34.172	86.698
TIPARP	CD34_UCB	0.864617	0.52724	11323416	0.688039	2.22375e-164	3.02525e-162	64.1287	26.7843	37.3444	85.1594
OLA1	CD34_UCB	1.58074	0.612426	11694113	0.710563	1.83902e-140	1.80834e-138	89.2465	66.5893	22.6572	84.3572
NHSL1	CD34_UCB	0.891144	0.53263	1.11084e+07	0.674971	8.11437e-159	1.04403e-156	58.9482	22.488	36.4602	83.0802
SCMH1	CD34_UCB	1.50875	0.658986	11378025	0.691357	4.74464e-127	3.80735e-125	86.4207	48.1034	38.3173	81.9907
ABHD5	CD34_UCB	0.477578	0.363446	1.09115e+07	0.663008	2.74666e-228	7.4466e-226	43.7991	10.6363	33.1627	81.8218
GNG11	CD34_UCB	0.282704	0.264928	10390993	0.631382	0	0	28.179	1.82691	26.3521	81.2475
POLR2A	CD34_UCB	1.35839	0.607092	11585192	0.703945	2.77349e-136	2.50644e-134	85.6358	57.8031	27.8327	81.1081
MAN1A1	CD34_UCB	1.27027	0.585449	1.14703e+07	0.696963	5.5424e-141	5.55059e-139	83.2025	42.615	40.5876	80.9417
ENSG00000286125	CD34_UCB	0.280306	0.263633	10278370	0.624539	0	0	26.4521	1.43211	25.02	80.8505
DACH1	CD34_UCB	0.789407	0.475203	11036602	0.670611	6.64983e-173	1.01775e-170	54.3956	18.2072	36.1885	80.7809
ANKRD33B	CD34_UCB	0.633811	0.421107	11111062	0.675135	4.44921e-193	8.57229e-191	53.7677	16.5428	37.2249	80.0385
HSF5	CD34_UCB	0.332666	0.281708	10490993	0.637458	7.43435e-286	3.06715e-283	32.5746	4.72209	27.8525	79.5864
ATP1B3	CD34_UCB	1.04175	0.554541	11459287	0.696294	4.04029e-146	4.43218e-144	75.2747	39.1856	36.0891	79.4953
ALCAM	CD34_UCB	1.0588	0.569318	11148434	0.677406	5.42835e-142	5.56861e-140	64.5997	28.379	36.2207	79.28
HSP90AA1	CD34_UCB	2.45809	0.700073	1.14133e+07	0.693499	1.00366e-115	6.79763e-114	98.0377	83.3566	14.6811	79.2256
INPP4B	CD34_UCB	1.95099	0.778634	11076627	0.673043	1.02869e-103	5.6099e-102	88.0691	48.684	39.3851	78.8375
EXOC6	CD34_UCB	1.3242	0.603735	1.14434e+07	0.695331	7.36638e-132	6.22713e-130	83.9874	48.8156	35.1718	78.006
DNAJC6	CD34_UCB	0.777477	0.431116	1.11393e+07	0.676848	2.1944e-183	3.7688e-181	57.2214	18.3078	38.9136	77.7835
LINC03021	CD34_UCB	0.382597	0.313634	10490037	0.6374	3.40671e-250	1.13426e-247	33.752	5.84456	27.9074	77.4504
LIMS1	CD34_UCB	1.68722	0.643429	11428912	0.694449	1.39138e-121	1.02946e-119	90.8163	62.3936	28.4228	76.5599
CUX1	CD34_UCB	2.2208	0.65865	1.14499e+07	0.695722	1.27592e-118	9.13748e-117	97.4882	80.4149	17.0733	76.4292
STK3	CD34_UCB	1.5561	0.630449	11429851	0.694506	7.6749e-124	5.93296e-122	89.011	58.0121	30.9989	76.4273
BICD1	CD34_UCB	1.493	0.628777	1.13622e+07	0.690396	1.00911e-121	7.51014e-120	85.9498	53.3442	32.6056	74.9026
NIPAL2	CD34_UCB	0.450182	0.344676	10730171	0.651992	5.14952e-220	1.27748e-217	40.3454	9.30485	31.0405	74.758
ENSG00000268119	CD34_UCB	0.387751	0.317168	1.0478e+07	0.636672	1.37358e-236	4.01043e-234	33.8305	6.30903	27.5214	74.0259
CPLANE1	CD34_UCB	1.08067	0.543022	1.13685e+07	0.690776	9.44882e-137	8.64191e-135	77.3155	39.9133	37.4022	72.7994
MYB	CD34_UCB	1.04489	0.454496	11173741	0.678944	1.0053e-162	1.34356e-160	67.9749	22.4106	45.5643	72.6611
EPDR1	CD34_UCB	0.436647	0.330965	10778716	0.654941	1.6193e-222	4.15285e-220	41.6013	9.59901	32.0022	72.6076
NXF1	CD34_UCB	0.586712	0.402012	11052267	0.671563	4.24111e-183	7.21864e-181	52.1978	17.046	35.1518	72.4191
RPLP1	CD34_UCB	1.23476	0.588721	11387210	0.691915	1.61652e-125	1.27826e-123	82.1821	51.1844	30.9977	72.3499
TUBA1A	CD34_UCB	0.619941	0.415275	11050561	0.671459	3.81972e-177	6.11735e-175	53.0612	17.8975	35.1637	72.3465
GNA12	CD34_UCB	1.40597	0.607185	11352694	0.689818	3.87208e-121	2.85376e-119	85.4788	53.1816	32.2972	71.9785
MCM9	CD34_UCB	1.07054	0.549435	11295025	0.686313	1.8839e-132	1.60686e-130	72.9984	38.9921	34.0063	71.3134
PARVB	CD34_UCB	0.71175	0.43113	1.1145e+07	0.677195	5.64248e-168	8.02119e-166	60.1256	21.172	38.9536	71.1778
RFX7	CD34_UCB	1.98979	0.597816	1.14736e+07	0.697163	1.81521e-120	1.33265e-118	95.1334	79.5557	15.5778	70.4677
ICA1	CD34_UCB	0.680055	0.426854	1.10623e+07	0.672171	2.63684e-167	3.7206e-165	56.2009	19.678	36.523	70.1874
MAGI2-AS3	CD34_UCB	0.328514	0.275083	10413301	0.632738	3.49446e-256	1.23959e-253	32.0251	5.13237	26.8927	69.5704
JAM3	CD34_UCB	0.596337	0.397065	1.09227e+07	0.663688	8.45834e-178	1.36036e-175	49.843	15.5519	34.2911	69.4333
MIR99AHG	CD34_UCB	0.737579	0.459672	10746667	0.652994	4.95991e-150	5.72214e-148	47.4882	16.7518	30.7364	67.6832
ELF1	CD34_UCB	2.00612	0.612603	1.13557e+07	0.690001	1.94766e-112	1.24036e-110	96.1538	76.165	19.9888	67.3291
INSIG1	CD34_UCB	0.942239	0.506416	1.12093e+07	0.681103	2.20657e-135	1.95684e-133	70.4082	33.1785	37.2297	67.2057
MOSMO	CD34_UCB	0.859132	0.481354	11195298	0.680254	2.86594e-141	2.8854e-139	66.248	30.2833	35.9647	66.6867
FAM111B	CD34_UCB	0.671501	0.491258	10449938	0.634964	9.78618e-138	9.08176e-136	39.168	13.6554	25.5126	66.3404
SLC9A7	CD34_UCB	0.890657	0.481466	11145948	0.677255	1.90565e-139	1.83116e-137	67.8179	28.9673	38.8506	65.8344
PLEKHA5	CD34_UCB	1.38044	0.594372	1.10875e+07	0.673705	4.00123e-112	2.5354e-110	79.9843	41.0203	38.964	65.1407
SLC12A2	CD34_UCB	0.82262	0.471821	1.11568e+07	0.677912	1.27354e-140	1.25881e-138	65.0706	29.1763	35.8943	65.0642
DDX10	CD34_UCB	1.30959	0.565989	11289925	0.686004	2.72376e-116	1.87288e-114	82.8885	53.5996	29.2889	64.3686
MBOAT7	CD34_UCB	0.579649	0.386147	10998692	0.668307	2.69106e-169	3.91348e-167	53.1397	18.153	34.9868	64.2577
RPS3A	CD34_UCB	1.129	0.548272	1.12657e+07	0.68453	2.80028e-119	2.02067e-117	79.4349	47.6467	31.7882	63.9803
TIMP3	CD34_UCB	0.507611	0.352146	10531564	0.639924	1.19941e-184	2.0883e-182	38.54	9.66094	28.8791	63.9779
CNNM4	CD34_UCB	0.395477	0.305926	10593454	0.643684	5.53101e-212	1.24961e-209	37.8336	8.4688	29.3648	63.909
STK32B	CD34_UCB	0.66078	0.396733	10832533	0.658211	9.60931e-164	1.2888e-161	50.471	15.8848	34.5861	63.8303
GALNT7	CD34_UCB	1.27439	0.563779	1.1209e+07	0.681087	1.42128e-115	9.5819e-114	84.3799	46.4391	37.9408	63.7175
ERC1	CD34_UCB	2.00964	0.588707	1.13357e+07	0.688785	1.25934e-110	7.77226e-109	95.8399	79.3389	16.501	63.6448
MRPL1	CD34_UCB	0.918499	0.490919	1.11867e+07	0.67973	5.10279e-131	4.25674e-129	68.9168	34.5797	34.3371	63.0197
TMEM97	CD34_UCB	0.546978	0.375781	10847200	0.659102	1.2019e-168	1.728e-166	48.1947	15.6294	32.5653	62.2903
ABL2	CD34_UCB	0.962237	0.497197	1.11841e+07	0.679574	4.83318e-127	3.87022e-125	71.5856	36.5304	35.0551	61.8574
ZNF804A	CD34_UCB	1.04217	0.493478	1.08165e+07	0.657234	4.04754e-125	3.17414e-123	61.146	23.4092	37.7368	60.4503
ENSG00000291075	CD34_UCB	0.373171	0.290675	10529989	0.639828	6.32648e-209	1.37216e-206	36.6562	8.05078	28.6054	59.8391
MERTK	CD34_UCB	0.463458	0.316822	10740084	0.652594	2.57745e-191	4.84305e-189	43.6421	11.4878	32.1542	59.6624
NR6A1	CD34_UCB	1.37838	0.544395	1.10401e+07	0.670823	4.65857e-112	2.9421e-110	79.8273	38.0012	41.8261	59.6284
CHN2	CD34_UCB	1.25259	0.573024	11003911	0.668625	2.18515e-106	1.25857e-104	73.3124	41.1054	32.207	59.5372
MMAB	CD34_UCB	0.394077	0.297945	10623860	0.645532	3.4299e-202	6.99921e-200	39.325	9.38226	29.9427	59.3373
NSDHL	CD34_UCB	0.374896	0.292406	10514157	0.638866	9.95402e-206	2.09897e-203	36.4207	8.09723	28.3235	59.2642
ZBTB8A	CD34_UCB	0.469878	0.335371	10673034	0.64852	1.98411e-179	3.23214e-177	42.7002	11.782	30.9181	59.1897
DPH6	CD34_UCB	0.991045	0.522071	10960616	0.665994	8.30876e-115	5.54248e-113	65.1491	33.2482	31.901	58.6058
ZNF10	CD34_UCB	0.500186	0.349101	1.07406e+07	0.652626	3.08864e-170	4.57939e-168	45.1334	13.7405	31.3929	58.4183
PRDM16	CD34_UCB	0.457222	0.323246	10430459	0.63378	2.47405e-181	4.13678e-179	36.4992	8.80941	27.6898	57.6617
SIK2	CD34_UCB	0.867704	0.467112	1.10449e+07	0.671115	4.82898e-126	3.84253e-124	65.0706	31.0961	33.9745	57.6488
MBOAT2	CD34_UCB	0.867181	0.469046	10994513	0.668054	2.0774e-125	1.63929e-123	63.4223	29.4628	33.9595	57.592
TTC19	CD34_UCB	0.883172	0.471219	11125941	0.676039	9.5742e-125	7.49275e-123	69.5447	35.1215	34.4232	57.5478
ST3GAL6	CD34_UCB	0.527813	0.350045	10710560	0.6508	2.70772e-166	3.76462e-164	45.2904	13.7173	31.5731	57.2058
SLC35G1	CD34_UCB	0.42177	0.313901	10520942	0.639278	1.58887e-184	2.75374e-182	37.9906	9.58353	28.4071	56.9918
ACER3	CD34_UCB	0.913757	0.472118	1.10975e+07	0.674312	2.8988e-123	2.21828e-121	69.6232	34.5642	35.0591	56.963
MAFG	CD34_UCB	0.477269	0.337986	10728423	0.651885	2.71172e-171	4.10064e-169	44.6625	13.4386	31.2239	56.9125
E2F3	CD34_UCB	1.68418	0.600525	1.10877e+07	0.673717	1.81249e-96	8.86531e-95	87.9906	65.8384	22.1522	56.4808
WASF1	CD34_UCB	0.671201	0.41342	10858755	0.659805	9.95473e-139	9.42249e-137	54.4741	21.2649	33.2092	56.2358
PLCB1	CD34_UCB	2.41564	0.789476	1.06908e+07	0.649596	4.88771e-73	1.65346e-71	92.7786	61.0621	31.7166	55.8804
CLSPN	CD34_UCB	0.94344	0.556673	1.06526e+07	0.64728	2.94358e-102	1.5648e-100	52.5118	27.6126	24.8991	55.559
RPS4X	CD34_UCB	1.22509	0.541174	1.11115e+07	0.675164	3.51037e-104	1.92543e-102	80.9262	52.4152	28.511	55.0458
JAKMIP2	CD34_UCB	1.55119	0.583307	1.1044e+07	0.67106	1.57231e-96	7.72041e-95	85.7143	57.6328	28.0815	54.8964
THRB	CD34_UCB	0.652772	0.393462	1.06002e+07	0.644097	5.77211e-142	5.90528e-140	45.7614	15.281	30.4804	54.7812
SGK3	CD34_UCB	0.882136	0.452913	1.10301e+07	0.670215	1.61128e-123	1.23801e-121	68.2104	31.398	36.8123	54.7605
SV2A	CD34_UCB	0.332418	0.263103	10355994	0.629256	4.08115e-209	8.90253e-207	33.124	6.51804	26.606	54.2126
ABCA13	CD34_UCB	0.19423	0.185188	9.5035e+06	0.577456	1.79278e-292	8.00549e-290	16.248	0.735408	15.5126	53.5374
ESF1	CD34_UCB	0.980685	0.482342	1.1068e+07	0.672516	1.57271e-113	1.02041e-111	73.3909	39.2011	34.1898	53.5358
PLA2G4A	CD34_UCB	0.689878	0.38935	10914983	0.663221	5.70704e-140	5.5829e-138	58.0063	22.1551	35.8511	53.4395
KHDC1-AS1	CD34_UCB	0.459244	0.318433	1.06466e+07	0.646911	2.92061e-170	4.36435e-168	43.0926	12.3471	30.7455	53.293
SQLE	CD34_UCB	1.08845	0.494514	11041740	0.670923	4.06183e-107	2.37186e-105	78.2575	42.6382	35.6193	51.7385
ATP2C1	CD34_UCB	1.61361	0.544769	11095963	0.674218	6.78269e-97	3.3565e-95	90.4239	66.0319	24.392	51.4665
RPL32	CD34_UCB	1.04692	0.520665	1.09716e+07	0.666659	3.1565e-101	1.6617e-99	74.8823	43.7297	31.1526	51.431
PNISR	CD34_UCB	2.04488	0.519198	1.12037e+07	0.680762	4.86624e-101	2.55115e-99	96.7033	87.5058	9.19749	51.1894
SNHG30	CD34_UCB	0.294483	0.240581	10235200	0.621916	1.58378e-215	3.73378e-213	30.1413	5.35687	24.7844	51.1061
KIF13A	CD34_UCB	1.08787	0.486707	10987166	0.667607	2.41273e-107	1.42201e-105	77.394	38.7444	38.6496	51.0299
CD34	CD34_UCB	0.658918	0.369564	10710099	0.650772	9.72809e-141	9.64072e-139	51.3344	17.3634	33.971	51.0057
TUBA1B	CD34_UCB	1.37495	0.559423	1.09052e+07	0.662626	1.65139e-93	7.672e-92	84.2229	46.5629	37.66	50.9719
ZNF670	CD34_UCB	0.482667	0.329283	10635608	0.646246	3.54024e-157	4.43477e-155	44.113	13.7405	30.3725	50.8259
RUSC2	CD34_UCB	0.528971	0.347453	1.06708e+07	0.648383	6.92051e-149	7.86451e-147	46.2323	15.49	30.7423	50.7644
PLCB4	CD34_UCB	0.923419	0.447832	1.08372e+07	0.658492	1.28105e-114	8.53041e-113	64.4427	27.9765	36.4662	50.1881
LHFPL6	CD34_UCB	0.67119	0.406654	10520830	0.639271	1.48758e-125	1.17876e-123	45.2119	16.7828	28.4291	49.9894
PRXL2A	CD34_UCB	0.434806	0.305012	10574038	0.642504	1.9683e-166	2.74665e-164	41.7582	11.751	30.0072	49.8881
ENSG00000290846	CD34_UCB	0.224578	0.198641	9.93174e+06	0.603477	4.07983e-254	1.42068e-251	23.4694	2.60876	20.8606	49.8286
FNIP2	CD34_UCB	0.809345	0.420865	10955308	0.665671	5.56648e-121	4.0946e-119	64.5212	29.8034	34.7178	49.8253
MSH2	CD34_UCB	1.25048	0.512933	1.09564e+07	0.66574	3.83835e-99	1.96345e-97	79.4349	44.4109	35.024	49.6042
TCF12	CD34_UCB	2.45659	0.47162	1.13035e+07	0.686828	1.17721e-107	6.99252e-106	98.5871	93.6678	4.91938	49.5934
GBE1	CD34_UCB	1.07253	0.499253	10933932	0.664373	4.16922e-101	2.19178e-99	73.6264	41.1519	32.4745	49.2559
GTF2F2	CD34_UCB	1.04413	0.475223	11065371	0.672359	4.84363e-106	2.76875e-104	77.0801	45.7811	31.299	49.213
NEK7	CD34_UCB	1.69741	0.552639	1.10164e+07	0.669382	6.30466e-91	2.82526e-89	91.9937	69.2212	22.7725	48.9356
MSI2	CD34_UCB	2.9857	0.57967	1.09773e+07	0.667005	2.0228e-86	8.465e-85	99.1366	92.4756	6.66096	48.7343
RPL13	CD34_UCB	1.05815	0.512096	10932118	0.664262	1.38258e-97	6.91399e-96	75.0392	44.6431	30.3961	48.7312
RBBP8	CD34_UCB	0.867988	0.454731	1.09001e+07	0.662316	2.00524e-109	1.21003e-107	65.3846	33.4959	31.8887	48.6186
PYGL	CD34_UCB	0.532328	0.34516	10611187	0.644762	1.57545e-143	1.65187e-141	45.6044	15.25	30.3544	48.5923
ZC3H12C	CD34_UCB	0.776495	0.384989	10850112	0.659279	1.94609e-128	1.59194e-126	60.675	23.4247	37.2504	48.4309
CHCHD3	CD34_UCB	1.78576	0.518109	1.11112e+07	0.675145	8.69504e-96	4.20955e-94	93.4066	76.8076	16.599	48.3789
RPS15	CD34_UCB	0.582079	0.376488	10693623	0.649771	3.31019e-130	2.74326e-128	49.6075	19.5231	30.0844	48.0254
TRIM44	CD34_UCB	1.31205	0.503813	1.10556e+07	0.671766	1.42259e-97	7.10471e-96	84.6154	57.1606	27.4548	47.9371
CSTPP1	CD34_UCB	1.00722	0.47574	1.09424e+07	0.664886	8.5272e-103	4.55857e-101	72.135	40.2926	31.8424	47.7364
MAP4K3-DT	CD34_UCB	0.45626	0.313214	10516933	0.639035	3.52816e-155	4.33381e-153	41.2088	12.2155	28.9933	47.7222
SERPINI1	CD34_UCB	0.375783	0.27904	10351429	0.628978	3.09099e-173	4.74987e-171	35.0078	8.58492	26.4229	47.5271
GUSBP1	CD34_UCB	0.50809	0.332135	1.06957e+07	0.649895	4.41598e-145	4.73483e-143	47.8807	16.5273	31.3534	47.271
TNS3	CD34_UCB	0.970076	0.415014	10886303	0.661478	1.05661e-115	7.13606e-114	68.8383	29.0447	39.7936	46.9574
ENSG00000283128	CD34_UCB	0.558467	0.366559	10548660	0.640962	3.26661e-130	2.71307e-128	45.0549	16.4577	28.5973	46.7607
VGLL4	CD34_UCB	1.09277	0.485059	1.0967e+07	0.666379	1.81305e-98	9.17549e-97	75.0392	46.5784	28.4608	46.5838
STRBP	CD34_UCB	1.45673	0.533693	10941298	0.66482	1.55849e-89	6.81499e-88	87.2841	58.0276	29.2566	46.5202
ZFHX3-AS1	CD34_UCB	0.712594	0.413433	1.07067e+07	0.650564	5.61988e-115	3.7687e-113	53.8462	24.0982	29.748	46.4797
DCAF10	CD34_UCB	0.964489	0.463455	10919474	0.663494	1.21503e-102	6.47721e-101	70.6436	39.054	31.5896	46.4329
YAE1	CD34_UCB	0.298715	0.238877	10192120	0.619298	2.69258e-197	5.37892e-195	30.0628	5.79037	24.2724	46.4065
ENSG00000274253	CD34_UCB	0.169638	0.159105	9658355	0.586865	1.05163e-294	4.80912e-292	18.5243	1.10698	17.4174	46.3501
PHC2	CD34_UCB	0.557085	0.348435	10652082	0.647247	2.66433e-135	2.35728e-133	47.8807	17.495	30.3857	46.2121
HOXA6	CD34_UCB	0.212439	0.189838	9816195	0.596456	4.16671e-246	1.35172e-243	21.6641	2.26041	19.4036	46.1058
PHLPP1	CD34_UCB	1.20483	0.505438	1.08301e+07	0.658062	1.45481e-93	6.76698e-92	75.3532	41.059	34.2942	46.0806
RNF24	CD34_UCB	1.20803	0.486576	10900568	0.662345	4.50896e-97	2.23715e-95	79.1209	42.2821	36.8388	46.0545
FBN1	CD34_UCB	0.457855	0.305098	10464482	0.635848	1.48247e-152	1.7639e-150	40.1884	11.7665	28.4219	45.6895
HDAC9	CD34_UCB	0.79669	0.433233	10551156	0.641114	1.74675e-107	1.03432e-105	51.0989	21.9848	29.1141	45.4831
USP6NL	CD34_UCB	0.822844	0.420197	1.08558e+07	0.659627	1.06231e-110	6.57768e-109	65.2276	30.6626	34.565	45.4577
HLF	CD34_UCB	0.373291	0.272193	10136753	0.615934	5.35623e-169	7.73007e-167	30.5338	6.75027	23.7835	45.2144
CASC15	CD34_UCB	1.2292	0.439525	1.07689e+07	0.654344	1.97798e-104	1.09281e-102	70.9576	29.6331	41.3245	44.8146
PABPN1	CD34_UCB	1.02074	0.463836	10972061	0.666689	1.22045e-98	6.19298e-97	76.3736	46.6868	29.6868	44.6248
SRP54-AS1	CD34_UCB	0.542136	0.334276	10665015	0.648032	1.72055e-135	1.5294e-133	49.2151	17.6266	31.5885	44.397
ADGRE2	CD34_UCB	0.454138	0.305286	1.04281e+07	0.633636	4.62909e-148	5.19827e-146	39.4819	11.7898	27.6922	44.3533
TANC2	CD34_UCB	1.26875	0.496597	10911432	0.663005	1.23897e-91	5.63865e-90	79.5918	50.5187	29.0732	44.3207
TMEM51	CD34_UCB	0.40411	0.274106	1.03409e+07	0.62834	1.84225e-164	2.51527e-162	35.9498	9.08809	26.8617	44.2954
CYB5B	CD34_UCB	0.795579	0.422506	1.08416e+07	0.658764	4.09907e-107	2.38993e-105	64.0502	32.1644	31.8858	44.2033
MPL	CD34_UCB	0.261249	0.216702	10024746	0.609128	5.99838e-207	1.27192e-204	26.3736	4.25763	22.116	44.1845
CDYL2	CD34_UCB	0.529264	0.336441	10549814	0.641033	7.10584e-134	6.18599e-132	45.3689	15.73	29.6389	44.144
LIN52	CD34_UCB	0.928498	0.450926	10845976	0.659028	5.33731e-100	2.74131e-98	66.6405	37.0646	29.5759	43.9933
FAM171B	CD34_UCB	0.465456	0.310162	10478101	0.636675	1.42535e-144	1.51542e-142	41.7582	12.9045	28.8538	43.9871
DENND5B	CD34_UCB	0.788711	0.408576	1.07514e+07	0.653281	4.06354e-110	2.48767e-108	59.6546	27.1249	32.5297	43.9645
PI4K2B	CD34_UCB	0.95859	0.450637	10872076	0.660614	5.69709e-100	2.92215e-98	70.9576	38.2799	32.6777	43.9525
STXBP4	CD34_UCB	0.853102	0.43107	10825323	0.657773	5.76733e-104	3.15425e-102	65.5416	33.1708	32.3708	43.7541
CSTF3	CD34_UCB	1.19742	0.484223	1.09394e+07	0.664702	3.16402e-92	1.45568e-90	80.2983	52.6707	27.6276	43.5011
SEC22A	CD34_UCB	0.775549	0.414775	10760842	0.653855	3.28942e-107	1.92972e-105	59.8116	28.8899	30.9217	43.433
ZNF654	CD34_UCB	1.08998	0.467393	10922304	0.663666	3.15399e-95	1.51153e-93	78.179	46.4236	31.7554	43.3837
LRRC69	CD34_UCB	0.497348	0.328606	10473371	0.636388	6.64636e-134	5.79929e-132	42.3862	14.4217	27.9644	43.1252
ZNG1E	CD34_UCB	0.364869	0.265002	1.03984e+07	0.631832	1.54885e-165	2.14556e-163	36.9702	9.68416	27.286	43.1075
ZNF492	CD34_UCB	0.200954	0.179411	9782506	0.594409	1.57849e-241	4.95152e-239	21.1931	2.19848	18.9946	42.7545
LRP6	CD34_UCB	0.720783	0.355332	10752947	0.653375	2.27643e-120	1.66482e-118	59.7331	23.1228	36.6103	41.8506
RPS3	CD34_UCB	1.4131	0.518341	1.08621e+07	0.660008	1.5018e-82	5.87653e-81	84.8509	64.4604	20.3904	41.5869
RPL18	CD34_UCB	0.727665	0.407193	10708641	0.650683	2.51089e-103	1.35566e-101	59.3407	28.7196	30.621	41.0727
SEMA3C	CD34_UCB	0.377554	0.261548	1.00664e+07	0.611658	1.594e-159	2.07198e-157	29.7488	6.64964	23.0992	40.9803
ZNF345	CD34_UCB	0.453361	0.306908	10410494	0.632567	3.93513e-136	3.53938e-134	40.4239	13.0361	27.3878	40.9572
YBX3	CD34_UCB	0.698467	0.38114	1.07316e+07	0.652081	8.13807e-110	4.95014e-108	59.1052	26.5521	32.5531	40.8983
ENSG00000251088	CD34_UCB	0.167333	0.160762	9257182	0.562489	1.25414e-256	4.53355e-254	12.9513	0.448986	12.5023	40.728
TRIM5	CD34_UCB	0.717	0.403959	10616560	0.645088	4.30253e-103	2.31313e-101	55.0235	25.5767	29.4468	40.6527
NOPCHAP1	CD34_UCB	0.432913	0.295415	10400198	0.631942	8.75257e-140	8.51827e-138	39.7174	12.3858	27.3316	40.4924
SLC9B2	CD34_UCB	0.514469	0.322849	10574506	0.642533	4.82659e-128	3.93129e-126	47.0958	17.3169	29.7788	40.4871
UBB	CD34_UCB	0.944549	0.45889	10776398	0.6548	1.37174e-90	6.09668e-89	69.0738	40.85	28.2238	40.481
EFHC1	CD34_UCB	0.66651	0.370251	1.0674e+07	0.648581	2.15594e-110	1.32627e-108	55.8085	24.5317	31.2768	39.9417
ANGPT1	CD34_UCB	1.02757	0.390421	10488932	0.637333	1.43854e-104	7.95936e-103	53.9246	20.7617	33.1629	39.8617
NCF4	CD34_UCB	0.511141	0.316574	1.05577e+07	0.641512	2.15313e-128	1.75751e-126	47.3312	16.8215	30.5098	39.8108
PLD5P1	CD34_UCB	0.206323	0.179787	9.81076e+06	0.596126	1.40737e-223	3.68401e-221	22.0565	2.65521	19.4013	39.6311
AGBL3	CD34_UCB	0.293547	0.232219	10015754	0.608582	2.67071e-173	4.12072e-171	27.551	5.51169	22.0393	39.5666
UBE2G2	CD34_UCB	1.02405	0.454431	10835679	0.658402	2.41085e-89	1.04939e-87	74.8038	46.7255	28.0783	39.526
ENSG00000228643	CD34_UCB	0.165526	0.153689	9.53465e+06	0.579349	3.34921e-260	1.22233e-257	17.033	1.0915	15.9415	39.4848
GNB4	CD34_UCB	0.628711	0.355776	10665159	0.648041	2.3068e-113	1.48402e-111	54.9451	23.2002	31.7449	39.4301
DNAJC1	CD34_UCB	1.42798	0.502525	10800195	0.656246	1.18244e-80	4.53339e-79	85.0078	58.2521	26.7558	39.3696
BZW2	CD34_UCB	0.766865	0.397142	1.07367e+07	0.652387	1.8902e-101	9.99226e-100	62.8728	30.6626	32.2102	39.3172
TMED8	CD34_UCB	0.601884	0.351534	10634881	0.646201	7.15268e-114	4.69701e-112	52.6688	22.279	30.3898	39.1356
BICC1	CD34_UCB	0.434123	0.286083	10192242	0.619306	1.93212e-139	1.8519e-137	34.2229	9.56804	24.6549	39.1168
ACSL3	CD34_UCB	0.920206	0.42826	1.07966e+07	0.656027	1.18567e-93	5.52187e-92	70.0942	39.1082	30.986	39.0821
TXNRD3	CD34_UCB	0.39561	0.279202	10275105	0.624341	8.93994e-142	9.09717e-140	35.8713	10.4196	25.4517	38.8205
LINC02232	CD34_UCB	0.391103	0.282529	10067195	0.611707	3.96779e-139	3.78395e-137	30.8477	8.14368	22.704	38.5432
CAVIN1	CD34_UCB	0.468827	0.290755	1.04521e+07	0.635098	3.16636e-135	2.79494e-133	42.7786	13.7405	29.0381	38.5406
NEU1	CD34_UCB	0.309778	0.237165	1.01514e+07	0.616825	2.31429e-165	3.19422e-163	31.0047	7.1141	23.8906	38.5383
ACACA	CD34_UCB	1.6625	0.536335	10717108	0.651198	5.25591e-74	1.81193e-72	90.5024	63.5005	27.0018	38.4777
THEM4	CD34_UCB	0.604731	0.347732	10630528	0.645937	7.86246e-113	5.03251e-111	53.5322	22.4106	31.1216	38.3542
AFF3	CD34_UCB	1.08814	0.469298	10485215	0.637107	6.43108e-84	2.57487e-82	59.1837	30.0201	29.1635	38.2897
SLC12A2-DT	CD34_UCB	0.740191	0.390317	10608410	0.644593	1.56304e-100	8.11581e-99	56.3579	26.3044	30.0535	38.2864
FTH1	CD34_UCB	1.29991	0.457661	10844070	0.658912	2.34208e-84	9.45701e-83	83.2025	55.9065	27.296	37.5393
DTWD1	CD34_UCB	0.561534	0.330513	10600271	0.644098	4.06302e-116	2.77367e-114	51.3344	20.6534	30.681	37.532
ING2-DT	CD34_UCB	0.258681	0.207917	9987976	0.606894	2.28829e-182	3.87743e-180	26.6876	4.8924	21.7952	37.3026
KCNQ1OT1	CD34_UCB	0.98315	0.407787	10717176	0.651202	7.87896e-94	3.69659e-92	71.1931	33.9449	37.2482	37.2848
BCL7A	CD34_UCB	0.41091	0.279062	1.03479e+07	0.628763	3.36837e-136	3.03681e-134	38.9325	12.0375	26.895	37.2597
ENSG00000288891	CD34_UCB	0.722071	0.367987	1.0654e+07	0.647362	5.77103e-103	3.0895e-101	59.3407	26.6527	32.6879	36.9865
GALNT1	CD34_UCB	1.30916	0.461718	10821498	0.657541	1.33566e-81	5.18367e-80	84.7724	59.3126	25.4598	36.6074
COPG2IT1	CD34_UCB	0.177699	0.162046	9562165	0.581021	8.0417e-229	2.19591e-226	17.8179	1.54823	16.2697	36.5671
GLCE	CD34_UCB	0.481298	0.302645	1.0438e+07	0.634241	1.95531e-123	1.49931e-121	43.8776	15.4745	28.403	36.5668
PIBF1	CD34_UCB	1.43024	0.472825	10804456	0.656505	3.68093e-79	1.37378e-77	86.9702	63.8412	23.129	36.3423
LUC7L3	CD34_UCB	1.86918	0.455115	10900791	0.662359	5.59247e-82	2.17934e-80	95.2904	85.0209	10.2695	36.2552
HS6ST1	CD34_UCB	0.570972	0.325387	10538150	0.640324	3.76152e-113	2.41577e-111	50.5495	19.8328	30.7167	35.9933
RPS13	CD34_UCB	0.894678	0.437382	10662066	0.647853	1.26385e-84	5.11958e-83	67.033	39.0618	27.9712	35.9925
TNFRSF10D	CD34_UCB	0.390805	0.267126	1.02714e+07	0.624117	1.41917e-136	1.29175e-134	36.8132	10.8918	25.9214	35.7651
UCHL3	CD34_UCB	0.56973	0.330018	10546291	0.640819	1.09625e-110	6.77674e-109	50.5495	20.8237	29.7258	35.6977
REV3L	CD34_UCB	1.57414	0.49229	10725689	0.651719	5.04331e-74	1.74022e-72	89.9529	65.6913	24.2616	35.3264
LPCAT2	CD34_UCB	0.881635	0.383517	10645172	0.646827	3.10224e-94	1.46453e-92	65.4631	30.4614	35.0017	35.22
HSD17B7P2	CD34_UCB	0.238893	0.194349	9898220	0.60144	1.61935e-183	2.79382e-181	24.8823	4.22666	20.6556	35.0904
ENSG00000290928	CD34_UCB	0.886839	0.409266	10723065	0.65156	7.56366e-88	3.22932e-86	70.1727	39.743	30.4297	34.9885
COX20	CD34_UCB	0.43345	0.283661	1.04021e+07	0.632055	8.76085e-126	6.95663e-124	41.9152	14.445	27.4703	34.935
GPD2	CD34_UCB	0.826444	0.389017	10679432	0.648908	5.11545e-92	2.34495e-90	66.562	33.6662	32.8958	34.8676
KAT6A	CD34_UCB	1.78349	0.46214	10809714	0.656825	3.75884e-77	1.36266e-75	93.6421	77.0166	16.6255	34.5984
NSMAF	CD34_UCB	1.13984	0.45129	1.06877e+07	0.649412	2.91326e-78	1.07564e-76	79.4349	48.6995	30.7354	34.2838
SCML2	CD34_UCB	0.532196	0.313822	10484131	0.637042	1.3271e-111	8.33966e-110	49.0581	18.9193	30.1387	34.2313
FADS1	CD34_UCB	0.92572	0.41915	1.05906e+07	0.643509	2.13369e-83	8.44489e-82	66.7975	35.5318	31.2657	33.9819
KIAA1586	CD34_UCB	0.537535	0.318397	1.05033e+07	0.638206	8.16884e-109	4.89048e-107	49.4505	20.2508	29.1997	33.849
SMAD1	CD34_UCB	0.43998	0.282942	10321605	0.627166	1.26347e-121	9.36647e-120	40.6593	13.6631	26.9962	33.6781
SPECC1L	CD34_UCB	1.60643	0.44851	10807360	0.656682	3.38834e-77	1.22952e-75	91.2873	75.4838	15.8035	33.598
DPY19L4	CD34_UCB	0.618247	0.340699	10569170	0.642209	4.66825e-101	2.45073e-99	54.9451	24.7174	30.2276	33.5965
RPS6	CD34_UCB	1.97344	0.514253	10638129	0.646399	2.52864e-67	7.61723e-66	93.956	78.9441	15.0119	33.4873
ENSG00000203546	CD34_UCB	0.280086	0.219927	9927918	0.603245	1.69236e-154	2.05225e-152	26.6091	5.74392	20.8652	33.3602
CHCHD2	CD34_UCB	0.483966	0.300542	1.04337e+07	0.633976	1.62529e-113	1.05272e-111	45.2904	17.4563	27.8342	33.3535
PRMT5-DT	CD34_UCB	0.203151	0.175541	9638539	0.585661	6.15599e-193	1.18008e-190	19.7802	2.4849	17.2953	33.3401
PRDX1	CD34_UCB	0.928759	0.408841	1.06385e+07	0.646421	9.39936e-84	3.73573e-82	71.6641	37.8542	33.8099	33.2909
WDR47	CD34_UCB	0.374236	0.252138	1.02989e+07	0.625786	2.6238e-134	2.29997e-132	37.9906	11.5343	26.4563	33.191
EIF5B	CD34_UCB	1.59182	0.475169	10707627	0.650622	6.34151e-72	2.09667e-70	88.4615	72.0545	16.407	33.109
TSIX	CD34_UCB	0.113093	0.111611	9198890	0.558947	8.21563e-300	3.94725e-297	11.9309	0.131599	11.7993	33.0819
ZNF736	CD34_UCB	0.510581	0.299557	1.04723e+07	0.636322	9.54315e-113	6.09797e-111	48.3516	18.3542	29.9974	33.0157
GALNT7-DT	CD34_UCB	0.311024	0.229463	10004384	0.607891	1.33472e-145	1.45159e-143	29.1209	6.96702	22.1539	32.776
ENSG00000287127	CD34_UCB	0.283307	0.219212	9878273	0.600228	3.3063e-151	3.87327e-149	25.9027	5.48072	20.4219	32.5336
SIK3	CD34_UCB	2.10929	0.451335	1.07699e+07	0.654408	3.14468e-74	1.08805e-72	97.7237	87.8387	9.88503	32.4796
LSM8	CD34_UCB	0.623821	0.340187	1.05581e+07	0.641535	7.50492e-98	3.76297e-96	55.416	25.7006	29.7154	32.4621
ABHD3	CD34_UCB	0.802353	0.389437	1.05648e+07	0.641945	1.08992e-85	4.51136e-84	60.832	32.7218	28.1102	32.4579
ZFP2	CD34_UCB	0.187913	0.164309	9611908	0.584043	1.88536e-200	3.82678e-198	19.1523	2.20622	16.9461	32.4374
NDUFA12	CD34_UCB	0.486947	0.298281	1.04149e+07	0.632833	5.15202e-111	3.21628e-109	45.7614	17.5646	28.1967	32.3613
FAU	CD34_UCB	0.4724	0.301842	1.03377e+07	0.628144	1.12187e-109	6.81308e-108	42.7786	16.2641	26.5145	32.3474
MIPOL1	CD34_UCB	0.6784	0.3367	10433281	0.633952	2.75911e-98	1.39262e-96	51.9623	21.4275	30.5349	32.2748
NT5C3A	CD34_UCB	0.890101	0.399225	1.06399e+07	0.646503	7.99797e-83	3.13606e-81	69.7017	39.116	30.5858	32.139
TMEM117	CD34_UCB	0.783302	0.368026	10470677	0.636224	1.55295e-89	6.7986e-88	56.3579	26.2579	30.1	32.0799
PDC-AS1	CD34_UCB	0.302681	0.229272	9.90703e+06	0.601975	2.41011e-140	2.36378e-138	27.0801	6.38644	20.6936	31.5539
DANT2	CD34_UCB	1.00743	0.375023	10524042	0.639467	9.86097e-86	4.09052e-84	66.876	29.9582	36.9178	31.2725
TUFT1	CD34_UCB	0.201427	0.170869	9.67437e+06	0.587838	2.38431e-185	4.22892e-183	20.6436	2.841	17.8026	31.1621
ERCC6L2-AS1	CD34_UCB	0.676906	0.359256	10413091	0.632725	6.87089e-89	2.96691e-87	51.9623	24.7097	27.2526	31.0856
IFT74	CD34_UCB	0.580076	0.324229	10451523	0.63506	3.37382e-98	1.69837e-96	51.0204	22.1551	28.8653	31.0514
RPL10	CD34_UCB	0.957966	0.427944	10557243	0.641484	1.17464e-74	4.11678e-73	70.4867	42.4679	28.0188	30.9769
TUBGCP5	CD34_UCB	0.539346	0.314118	1.04196e+07	0.633123	6.49939e-101	3.39327e-99	48.1947	20.4366	27.7581	30.931
THUMPD2	CD34_UCB	0.745538	0.362366	10586167	0.643241	1.39411e-87	5.91888e-86	62.7943	32.2651	30.5293	30.8836
EGFEM1P	CD34_UCB	0.842441	0.381583	10346382	0.628672	3.99723e-83	1.57385e-81	54.0031	24.7871	29.216	30.8331
RPL36	CD34_UCB	0.545969	0.330319	10348108	0.628776	1.20417e-95	5.81495e-94	46.4678	20.2198	26.248	30.7974
RTN4	CD34_UCB	1.35854	0.428102	10720820	0.651423	4.18658e-74	1.44723e-72	85.4003	64.4991	20.9012	30.7546
ENSG00000253853	CD34_UCB	0.313483	0.246033	9717771	0.590476	2.15129e-127	1.73733e-125	23.5479	5.44976	18.0981	30.6951
LYRM7	CD34_UCB	0.496529	0.297601	10389878	0.631314	3.06542e-105	1.72628e-103	46.3108	18.4162	27.8947	30.5824
ETS2	CD34_UCB	0.67731	0.321329	1.04933e+07	0.637599	3.75196e-97	1.864e-95	55.8085	23.5563	32.2522	30.4393
KHDRBS2	CD34_UCB	0.930434	0.384658	10410209	0.63255	5.41888e-81	2.08599e-79	60.2826	28.2242	32.0584	30.2651
PIP5K1B	CD34_UCB	0.748507	0.336338	10427177	0.633581	8.27795e-92	3.77642e-90	54.0816	23.6647	30.417	30.0763
MLLT3	CD34_UCB	1.70896	0.48541	10534518	0.640103	4.40928e-64	1.24338e-62	88.54	62.3936	26.1465	30.0495
ENSG00000267383	CD34_UCB	0.72668	0.344492	10392638	0.631482	1.47131e-89	6.45607e-88	53.2967	23.4866	29.8101	30.0362
RAVER2	CD34_UCB	0.587368	0.317653	1.04319e+07	0.63387	9.52797e-97	4.69667e-95	51.6484	22.0003	29.648	29.9636
ENSG00000291259	CD34_UCB	0.220315	0.179691	9.79819e+06	0.595362	1.52323e-169	2.22369e-167	23.4694	4.0641	19.4053	29.9461
CCNE2	CD34_UCB	0.291422	0.219963	9910490	0.602186	1.82831e-138	1.72196e-136	27.3155	6.54126	20.7743	29.863
TRMT11	CD34_UCB	1.10152	0.428333	10572044	0.642383	5.95845e-72	1.97174e-70	75.1962	47.7628	27.4334	29.857
ENSG00000287870	CD34_UCB	0.110256	0.107646	9203481	0.559226	6.34443e-280	2.5618e-277	12.0879	0.224493	11.8634	29.7739
PPFIBP1	CD34_UCB	0.89739	0.38678	10533618	0.640048	3.02013e-79	1.12938e-77	66.4835	35.8182	30.6653	29.7616
SDCCAG8	CD34_UCB	1.36753	0.452045	10576983	0.642683	6.74465e-68	2.06618e-66	84.3799	57.238	27.1419	29.6925
SLC39A8	CD34_UCB	0.848184	0.366616	1.05364e+07	0.640217	7.85098e-83	3.08161e-81	64.5212	33.0159	31.5052	29.5167
WDR76	CD34_UCB	0.547183	0.319073	1.02798e+07	0.624624	3.45521e-94	1.62914e-92	44.0345	18.8961	25.1384	29.2871
PDIA3P1	CD34_UCB	0.310441	0.224442	10029462	0.609415	5.45828e-133	4.68721e-131	30.7692	8.2056	22.5636	29.2514
CERS6	CD34_UCB	1.67084	0.463877	10573971	0.6425	9.82409e-65	2.81209e-63	90.4239	70.5914	19.8324	29.0159
GINS2	CD34_UCB	0.237054	0.188348	9.8244e+06	0.596954	5.2543e-156	6.53876e-154	24.5683	4.80725	19.761	28.852
PPIA	CD34_UCB	1.25665	0.451299	1.05403e+07	0.640457	1.18897e-65	3.47677e-64	81.4757	58.1979	23.2778	28.6389
FBXO34	CD34_UCB	1.04969	0.398357	10579073	0.64281	6.30885e-74	2.17098e-72	75.1962	45.0999	30.0964	28.5476
ENSG00000272800	CD34_UCB	0.388028	0.257007	1.01315e+07	0.615616	2.17518e-113	1.40172e-111	35.7143	11.8207	23.8936	28.4901
MEF2C-AS1	CD34_UCB	0.57499	0.304759	10227572	0.621452	7.21802e-96	3.49894e-94	43.4066	16.9841	26.4225	28.4816
ZNF420	CD34_UCB	0.475174	0.277382	1.03315e+07	0.627766	4.38145e-105	2.44923e-103	44.6625	17.0692	27.5933	28.4625
FGD5	CD34_UCB	0.348479	0.23569	10062054	0.611395	4.31655e-123	3.27678e-121	32.967	9.53708	23.43	28.397
MARCHF3	CD34_UCB	0.974026	0.368436	10509216	0.638566	2.97841e-79	1.11488e-77	67.5039	34.1771	33.3268	28.3522
MSRA	CD34_UCB	0.95887	0.408034	10453580	0.635185	1.24421e-71	4.09941e-70	66.248	38.4347	27.8133	28.3124
MALRD1	CD34_UCB	0.365025	0.247534	9911059	0.60222	1.30754e-116	9.03992e-115	29.3564	8.31398	21.0424	28.2297
EEFSEC	CD34_UCB	1.00235	0.408076	1.05269e+07	0.639638	2.91617e-71	9.57492e-70	72.449	44.5502	27.8987	28.165
TAGLN2	CD34_UCB	0.700053	0.345819	1.0481e+07	0.636853	9.99482e-84	3.96823e-82	59.7331	29.8885	29.8446	28.1501
TSC22D2	CD34_UCB	0.793159	0.366672	10498243	0.637899	4.80996e-79	1.78987e-77	63.1868	34.1229	29.0639	28.141
SLFN11	CD34_UCB	0.571356	0.312673	10370930	0.630163	2.38871e-92	1.10031e-90	49.843	21.861	27.982	28.1276
RPS12	CD34_UCB	1.14937	0.446356	1.05081e+07	0.638499	3.40272e-65	9.82906e-64	78.8069	54.3583	24.4486	28.1238
COBLL1	CD34_UCB	0.418229	0.255443	1.0119e+07	0.614854	2.36688e-112	1.50481e-110	35.8713	11.7356	24.1357	28.0534
LINC02506	CD34_UCB	0.294048	0.267758	9088938	0.552266	3.46568e-107	2.02999e-105	12.0879	1.76498	10.3229	28.0323
FOXO3	CD34_UCB	1.26223	0.439981	10524974	0.639523	7.06542e-66	2.07566e-64	79.8273	54.9853	24.842	28.0193
TCF4	CD34_UCB	1.28883	0.424398	10445881	0.634717	4.02974e-68	1.24453e-66	79.7488	41.1596	38.5892	27.97
EEF1G	CD34_UCB	1.03098	0.408203	10573337	0.642462	9.5941e-71	3.12042e-69	76.4521	50.1703	26.2818	27.9643
SRFBP1	CD34_UCB	0.755617	0.360785	1.04977e+07	0.637866	9.75226e-80	3.68682e-78	61.9309	33.612	28.3189	27.9368
LACTB2	CD34_UCB	0.335471	0.23144	10082847	0.612659	3.22704e-123	2.45955e-121	33.2025	9.83124	23.3713	27.9138
MOB1B	CD34_UCB	0.894625	0.389189	10513427	0.638822	8.41445e-74	2.88248e-72	69.2308	40.0913	29.1394	27.8427
CTDSPL	CD34_UCB	0.74211	0.343822	10406819	0.632344	2.83164e-83	1.11956e-81	56.7504	26.9933	29.757	27.8327
LINC00910	CD34_UCB	0.256704	0.203162	9725663	0.590955	1.83517e-139	1.76791e-137	23.2339	4.83047	18.4034	27.783
IGF1R	CD34_UCB	1.82159	0.515358	1.0378e+07	0.63059	7.94682e-56	1.84822e-54	92.3862	62.4787	29.9075	27.6919
KHDRBS3	CD34_UCB	0.323687	0.229368	9944769	0.604269	3.35164e-123	2.5494e-121	29.6703	8.08175	21.5886	27.6603
CWC27	CD34_UCB	1.17187	0.425639	1.05458e+07	0.640791	3.57309e-67	1.07294e-65	78.2575	54.784	23.4734	27.6535
LRRK1	CD34_UCB	0.50961	0.282115	1.02742e+07	0.624285	2.18891e-100	1.13346e-98	44.0345	16.8989	27.1356	27.6319
RPLP2	CD34_UCB	0.880818	0.411114	10428980	0.63369	3.22847e-69	1.0144e-67	65.9341	39.5727	26.3614	27.5421
ENSG00000230479	CD34_UCB	0.36338	0.234911	1.00214e+07	0.608924	1.16472e-119	8.43668e-118	32.2606	9.37452	22.8861	27.5019
TYW3	CD34_UCB	0.422758	0.2601	10279312	0.624596	4.32489e-108	2.57701e-106	42.0722	15.312	26.7602	27.4637
BRAF	CD34_UCB	1.77234	0.414994	10655488	0.647454	4.48094e-68	1.38051e-66	93.5636	82.1954	11.3682	27.3315
ENSG00000274422	CD34_UCB	0.353756	0.237566	10079615	0.612462	2.12019e-117	1.48476e-115	33.9874	10.4583	23.5292	27.2793
ZFP90	CD34_UCB	0.528743	0.295577	10359618	0.629476	1.53818e-94	7.29791e-93	48.8226	20.7462	28.0764	27.2335
HMGA2-AS1	CD34_UCB	0.184538	0.157804	9.5661e+06	0.58126	2.81856e-175	4.43906e-173	18.9168	2.53135	16.3854	27.1979
GSK3B-DT	CD34_UCB	0.205533	0.171608	9.62669e+06	0.584941	3.34415e-161	4.42266e-159	20.4082	3.25902	17.1491	27.1749
OXR1	CD34_UCB	1.02684	0.401009	10513400	0.63882	2.98592e-69	9.39748e-68	72.8414	46.5629	26.2785	26.8784
TRIM13	CD34_UCB	0.5341	0.301653	10335505	0.628011	4.35938e-91	1.96722e-89	48.0377	21.3501	26.6876	26.7584
ZNF609	CD34_UCB	1.85275	0.442299	10549729	0.641027	1.61622e-62	4.41332e-61	92.9356	80.5078	12.4278	26.6951
DIMT1	CD34_UCB	0.428407	0.268812	10187735	0.619032	1.51892e-101	8.04074e-100	39.7174	14.8939	24.8235	26.6378
ADK	CD34_UCB	2.20982	0.478839	1.04583e+07	0.635473	1.02375e-57	2.50856e-56	96.4678	82.6831	13.7847	26.6237
TFCP2	CD34_UCB	0.971923	0.395408	10489900	0.637392	2.83741e-69	8.95233e-68	71.8995	44.2329	27.6667	26.5114
ENSG00000285953	CD34_UCB	0.336342	0.230722	10012747	0.608399	1.83075e-117	1.28444e-115	31.9466	9.53708	22.4095	26.508
RSRP1	CD34_UCB	1.20925	0.416377	10527745	0.639692	9.41816e-66	2.76043e-64	81.3187	55.6588	25.6599	26.4645
ZNRF2P2	CD34_UCB	0.51282	0.282979	10268997	0.623969	1.3127e-95	6.33097e-94	45.3689	18.0059	27.363	26.3732
CLGN	CD34_UCB	0.216536	0.174657	9.71953e+06	0.590583	1.60774e-153	1.93112e-151	22.5275	4.14151	18.386	26.3232
FDPS	CD34_UCB	0.865918	0.377496	1.04589e+07	0.635511	9.49938e-72	3.13802e-70	68.2889	38.4967	29.7922	26.2372
GPX1	CD34_UCB	0.333286	0.228704	10035392	0.609775	4.95709e-117	3.446e-115	32.6531	9.89317	22.7599	26.178
TIGD7	CD34_UCB	0.240094	0.186118	9802432	0.59562	3.11357e-143	3.23777e-141	24.7253	5.26397	19.4613	26.1477
SPATS2	CD34_UCB	0.902362	0.37599	1.04959e+07	0.637759	1.06478e-71	3.51432e-70	69.7017	41.3764	28.3254	26.1141
ZNF680	CD34_UCB	0.498526	0.281581	1.03109e+07	0.626518	5.1729e-95	2.47283e-93	46.8603	19.2677	27.5926	26.0763
HOXA5	CD34_UCB	0.156512	0.141451	9396784	0.570972	5.26649e-187	9.5188e-185	15.7771	1.54823	14.2289	26.0301
CNPY2	CD34_UCB	0.30782	0.217997	10003110	0.607813	8.63059e-122	6.43581e-120	31.1617	8.94875	22.2129	25.9834
SERPINE2	CD34_UCB	0.346103	0.230145	1.00426e+07	0.610211	6.36382e-115	4.26006e-113	33.3595	10.226	23.1335	25.8616
ZNF141	CD34_UCB	0.81365	0.368971	1.04509e+07	0.635024	2.91786e-72	9.68943e-71	64.7567	37.6529	27.1038	25.833
SLC25A13	CD34_UCB	1.0674	0.395105	10514485	0.638886	2.03846e-67	6.16016e-66	77.708	49.8529	27.8551	25.7649
TMEM170B	CD34_UCB	0.307696	0.214367	9964653	0.605477	2.99203e-122	2.24882e-120	30.2983	8.40687	21.8914	25.6486
ELOVL7	CD34_UCB	0.373356	0.242281	1.00228e+07	0.60901	5.79452e-107	3.3681e-105	33.8305	11.0002	22.8303	25.3117
CALN1	CD34_UCB	1.08491	0.373584	10293052	0.625431	6.3528e-70	2.02628e-68	62.3234	30.2214	32.102	25.2891
HSPB1	CD34_UCB	0.221413	0.177928	9664940	0.587265	2.94728e-144	3.11607e-142	21.821	4.13377	17.6873	25.178
SAMD12	CD34_UCB	0.720267	0.362834	1.01306e+07	0.615559	1.3805e-71	4.54453e-70	46.7033	23.0144	23.6889	25.1598
ENSG00000241962	CD34_UCB	0.573854	0.310893	10199059	0.61972	9.40702e-83	3.68476e-81	45.4474	20.3902	25.0573	25.0062
SLC25A33	CD34_UCB	0.450565	0.269001	1.02138e+07	0.620616	2.61772e-95	1.2577e-93	42.4647	16.8679	25.5967	24.9903
ENSG00000284116	CD34_UCB	0.337524	0.223908	10068108	0.611763	4.60319e-114	3.04388e-112	34.2229	10.706	23.5169	24.9694
CLNS1A	CD34_UCB	0.872513	0.375908	10415277	0.632858	5.43137e-68	1.66791e-66	66.1695	40.0681	26.1014	24.7264
POLR2L	CD34_UCB	0.246773	0.191674	9.76851e+06	0.593558	1.5025e-131	1.2617e-129	24.5683	5.64329	18.925	24.7066
EMBP1	CD34_UCB	0.169798	0.144231	9.51274e+06	0.578018	1.02737e-172	1.56606e-170	18.1319	2.3146	15.8173	24.4912
KATNBL1	CD34_UCB	0.935804	0.377036	1.04589e+07	0.635511	5.5039e-67	1.64882e-65	72.6845	44.9296	27.7549	24.4255
METTL21A	CD34_UCB	0.43732	0.266597	1.01445e+07	0.616406	6.11156e-94	2.87804e-92	40.1099	15.6758	24.4341	24.4046
NDUFAF6	CD34_UCB	0.897358	0.373816	10391631	0.631421	2.05753e-67	6.20792e-66	66.6405	38.8915	27.749	24.3754
KLHL23	CD34_UCB	0.776568	0.353219	10392191	0.631455	5.55412e-71	1.81266e-69	62.5589	35.2067	27.3522	24.2809
RPL31	CD34_UCB	1.14265	0.41624	10433690	0.633977	1.9419e-60	5.0415e-59	79.5133	56.4716	23.0418	24.2657
LDAH	CD34_UCB	1.01294	0.391187	1.04298e+07	0.63374	4.16583e-64	1.17647e-62	73.7049	47.0739	26.631	24.226
MED13L	CD34_UCB	2.62448	0.408677	10535290	0.64015	2.13007e-61	5.64588e-60	98.9011	95.3708	3.5303	24.2134
TMEM38B	CD34_UCB	0.499129	0.276279	1.02605e+07	0.623455	6.61719e-90	2.92049e-88	46.2323	19.5619	26.6705	24.1839
ACAP2	CD34_UCB	1.77153	0.407368	10526461	0.639614	2.76037e-61	7.29614e-60	94.898	80.7168	14.1811	24.0905
HSD17B7	CD34_UCB	0.330078	0.222087	1.00057e+07	0.60797	7.75306e-110	4.72352e-108	32.81	10.3576	22.4524	23.8356
CEP295	CD34_UCB	0.952185	0.375075	1.04305e+07	0.633783	1.21216e-65	3.53914e-64	71.1146	44.5425	26.5721	23.7989
CCDC138	CD34_UCB	0.891958	0.372573	1.03538e+07	0.629124	5.45677e-66	1.60556e-64	64.7567	37.9703	26.7864	23.768
NFE2L2	CD34_UCB	1.46703	0.423313	10435729	0.6341	2.92962e-58	7.27727e-57	88.3046	65.6913	22.6133	23.7639
RILPL2	CD34_UCB	0.396693	0.240875	10136173	0.615899	8.06664e-101	4.20574e-99	38.6185	13.9805	24.638	23.6963
JADE3	CD34_UCB	0.624051	0.30554	1.03214e+07	0.627151	1.62753e-79	6.12235e-78	54.4741	25.6928	28.7813	23.5916
CWF19L2	CD34_UCB	1.07133	0.388967	10440291	0.634378	1.43345e-62	3.91707e-61	77.4725	51.4863	25.9862	23.4963
RPS5	CD34_UCB	0.64386	0.331457	1.02846e+07	0.624918	4.94336e-73	1.66931e-71	54.0816	28.1932	25.8884	23.4597
ZNF816-ZNF321P	CD34_UCB	0.291267	0.205164	9908697	0.602077	3.79486e-116	2.59996e-114	29.3564	8.32946	21.0269	23.3035
ZNHIT6	CD34_UCB	0.792264	0.352691	10375211	0.630423	2.92254e-68	9.03321e-67	63.5008	36.9252	26.5756	23.2932
CKMT2-AS1	CD34_UCB	0.646189	0.31729	1.0301e+07	0.625913	1.69271e-75	5.99332e-74	54.7096	27.2333	27.4763	23.2327
HPF1	CD34_UCB	0.353158	0.229933	1.0041e+07	0.610115	2.41874e-103	1.30777e-101	34.8509	11.8517	22.9992	23.1964
INVS	CD34_UCB	1.44828	0.427221	10383065	0.6309	2.98202e-56	7.03015e-55	86.2637	62.2078	24.056	23.1353
CYP2U1-AS1	CD34_UCB	0.159162	0.140963	9349291	0.568086	1.0815e-166	1.51474e-164	15.3846	1.69531	13.6893	23.0925
RPS23	CD34_UCB	1.07052	0.423379	10328739	0.6276	1.37554e-56	3.28159e-55	75.4317	51.7108	23.7209	23.0674
FAM222B	CD34_UCB	0.99969	0.379795	10408282	0.632433	2.33282e-62	6.33366e-61	73.3124	48.2428	25.0696	22.8631
MICU1	CD34_UCB	1.08423	0.397987	10378367	0.630615	1.87981e-59	4.77897e-58	75.9027	51.0141	24.8886	22.8129
ESR1	CD34_UCB	0.338634	0.224712	9826126	0.59706	9.33663e-104	5.09901e-102	28.5714	8.58492	19.9865	22.7616
ZNF667-AS1	CD34_UCB	0.193342	0.159521	9568483	0.581404	2.02028e-145	2.19091e-143	19.8587	3.42158	16.4371	22.7571
ENSG00000205236	CD34_UCB	0.213969	0.166894	9710119	0.590011	5.45721e-139	5.17834e-137	23.0769	4.71435	18.3626	22.7452
HPGDS	CD34_UCB	0.299228	0.199706	9776753	0.594059	3.88473e-116	2.65673e-114	26.2166	6.78124	19.4354	22.6818
HELLS	CD34_UCB	1.36732	0.438785	10213549	0.6206	1.26803e-53	2.82449e-52	72.135	44.5735	27.5615	22.6189
AACS	CD34_UCB	0.499293	0.280101	10177485	0.618409	7.37994e-83	2.89972e-81	44.741	19.7089	25.032	22.5587
PKD1L1	CD34_UCB	0.160015	0.141136	9287592	0.564337	1.29963e-162	1.73083e-160	14.4427	1.50952	12.9332	22.5481
CFAP97	CD34_UCB	0.657193	0.320806	10312801	0.626631	2.0295e-72	6.7631e-71	57.2998	29.7647	27.5352	22.5109
IRAK3	CD34_UCB	0.848545	0.318146	1.03628e+07	0.629667	1.00537e-72	3.37398e-71	64.9922	31.5064	33.4857	22.4204
PDLIM5	CD34_UCB	0.918787	0.356263	10389726	0.631305	4.27959e-65	1.23432e-63	70.4867	41.6241	28.8626	22.412
SUZ12P1	CD34_UCB	0.903249	0.360521	10401755	0.632036	5.15925e-64	1.4527e-62	70.1727	44.5889	25.5837	22.2938
SPNS2	CD34_UCB	0.288867	0.203009	9816623	0.596482	4.62263e-112	2.92427e-110	27.4725	7.6018	19.8707	22.2364
GYPE	CD34_UCB	0.197446	0.159083	9531859	0.579179	1.69078e-142	1.74389e-140	19.3093	3.28224	16.027	22.2332
ANO10	CD34_UCB	1.02759	0.38922	10324542	0.627344	6.98356e-59	1.75658e-57	71.5071	46.0288	25.4783	22.0903
DIP2B	CD34_UCB	1.63299	0.398099	1.04447e+07	0.634645	1.83032e-57	4.46475e-56	90.9733	75.8554	15.1179	22.0349
SLC15A2	CD34_UCB	0.396897	0.236422	10049326	0.610622	1.44923e-95	6.98056e-94	36.8917	13.3457	23.546	22.0241
ENSG00000284461	CD34_UCB	0.527112	0.284811	10186439	0.618953	1.76586e-79	6.62957e-78	46.5463	21.2417	25.3046	21.9813
HIBCH	CD34_UCB	1.15211	0.392614	1.03834e+07	0.63092	5.44617e-58	1.34405e-56	78.4929	55.891	22.6019	21.9359
CDH9	CD34_UCB	0.211626	0.175392	9.29195e+06	0.564602	2.89359e-127	2.33183e-125	15.3061	2.3146	12.9915	21.8595
ABCC2	CD34_UCB	0.170665	0.143346	9467406	0.575263	4.74371e-155	5.78946e-153	17.7394	2.51587	15.2235	21.8226
GSTCD	CD34_UCB	0.726511	0.339734	10237679	0.622066	2.70421e-66	8.00009e-65	55.9655	30.8717	25.0938	21.7759
SMC6	CD34_UCB	0.969069	0.366368	10365779	0.62985	1.87348e-61	4.96923e-60	72.8414	45.3011	27.5403	21.727
LRRC8B	CD34_UCB	0.712442	0.320052	10310039	0.626463	4.8762e-70	1.56186e-68	60.2041	31.2897	28.9144	21.7016
RRAGD	CD34_UCB	0.332175	0.213027	10017536	0.60869	3.29624e-104	1.81059e-102	34.4584	11.2866	23.1718	21.6738
USP53	CD34_UCB	0.679835	0.318664	1.02586e+07	0.623337	4.11366e-70	1.32096e-68	55.416	28.9054	26.5106	21.6306
KLHL8	CD34_UCB	0.578136	0.292201	10252857	0.622989	2.96096e-76	1.06576e-74	51.5699	24.9419	26.6279	21.6148
PAQR7	CD34_UCB	0.173422	0.146548	9494454	0.576906	5.57298e-150	6.40994e-148	18.2889	2.81777	15.4711	21.5709
ARID1B	CD34_UCB	2.75328	0.372468	1.04984e+07	0.63791	1.66099e-59	4.23118e-58	99.843	96.5552	3.28782	21.3698
FAM135A	CD34_UCB	0.882313	0.3499	10315859	0.626817	3.52017e-63	9.73846e-62	68.4458	38.3264	30.1195	21.3479
UPF2	CD34_UCB	1.39375	0.393148	10402050	0.632054	4.14074e-56	9.7256e-55	88.2261	68.7026	19.5235	21.2348
METTL8	CD34_UCB	0.786187	0.335392	1.02875e+07	0.625094	1.8051e-65	5.23409e-64	60.832	34.2545	26.5775	21.224
RAB13	CD34_UCB	0.280002	0.196426	9.82204e+06	0.596811	3.52583e-110	2.16198e-108	27.865	7.84177	20.0232	21.1482
POR	CD34_UCB	0.446442	0.253219	10115031	0.614614	9.88697e-86	4.09683e-84	41.8367	17.0924	24.7443	21.1153
ITM2A	CD34_UCB	0.371322	0.223762	10037096	0.609879	3.15269e-96	1.53612e-94	36.4992	12.9741	23.5251	20.9919
SLC35A1	CD34_UCB	0.44957	0.252549	10129863	0.615515	4.80188e-85	1.9619e-83	42.5432	17.673	24.8702	20.8876
RPS19	CD34_UCB	1.03814	0.392766	1.02922e+07	0.625378	3.00968e-55	6.90243e-54	75.3532	50.1703	25.1829	20.8798
NANS	CD34_UCB	0.309369	0.206484	9920972	0.602823	1.70509e-103	9.28528e-102	31.3972	9.93188	21.4653	20.8616
SPOCK3	CD34_UCB	0.22825	0.177074	9449356	0.574166	2.11436e-120	1.54928e-118	18.5243	3.58415	14.9402	20.8611
B3GALNT1	CD34_UCB	0.18273	0.149746	9514271	0.57811	2.62539e-141	2.65025e-139	18.9953	3.21257	15.7827	20.7513
NSMCE2	CD34_UCB	1.78586	0.410991	1.03407e+07	0.628327	2.90062e-52	6.24127e-51	92.0722	77.1946	14.8776	20.6337
DYRK4	CD34_UCB	0.216512	0.168903	9618772	0.58446	1.60747e-124	1.25283e-122	21.821	4.72209	17.0989	20.5896
ARHGAP5	CD34_UCB	1.10831	0.375814	1.03565e+07	0.629286	6.92355e-57	1.66534e-55	78.7284	54.8847	23.8438	20.5865
MRPS27	CD34_UCB	0.865563	0.349552	10311667	0.626562	5.18062e-61	1.36269e-59	67.5824	41.2525	26.3299	20.5766
MVK	CD34_UCB	0.266124	0.188763	9801011	0.595533	6.07544e-111	3.78032e-109	27.1586	7.52438	19.6342	20.4661
LINC00159	CD34_UCB	0.193927	0.155259	9.47423e+06	0.575677	1.01698e-133	8.83308e-132	18.6028	3.21257	15.3903	20.3472
HOXA9	CD34_UCB	0.259482	0.18646	9721170	0.590682	2.60762e-111	1.63056e-109	25.1962	6.57997	18.6163	20.2846
SLC43A3	CD34_UCB	0.575036	0.271104	10229389	0.621563	5.45118e-77	1.9724e-75	51.9623	23.5331	28.4293	20.2528
NCK1	CD34_UCB	1.00014	0.367986	10315166	0.626775	3.79369e-57	9.19498e-56	74.9608	48.4363	26.5245	20.2526
PCNA	CD34_UCB	0.654367	0.326508	10123289	0.615116	3.32657e-64	9.42263e-63	49.9215	27.094	22.8275	20.2519
USP37	CD34_UCB	0.943639	0.367236	10275964	0.624393	5.33862e-57	1.28983e-55	69.0738	44.7438	24.33	20.1574
UVRAG	CD34_UCB	1.48842	0.385459	10370440	0.630133	2.62631e-54	5.93358e-53	88.697	70.5914	18.1056	20.1313
UBE2E1	CD34_UCB	1.33188	0.381161	10368122	0.629993	7.22722e-55	1.64755e-53	85.3218	65.9003	19.4215	20.1189
USP15	CD34_UCB	2.18709	0.44926	1.02265e+07	0.621385	1.05096e-46	1.97477e-45	97.7237	82.0793	15.6444	20.0839
GNG7	CD34_UCB	0.444672	0.254328	9973067	0.605988	3.36058e-81	1.29497e-79	37.3626	15.041	22.3216	20.0633
FBXO11	CD34_UCB	1.62426	0.383942	10366735	0.629908	1.62071e-53	3.59952e-52	91.0518	77.272	13.7798	19.7514
LRRD1	CD34_UCB	0.110969	0.105733	9065452	0.550839	1.21869e-189	2.25641e-187	10.675	0.495433	10.1796	19.7347
GPHN	CD34_UCB	1.54088	0.428754	1.02186e+07	0.620907	5.13559e-48	9.99623e-47	85.3218	63.7715	21.5503	19.7228
PPP3R1	CD34_UCB	1.31682	0.382543	10337062	0.628105	1.40415e-53	3.12404e-52	83.5165	64.5688	18.9477	19.703
ABTB2	CD34_UCB	0.465577	0.257595	9894805	0.601233	3.59354e-78	1.32167e-76	35.3218	14.0811	21.2407	19.546
EMC1-AS1	CD34_UCB	0.390061	0.232032	9972222	0.605937	2.18419e-86	9.13031e-85	35.9498	13.7792	22.1705	19.4998
RPS11	CD34_UCB	0.670909	0.323702	10164148	0.617599	3.14789e-62	8.51005e-61	55.416	30.3917	25.0243	19.4448
SSBP1	CD34_UCB	0.743909	0.327198	10247756	0.622679	1.67916e-61	4.46318e-60	62.1664	35.9189	26.2475	19.4193
DRAM1	CD34_UCB	0.432057	0.235343	10054155	0.610915	1.06898e-84	4.33948e-83	40.2669	15.8848	24.3821	19.3835
ZNF367	CD34_UCB	0.440949	0.258154	9.95176e+06	0.604694	2.55863e-77	9.32009e-76	37.2841	15.6448	21.6393	19.3694
ENSG00000285693	CD34_UCB	0.266051	0.18809	9.73585e+06	0.591574	3.17708e-105	1.78387e-103	26.0597	7.29215	18.7675	19.326
USP12	CD34_UCB	0.946857	0.352242	10303130	0.626043	5.68969e-57	1.37291e-55	71.7425	47.6622	24.0804	19.3248
CHCHD7	CD34_UCB	0.343296	0.21812	9927031	0.603191	5.96134e-91	2.67457e-89	33.595	11.9833	21.6117	19.3195
ZNF442	CD34_UCB	0.128286	0.115416	9261020	0.562722	3.05793e-170	4.55165e-168	13.8932	1.28503	12.6082	19.3138
RPL30	CD34_UCB	0.824935	0.349432	1.02354e+07	0.621931	2.27386e-57	5.54313e-56	65.3846	40.4474	24.9372	19.3083
MGMT	CD34_UCB	0.852532	0.343299	1.01781e+07	0.618445	2.34975e-58	5.85216e-57	60.832	34.897	25.935	19.3046
HDDC2	CD34_UCB	0.353776	0.223944	9.88913e+06	0.600888	1.59545e-88	6.85811e-87	32.7316	11.7588	20.9728	19.2959
AHI1	CD34_UCB	1.03662	0.35926	1.0276e+07	0.624398	1.4567e-55	3.36726e-54	72.9199	47.4919	25.4281	19.2106
GCFC2	CD34_UCB	0.507794	0.266537	10115193	0.614624	2.52631e-74	8.76494e-73	46.0754	21.1023	24.973	19.2059
TMEM192	CD34_UCB	0.431503	0.245341	10055280	0.610983	2.05729e-80	7.87162e-79	40.7378	17.2318	23.5061	19.1621
EMP3	CD34_UCB	0.54301	0.277063	1.01475e+07	0.616589	2.25234e-71	7.40172e-70	49.2151	23.5718	25.6433	19.1535
COX10-DT	CD34_UCB	0.775451	0.322141	1.02181e+07	0.620875	1.42841e-61	3.802e-60	61.146	33.8597	27.2863	19.1416
DNAJC15	CD34_UCB	0.48858	0.255293	1.0126e+07	0.615282	4.41912e-77	1.6005e-75	45.6044	20.2818	25.3226	19.0948
ASRGL1	CD34_UCB	0.229343	0.171287	9.63226e+06	0.58528	5.04322e-114	3.32905e-112	22.8414	5.47298	17.3685	19.0947
PRKRIP1	CD34_UCB	0.837531	0.340421	1.02548e+07	0.623105	4.22386e-58	1.04512e-56	67.5824	40.788	26.7944	19.0571
APLP2	CD34_UCB	1.30671	0.393165	10222060	0.621117	1.80244e-50	3.71409e-49	83.2025	53.2513	29.9512	19.041
RPL21	CD34_UCB	1.17352	0.396446	1.024e+07	0.622207	7.73543e-50	1.57092e-48	78.5714	59.8932	18.6783	18.9517
OAF	CD34_UCB	0.212855	0.16355	9566747	0.581299	2.40474e-118	1.71568e-116	21.1146	4.61372	16.5009	18.9334
LY75	CD34_UCB	0.652841	0.285145	1.02123e+07	0.620524	2.06929e-68	6.42733e-67	56.2794	27.752	28.5275	18.8743
DTL	CD34_UCB	0.779789	0.352058	10009587	0.608207	1.31896e-55	3.0526e-54	49.3721	28.3326	21.0395	18.8405
APIP	CD34_UCB	0.513384	0.265893	10123254	0.615114	6.50476e-73	2.19072e-71	47.4097	21.9616	25.4481	18.7879
RNF150	CD34_UCB	0.367858	0.221892	9798932	0.595407	5.45083e-87	2.30392e-85	30.4553	10.4428	20.0125	18.7804
CGAS	CD34_UCB	0.527744	0.274607	1.00807e+07	0.612528	5.25819e-70	1.68138e-68	45.4474	22.0235	23.4239	18.6113
TMEM165	CD34_UCB	1.03858	0.366143	10265930	0.623783	8.46198e-53	1.84907e-51	76.2951	53.3906	22.9045	18.5756
CRPPA	CD34_UCB	0.446447	0.256156	9873328	0.599928	7.35677e-74	2.52244e-72	35.3218	14.7778	20.544	18.3403
NBPF1	CD34_UCB	0.267116	0.179559	9794588	0.595143	2.13644e-104	1.17864e-102	28.1005	8.05852	20.0419	18.3022
PHOSPHO2	CD34_UCB	0.241028	0.170334	9735942	0.59158	5.94801e-110	3.62963e-108	25.8242	6.84316	18.981	18.3008
RPL38	CD34_UCB	0.558828	0.287209	10100047	0.613704	7.88538e-66	2.31475e-64	49.3721	24.9032	24.4688	18.2767
HOXA10	CD34_UCB	0.155302	0.131518	9.38364e+06	0.570173	1.22682e-141	1.24506e-139	16.562	2.42298	14.139	18.2685
GPR135	CD34_UCB	0.275703	0.191786	9703576	0.589613	1.59366e-97	7.93818e-96	25.9812	7.67921	18.302	18.2389
ZNF529-AS1	CD34_UCB	0.305892	0.199644	9.83236e+06	0.597438	1.15815e-93	5.40032e-92	30.2198	9.96284	20.2569	18.2211
HEMGN	CD34_UCB	0.294817	0.196074	9.71069e+06	0.590045	6.60531e-95	3.14964e-93	26.6876	8.04304	18.6446	18.1372
FRMD4B	CD34_UCB	0.605315	0.27385	10120471	0.614945	2.5011e-68	7.74952e-67	50.2355	24.1291	26.1064	18.1044
NCOA7	CD34_UCB	0.986244	0.346325	10242815	0.622379	2.88527e-54	6.51477e-53	72.763	46.4778	26.2852	18.0734
TASP1	CD34_UCB	0.974863	0.348482	10238096	0.622092	6.33789e-54	1.42428e-52	72.135	46.7642	25.3708	18.0675
C5orf63	CD34_UCB	0.210372	0.157463	9.58007e+06	0.582109	2.63515e-117	1.83522e-115	21.5856	4.77628	16.8093	18.0667
TNFAIP8	CD34_UCB	1.78502	0.449994	1.00989e+07	0.613635	4.36168e-42	7.20104e-41	88.854	67.8743	20.9797	18.0639
EMCN	CD34_UCB	0.219895	0.175076	9344753	0.56781	2.45748e-105	1.38804e-103	17.1115	3.48351	13.6279	18.0079
LPIN1	CD34_UCB	0.907568	0.347502	10196668	0.619575	9.83223e-54	2.19654e-52	67.8179	42.9556	24.8623	17.9513
ENSG00000290073	CD34_UCB	0.246508	0.173006	9703550	0.589611	3.825e-106	2.18977e-104	25.3532	6.8122	18.541	17.9338
BCORL1	CD34_UCB	0.3613	0.215497	9.95192e+06	0.604703	1.71088e-85	7.03557e-84	36.0283	13.5083	22.52	17.9191
ZNF730	CD34_UCB	0.700922	0.282894	10176316	0.618338	1.58439e-65	4.61175e-64	57.1429	28.0539	29.089	17.9174
ENSG00000237550	CD34_UCB	0.277931	0.191334	9759269	0.592997	9.41692e-96	4.55323e-94	27.708	8.62363	19.0844	17.8595
TNFRSF10B	CD34_UCB	0.675206	0.331872	9.98123e+06	0.606484	1.01964e-55	2.36562e-54	47.6452	26.8695	20.7757	17.797
SHANK3	CD34_UCB	0.388625	0.212699	9904628	0.601829	7.68726e-86	3.19232e-84	34.6939	12.471	22.2229	17.7595
RABEP1	CD34_UCB	1.2143	0.355792	1.02955e+07	0.625582	7.52337e-52	1.59708e-50	82.967	62.9045	20.0626	17.7172
TEFM	CD34_UCB	0.278033	0.187607	9775769	0.594	1.60222e-96	7.85711e-95	28.2575	8.73974	19.5177	17.6547
CRY1	CD34_UCB	0.512628	0.25913	10052852	0.610836	2.49833e-70	8.07035e-69	44.898	20.8624	24.0356	17.645
TGIF2	CD34_UCB	0.52359	0.264675	10093695	0.613318	1.05511e-68	3.29884e-67	48.0377	22.9989	25.0388	17.596
ARHGEF11	CD34_UCB	0.572057	0.275439	10045777	0.610406	5.42905e-66	1.59864e-64	46.8603	22.7125	24.1478	17.572
RWDD2B	CD34_UCB	0.158944	0.132087	9394196	0.570814	1.24215e-135	1.10674e-133	16.9545	2.65521	14.2993	17.5618
RCOR1	CD34_UCB	1.10738	0.360747	10232576	0.621756	1.04788e-50	2.16984e-49	78.3359	54.7376	23.5984	17.5553
RNF168	CD34_UCB	0.838968	0.331737	1.01979e+07	0.619647	6.79412e-55	1.54975e-53	66.4835	41.0512	25.4323	17.5189
TMEM163	CD34_UCB	0.667044	0.28607	10011319	0.608312	2.434e-63	6.75328e-62	46.9388	22.8518	24.0869	17.4991
NSUN3	CD34_UCB	0.681684	0.294136	10178255	0.618456	1.20725e-61	3.22694e-60	58.6342	31.4755	27.1588	17.4985
CYBRD1	CD34_UCB	0.386682	0.219494	9.94172e+06	0.604083	5.69377e-82	2.21654e-80	36.6562	14.0966	22.5596	17.4836
ZNF675	CD34_UCB	0.476529	0.249603	10065076	0.611579	3.67666e-72	1.21772e-70	44.9765	20.4211	24.5553	17.4508
DYTN	CD34_UCB	0.279651	0.195292	9597096	0.583143	1.21381e-91	5.53078e-90	23.8619	6.95928	16.9026	17.4312
ZNF85	CD34_UCB	0.312262	0.198818	9.85279e+06	0.59868	5.60014e-90	2.47449e-88	31.6327	10.8453	20.7873	17.4177
RTL5	CD34_UCB	0.13241	0.115936	9.25111e+06	0.56212	4.02323e-152	4.77205e-150	14.0502	1.54049	12.5097	17.3118
CCNY-AS1	CD34_UCB	0.321505	0.201612	9868893	0.599658	3.43988e-88	1.4753e-86	32.3391	11.4414	20.8977	17.3046
FAM222A	CD34_UCB	0.124085	0.112381	9.17094e+06	0.557249	1.01913e-156	1.27244e-154	12.6374	1.15343	11.4839	17.295
APOLD1	CD34_UCB	0.786346	0.308808	1.01361e+07	0.615896	5.45174e-58	1.34455e-56	58.7912	32.6444	26.1468	17.2535
CNST	CD34_UCB	0.963337	0.336893	10198189	0.619667	3.12743e-53	6.89743e-52	72.135	43.7065	28.4286	17.2359
EBP	CD34_UCB	0.389897	0.220328	9963341	0.605397	4.4337e-80	1.68961e-78	37.9906	15.0488	22.9418	17.1354
PUS7L	CD34_UCB	0.556803	0.267629	10120635	0.614955	3.51077e-66	1.037e-64	51.0989	25.4374	25.6615	17.124
KBTBD12	CD34_UCB	0.104458	0.0998262	8986718	0.546055	8.38381e-174	1.30416e-171	9.65463	0.433504	9.22113	17.0588
NMRAL2P	CD34_UCB	0.140809	0.123264	9220925	0.560286	6.87693e-141	6.85093e-139	13.7363	1.62564	12.1106	17.0306
ANKRD20A5P	CD34_UCB	0.237909	0.166405	9.6332e+06	0.585337	1.08015e-104	5.99389e-103	23.7834	6.1542	17.6292	17.0103
ENSG00000267698	CD34_UCB	0.225517	0.163507	9625423	0.584864	3.47065e-106	1.99292e-104	23.3909	5.96068	17.4302	16.9557
C9orf153	CD34_UCB	0.180489	0.148235	9.32355e+06	0.566522	3.37525e-116	2.31665e-114	16.248	2.87196	13.3761	16.8447
FBXO28	CD34_UCB	0.641958	0.289313	10128629	0.61544	2.48005e-60	6.42546e-59	55.6515	30.0821	25.5694	16.8357
RPSAP58	CD34_UCB	0.702958	0.28766	10148689	0.616659	1.29212e-60	3.36839e-59	58.0848	30.7555	27.3292	16.8202
PDZD8	CD34_UCB	1.13347	0.330137	10266101	0.623793	5.46584e-53	1.19989e-51	80.0628	52.4307	27.6321	16.8108
GNAS	CD34_UCB	1.41515	0.362488	1.02431e+07	0.622397	3.80826e-48	7.43935e-47	87.9906	71.7216	16.269	16.721
NCOA3	CD34_UCB	1.47164	0.376314	1.01906e+07	0.619205	3.54165e-46	6.55741e-45	87.2841	67.6808	19.6034	16.6268
ZKSCAN1	CD34_UCB	0.936397	0.342438	10177556	0.618413	2.56256e-50	5.26607e-49	72.135	48.0879	24.0471	16.5324
ZNF789	CD34_UCB	0.371249	0.218789	9913504	0.602369	2.74375e-77	9.97527e-76	36.2637	14.7236	21.5401	16.4094
ENSG00000224848	CD34_UCB	0.215787	0.160984	9505538	0.57758	2.14566e-104	1.18201e-102	20.7221	4.90014	15.822	16.4087
MEMO1	CD34_UCB	1.43147	0.365301	10207653	0.620242	8.97896e-47	1.69134e-45	87.9121	69.2212	18.6908	16.3552
ANKRD17	CD34_UCB	2.33509	0.326045	10343568	0.628501	6.62746e-52	1.40847e-50	98.8226	94.8521	3.97046	16.2538
COMT	CD34_UCB	0.403678	0.220693	9961055	0.605258	1.31151e-75	4.661e-74	39.5604	16.2409	23.3195	16.1837
DNAJA1	CD34_UCB	0.818242	0.323402	1.01378e+07	0.615997	6.1888e-52	1.31819e-50	64.4427	40.8268	23.6159	16.1313
MED26	CD34_UCB	0.426047	0.229211	9971500	0.605893	1.34232e-72	4.49684e-71	40.5024	17.5492	22.9532	16.1244
ZNF99	CD34_UCB	0.0781745	0.0770042	8929425	0.542574	2.04362e-211	4.56281e-209	8.63422	0.116117	8.51811	16.0431
RPL5	CD34_UCB	1.38004	0.388468	10119958	0.614913	3.18423e-43	5.44172e-42	85.8713	66.1867	19.6846	16.0298
COL24A1	CD34_UCB	0.524646	0.224315	9930432	0.603397	1.02407e-73	3.49863e-72	39.325	16.0242	23.3008	16.0286
ASF1B	CD34_UCB	0.25303	0.181322	9.57891e+06	0.582038	1.08903e-90	4.85155e-89	23.4694	6.83542	16.634	16.0133
ATP5MC1	CD34_UCB	0.174934	0.138777	9446728	0.574006	7.581e-118	5.36837e-116	18.6813	3.6693	15.012	15.9968
POLR2J4	CD34_UCB	0.547737	0.260772	10065534	0.611607	3.19883e-63	8.86238e-62	50.157	25.0116	25.1454	15.9207
PPM1D	CD34_UCB	0.529543	0.261572	10020462	0.608868	5.1863e-63	1.43164e-61	46.7818	23.4634	23.3184	15.9151
TIMP2	CD34_UCB	0.482763	0.237464	1.0008e+07	0.608112	3.20814e-69	1.00885e-67	44.0345	19.856	24.1785	15.9092
TNRC18	CD34_UCB	1.05217	0.293942	10233795	0.62183	7.48828e-56	1.74264e-54	75.1177	41.9724	33.1453	15.802
SPICE1	CD34_UCB	0.44523	0.235033	9968767	0.605727	2.02029e-69	6.39018e-68	41.5228	18.6561	22.8666	15.7929
TEX30	CD34_UCB	0.226024	0.162131	9627280	0.584977	8.02674e-100	4.11151e-98	23.8619	6.52578	17.3361	15.7893
TET2	CD34_UCB	1.39407	0.377497	10123043	0.615101	8.99316e-44	1.5615e-42	85.3218	63.129	22.1929	15.7818
CDCA7	CD34_UCB	0.473434	0.245061	9.97499e+06	0.606105	1.98898e-66	5.89795e-65	43.4066	20.0728	23.3338	15.7401
DTNBP1	CD34_UCB	0.908087	0.322934	1.01468e+07	0.616547	8.91954e-51	1.85202e-49	70.0942	43.4897	26.6045	15.7374
RIPOR2	CD34_UCB	1.81532	0.466192	9897404	0.601391	1.49566e-35	1.99891e-34	81.0832	55.2562	25.827	15.7103
DGKE	CD34_UCB	0.565167	0.266714	1.0039e+07	0.609992	8.08689e-61	2.11979e-59	49.843	25.507	24.336	15.6491
COMMD10	CD34_UCB	1.58672	0.391812	10092908	0.61327	9.82016e-42	1.60661e-40	82.6531	69.4225	13.2305	15.5918
RPS27A	CD34_UCB	0.813683	0.333435	1.00647e+07	0.611555	2.2137e-48	4.35128e-47	64.4427	40.4087	24.034	15.4585
SDHAF3	CD34_UCB	0.353217	0.205122	9869062	0.599668	1.2843e-77	4.69173e-76	35.0078	13.6167	21.3912	15.4516
SNHG25	CD34_UCB	0.121276	0.109147	9144213	0.555625	1.325e-143	1.39312e-141	12.4019	1.25406	11.1478	15.374
RPL28	CD34_UCB	0.730959	0.326319	10008828	0.608161	5.69506e-49	1.13471e-47	57.5353	35.2067	22.3286	15.3191
ZNF354B	CD34_UCB	0.344686	0.202305	9.86066e+06	0.599158	6.93744e-78	2.54167e-76	34.4584	13.3922	21.0662	15.2932
PLS1	CD34_UCB	0.334553	0.201218	9.77857e+06	0.59417	2.9768e-78	1.09803e-76	31.7896	11.6504	20.1392	15.2844
SAFB2	CD34_UCB	0.7474	0.30179	1.01148e+07	0.6146	1.36961e-52	2.98079e-51	63.9717	37.6916	26.2801	15.2482
CYCS	CD34_UCB	0.605296	0.277728	10040990	0.610115	5.88611e-57	1.4185e-55	53.2182	28.4642	24.7541	15.2329
OR2X1P	CD34_UCB	0.0816717	0.0791472	8968578	0.544953	2.23998e-194	4.38251e-192	9.26217	0.263199	8.99897	15.1455
WAC-AS1	CD34_UCB	0.362023	0.209135	9869797	0.599713	1.12581e-74	3.95292e-73	35.7143	14.3985	21.3158	15.142
POPDC2	CD34_UCB	0.179418	0.140189	9.40177e+06	0.571274	2.57267e-110	1.58007e-108	18.1319	3.67704	14.4548	15.1125
BMP2K	CD34_UCB	1.17183	0.313627	10189047	0.619111	3.98236e-50	8.15287e-49	77.4725	49.6981	27.7744	15.0819
GAN	CD34_UCB	0.62903	0.275532	10056176	0.611038	1.12586e-56	2.69441e-55	55.102	29.4163	25.6857	15.0357
DNAAF9	CD34_UCB	0.739417	0.291823	1.00524e+07	0.610808	1.59332e-53	3.54076e-52	58.7912	32.2109	26.5803	15.0146
FANCL	CD34_UCB	0.904424	0.317065	10093799	0.613324	3.67315e-49	7.34553e-48	68.9953	41.3377	27.6576	14.9445
SHOC2	CD34_UCB	1.15299	0.344615	1.01406e+07	0.61617	2.59938e-45	4.7094e-44	80.6122	59.1345	21.4777	14.9311
GATA2	CD34_UCB	0.378221	0.178192	9858079	0.599001	3.88759e-86	1.61973e-84	33.281	11.5343	21.7467	14.9308
ZNF568	CD34_UCB	0.263557	0.170825	9685650	0.588524	1.26959e-89	5.59034e-88	26.9231	8.31398	18.6091	14.9049
LPIN2	CD34_UCB	0.90109	0.312052	1.0126e+07	0.615283	1.06565e-49	2.15493e-48	70.6436	43.482	27.1617	14.8745
TM7SF2	CD34_UCB	0.152666	0.126784	9317603	0.56616	7.37939e-120	5.36575e-118	16.0126	2.70166	13.3109	14.868
ATAD5	CD34_UCB	0.77942	0.318558	9.99811e+06	0.607509	1.28428e-48	2.53489e-47	56.2794	35.0132	21.2663	14.8436
FANCM	CD34_UCB	0.564555	0.265178	9.9977e+06	0.607485	7.66257e-58	1.88124e-56	49.9215	25.747	24.1745	14.7772
RPAP3	CD34_UCB	0.661179	0.288147	1.0052e+07	0.610782	2.62725e-53	5.8078e-52	57.5353	32.567	24.9684	14.7635
MEG8	CD34_UCB	0.194508	0.15022	9298165	0.564979	2.12703e-100	1.10292e-98	16.4835	3.35191	13.1316	14.7152
PLOD2	CD34_UCB	0.416876	0.219195	9.86274e+06	0.599284	2.50625e-69	7.91409e-68	37.5981	15.7532	21.8449	14.7083
H1-0	CD34_UCB	0.422748	0.212723	9.88549e+06	0.600667	4.37547e-71	1.43168e-69	38.0691	15.7532	22.3159	14.6447
TMEM154	CD34_UCB	0.366668	0.202687	9846427	0.598293	1.91583e-74	6.6713e-73	35.1648	13.9108	21.254	14.6291
RPS8	CD34_UCB	1.25114	0.370153	10067228	0.611709	2.03957e-41	3.30404e-40	80.8477	62.9664	17.8813	14.614
APTR	CD34_UCB	0.266811	0.178195	9.63536e+06	0.585468	4.91407e-84	1.97583e-82	25.9812	8.35269	17.6285	14.5593
CCDC62	CD34_UCB	0.141999	0.12053	9237253	0.561278	5.34749e-123	4.04322e-121	14.4427	2.12881	12.3139	14.511
NDUFA4	CD34_UCB	0.399198	0.221337	9869888	0.599719	1.26642e-67	3.84547e-66	38.1476	16.5428	21.6048	14.4788
KIN	CD34_UCB	0.469131	0.239216	9941932	0.604096	1.71915e-62	4.68765e-61	43.4851	20.8701	22.615	14.4317
EFHC2	CD34_UCB	0.245188	0.166345	9570152	0.581506	1.54358e-88	6.64264e-87	23.7834	6.92058	16.8628	14.3352
VDAC1P8	CD34_UCB	0.149973	0.122328	9.301e+06	0.565152	8.96261e-120	6.50449e-118	15.7771	2.59328	13.1838	14.3352
ZNF660	CD34_UCB	0.257915	0.170195	9653735	0.586585	1.61327e-86	6.77357e-85	26.3736	8.26753	18.1061	14.3252
TFDP2	CD34_UCB	1.38573	0.361164	10078290	0.612382	1.49265e-41	2.42635e-40	84.9294	65.1339	19.7954	14.3075
ENSG00000291006	CD34_UCB	0.105832	0.0958517	9080262	0.551739	1.41256e-151	1.65991e-149	11.303	0.905713	10.3973	14.2608
MFSD1	CD34_UCB	0.595844	0.264532	1.00154e+07	0.608561	7.11117e-56	1.65691e-54	52.5118	28.1003	24.4114	14.2267
EPB41L2	CD34_UCB	0.891	0.303739	1.00278e+07	0.609311	8.67092e-49	1.71951e-47	64.2857	36.3601	27.9256	14.2042
ENSG00000289367	CD34_UCB	0.0832342	0.0806452	8940366	0.543239	7.71945e-179	1.25213e-176	8.94819	0.301904	8.64629	14.1857
SKP1	CD34_UCB	0.861624	0.318092	10075939	0.612239	2.08286e-46	3.87914e-45	69.3093	45.5488	23.7604	14.1268
ARHGAP32	CD34_UCB	0.735788	0.277183	10026665	0.609245	6.58804e-53	1.44457e-51	58.3987	31.2587	27.14	14.092
SMIM4	CD34_UCB	0.26345	0.172823	9637138	0.585576	7.94343e-84	3.17036e-82	26.0597	8.40687	17.6528	14.0849
MAN1A2	CD34_UCB	1.41571	0.35273	1.00879e+07	0.612968	9.90688e-42	1.6201e-40	86.6562	66.9995	19.6567	14.0353
MTHFS	CD34_UCB	0.523159	0.237257	9999873	0.607617	2.77931e-61	7.34109e-60	48.1947	23.5408	24.6539	14.03
ZNF506	CD34_UCB	0.594076	0.259498	10014886	0.608529	4.6137e-56	1.08298e-54	53.4537	27.8062	25.6475	14.0039
HACD1	CD34_UCB	0.353455	0.20242	9792972	0.595045	2.18182e-71	7.1762e-70	33.752	13.5547	20.1972	13.9961
KLHDC10	CD34_UCB	0.707922	0.281845	10044806	0.610347	1.26084e-51	2.66313e-50	59.4976	34.0068	25.4908	13.9723
ENSG00000280239	CD34_UCB	0.110639	0.0986077	9.13825e+06	0.555263	2.23673e-144	2.37143e-142	12.3234	1.21536	11.108	13.9653
ATAD2	CD34_UCB	0.971137	0.351363	9930425	0.603397	1.30445e-41	2.12405e-40	60.5965	41.2448	19.3518	13.9396
MAGI3	CD34_UCB	0.583705	0.265092	9.90285e+06	0.601722	1.20753e-54	2.73958e-53	45.8399	23.9975	21.8424	13.9339
OBI1	CD34_UCB	0.550869	0.254548	9993416	0.607224	1.20403e-56	2.87784e-55	51.0204	26.3895	24.6309	13.8833
ENSG00000283633	CD34_UCB	0.154509	0.124221	9342214	0.567656	3.86704e-113	2.47935e-111	16.7975	3.11194	13.6856	13.7395
MAPK8	CD34_UCB	1.483	0.359635	1.00529e+07	0.610842	4.88853e-40	7.58581e-39	85.3218	69.1671	16.1548	13.7093
RDX	CD34_UCB	0.844145	0.301574	10077473	0.612332	2.05054e-47	3.93082e-46	68.0534	43.42	24.6333	13.6931
TMA16	CD34_UCB	0.474677	0.234161	9.94383e+06	0.604211	1.47765e-60	3.84674e-59	45.6044	21.8532	23.7512	13.6785
CTBP2	CD34_UCB	1.42908	0.358494	10012188	0.608365	4.97128e-40	7.71107e-39	86.8917	56.3942	30.4975	13.6632
RPS18	CD34_UCB	0.992852	0.348633	10001952	0.607743	4.1163e-41	6.60628e-40	71.978	51.0605	20.9175	13.6595
MPPED2	CD34_UCB	0.475058	0.235978	9789105	0.59481	8.97836e-60	2.29948e-58	37.5196	17.2782	20.2414	13.6014
RNF2	CD34_UCB	0.550164	0.253083	9975892	0.60616	8.79731e-56	2.04477e-54	50.3925	26.2657	24.1268	13.5879
TCEAL3	CD34_UCB	0.165537	0.128765	9375263	0.569664	6.71232e-108	3.9933e-106	17.7394	3.58415	14.1553	13.5716
PEX3	CD34_UCB	0.437654	0.221095	9908210	0.602047	1.87217e-63	5.22118e-62	41.9152	19.2599	22.6553	13.5492
ZBTB21	CD34_UCB	0.325963	0.191688	9764558	0.593318	6.37347e-73	2.14841e-71	32.4176	12.5561	19.8615	13.5462
CERT1	CD34_UCB	1.1655	0.339919	1.00637e+07	0.611496	9.29545e-42	1.52208e-40	81.1617	59.7693	21.3924	13.5347
UHRF1	CD34_UCB	0.389763	0.217994	9764707	0.593328	4.25491e-64	1.20074e-62	34.5369	15.0565	19.4804	13.4983
IGSF10	CD34_UCB	0.10769	0.0970256	9046822	0.549707	4.16819e-141	4.18539e-139	10.9105	0.928936	9.98158	13.4262
ENSG00000287092	CD34_UCB	0.702691	0.3274	9.51371e+06	0.578076	8.05585e-43	1.36078e-41	32.7316	16.6667	16.0649	13.3796
TRAK1	CD34_UCB	0.955973	0.316862	10052647	0.610823	5.93389e-44	1.03457e-42	72.6845	49.102	23.5824	13.3035
LMO2	CD34_UCB	0.615605	0.1934	10040409	0.61008	5.68112e-71	1.85252e-69	47.7237	19.8251	27.8987	13.2928
HOXA10-AS	CD34_UCB	0.137582	0.117747	9177139	0.557625	3.23215e-115	2.17517e-113	13.5793	2.0127	11.5666	13.2656
TRIM24	CD34_UCB	1.32122	0.341696	10039151	0.610003	1.1404e-40	1.79904e-39	84.0659	59.63	24.436	13.239
RPL9	CD34_UCB	0.989086	0.347528	9.98145e+06	0.606497	5.23486e-40	8.11329e-39	74.0973	51.6334	22.464	13.2376
SPINT2	CD34_UCB	0.318275	0.187479	9741155	0.591896	9.09334e-73	3.0544e-71	31.8681	12.0917	19.7765	13.2201
MYLK-AS1	CD34_UCB	0.317145	0.188031	9707078	0.589826	1.74964e-72	5.8459e-71	30.5338	11.5033	19.0304	13.206
UBE2D2	CD34_UCB	1.13245	0.330099	1.00672e+07	0.611708	6.83774e-42	1.12352e-40	79.4349	60.048	19.3869	13.1873
TMEM14B	CD34_UCB	0.911645	0.320369	9992734	0.607183	4.76035e-43	8.09153e-42	66.719	44.2561	22.4629	13.1646
SEC62	CD34_UCB	0.935512	0.321018	10030325	0.609467	1.00074e-42	1.68519e-41	71.821	49.8607	21.9604	13.089
AK3	CD34_UCB	0.517181	0.238518	9.96715e+06	0.605628	5.83402e-57	1.40684e-55	49.2151	24.9961	24.2189	13.0831
PIAS2	CD34_UCB	0.920241	0.305753	1.00468e+07	0.610466	9.71483e-45	1.73197e-43	71.0361	46.1062	24.9299	13.0744
RPS21	CD34_UCB	0.395167	0.219384	9.80366e+06	0.595694	1.23084e-61	3.28767e-60	36.9702	16.9918	19.9784	13.0496
HHEX	CD34_UCB	0.209771	0.14757	9.52476e+06	0.578748	8.86617e-91	3.95911e-89	22.3705	6.1542	16.2163	13.0456
RPAP2	CD34_UCB	1.24811	0.342959	10028729	0.60937	9.32787e-40	1.43572e-38	82.4961	62.92	19.5761	12.9786
MIR3936HG	CD34_UCB	0.223401	0.154298	9461404	0.574898	3.32717e-86	1.38929e-84	21.1931	5.8523	15.3408	12.939
CYTH3	CD34_UCB	0.479453	0.214388	9900081	0.601553	2.06617e-62	5.6137e-61	42.7002	19.407	23.2931	12.917
FABP5	CD34_UCB	0.221256	0.150437	9543189	0.579868	3.97574e-88	1.7032e-86	23.1554	6.62641	16.529	12.9028
RBL1	CD34_UCB	0.870208	0.310307	9963337	0.605397	1.67315e-43	2.88139e-42	62.4804	40.3313	22.1491	12.8903
SCN9A	CD34_UCB	0.38443	0.20094	9719121	0.590558	2.39679e-66	7.09614e-65	32.6531	13.2373	19.4157	12.8901
ADAM28	CD34_UCB	0.635152	0.214579	10037571	0.609907	3.14237e-62	8.50121e-61	51.8053	24.2452	27.5601	12.8899
PDE6D	CD34_UCB	0.424837	0.214466	9857390	0.598959	2.95797e-62	8.00805e-61	40.1884	18.2072	21.9812	12.8886
FEN1	CD34_UCB	0.197278	0.145007	9442438	0.573746	4.364e-91	1.96722e-89	20.2512	5.23301	15.0182	12.863
SREBF2	CD34_UCB	1.52229	0.344338	10039663	0.610035	3.81294e-39	5.7705e-38	89.7174	72.9834	16.734	12.8227
EIF3J	CD34_UCB	0.815955	0.303599	10002315	0.607765	3.74426e-44	6.55824e-43	65.4631	42.7698	22.6933	12.8068
ELOVL5	CD34_UCB	1.1861	0.325843	10054838	0.610957	3.81562e-41	6.13149e-40	79.4349	61.3408	18.0941	12.7771
TPH1	CD34_UCB	0.104791	0.0939384	9069048	0.551058	1.93142e-138	1.81458e-136	11.303	1.04505	10.2579	12.7513
UBR5-DT	CD34_UCB	0.228903	0.156805	9528162	0.578954	1.42406e-83	5.64213e-82	23.1554	6.93606	16.2194	12.7402
ENSG00000291258	CD34_UCB	0.15265	0.121588	9296659	0.564888	5.2985e-107	3.08451e-105	16.1695	3.04227	13.1273	12.7073
FAM210A	CD34_UCB	0.411958	0.211661	9853993	0.598753	3.47285e-62	9.38189e-61	39.9529	18.1452	21.8077	12.7056
EXO5-DT	CD34_UCB	0.228385	0.155472	9515618	0.578192	5.03068e-84	2.01844e-82	22.8414	6.71931	16.1221	12.7012
RAI1	CD34_UCB	0.700816	0.271743	9.99497e+06	0.607319	9.4962e-49	1.8812e-47	60.0471	34.2081	25.839	12.6973
ZNF567	CD34_UCB	0.321052	0.184538	9.76082e+06	0.593092	5.37259e-71	1.75643e-69	32.8885	12.9354	19.9531	12.6879
PPME1	CD34_UCB	0.563762	0.249262	9.92282e+06	0.602935	8.66758e-53	1.89181e-51	49.2151	26.1728	23.0423	12.6433
MCM10	CD34_UCB	0.513347	0.264532	9721764	0.590718	8.08868e-50	1.64179e-48	37.6766	20.127	17.5497	12.6406
MAPRE2	CD34_UCB	0.874461	0.290679	1.00143e+07	0.608491	1.9618e-45	3.56789e-44	68.4458	40.8964	27.5494	12.6293
ACER2	CD34_UCB	0.218464	0.149932	9.4851e+06	0.576338	1.39615e-86	5.86845e-85	21.8995	6.07679	15.8227	12.629
ODR4	CD34_UCB	0.58771	0.256892	9.95746e+06	0.605039	3.59049e-51	7.50444e-50	53.2967	29.3079	23.9888	12.6197
LEPROT	CD34_UCB	0.411745	0.21163	9866787	0.59953	9.1818e-62	2.45599e-60	40.8163	18.7103	22.106	12.6152
RXYLT1	CD34_UCB	0.292841	0.17923	9667992	0.587451	1.31557e-72	4.41111e-71	29.1209	10.7447	18.3762	12.6098
RIBC2	CD34_UCB	0.0967109	0.0885696	9035373	0.549011	7.95392e-145	8.48031e-143	10.675	0.843784	9.83126	12.5832
MYO15B	CD34_UCB	0.514015	0.229792	9.8937e+06	0.601165	7.31091e-57	1.7574e-55	45.4474	22.07	23.3774	12.5823
SERAC1	CD34_UCB	0.315446	0.184367	9.71544e+06	0.590334	1.94964e-70	6.32484e-69	31.3187	12.1304	19.1883	12.5736
CCNH	CD34_UCB	1.16855	0.332372	9989384	0.606979	1.08114e-39	1.66002e-38	75.8242	54.2963	21.5278	12.557
ZNF277	CD34_UCB	0.822405	0.295748	9980605	0.606446	2.18709e-44	3.86647e-43	63.5008	40.1301	23.3707	12.5435
BDNF-AS	CD34_UCB	0.317948	0.184221	9.66146e+06	0.587054	3.02039e-70	9.73191e-69	29.4349	11.1085	18.3263	12.5292
TAS2R4	CD34_UCB	0.141505	0.114091	9264345	0.562924	2.97822e-112	1.89032e-110	15.3846	2.6165	12.7681	12.5184
GTF2A2	CD34_UCB	0.42736	0.215088	9876119	0.600097	3.57752e-60	9.23729e-59	41.9152	19.7554	22.1598	12.4825
LYN	CD34_UCB	1.69763	0.372644	9937020	0.603798	2.76161e-35	3.66887e-34	92.0722	68.958	23.1142	12.4595
CISD2	CD34_UCB	0.406791	0.213134	9817718	0.596549	1.45837e-60	3.79917e-59	38.697	17.7736	20.9234	12.4514
GAPT	CD34_UCB	0.286072	0.17244	9660563	0.586999	2.08498e-74	7.25368e-73	28.7284	10.2415	18.4869	12.4398
HERC2P2	CD34_UCB	0.383237	0.201817	9805199	0.595788	1.10417e-63	3.09299e-62	37.3626	16.1558	21.2069	12.4137
FMNL1-DT	CD34_UCB	0.422446	0.213179	9808108	0.595965	2.75574e-60	7.13485e-59	38.697	17.5724	21.1246	12.3956
DPY19L1P1	CD34_UCB	0.472937	0.224999	9837699	0.597763	4.6584e-57	1.12692e-55	41.9937	19.9876	22.0061	12.3633
ATP6V0A2	CD34_UCB	0.746852	0.264664	1.0002e+07	0.607743	1.1539e-48	2.27993e-47	61.0675	34.7732	26.2943	12.3445
ST7	CD34_UCB	1.1934	0.333449	9963616	0.605414	6.55818e-39	9.81941e-38	77.237	52.6939	24.5431	12.3402
ENSG00000291188	CD34_UCB	0.570621	0.226602	9.96627e+06	0.605575	2.72446e-56	6.43094e-55	50.314	25.3677	24.9463	12.28
DUT	CD34_UCB	0.469537	0.236604	9804117	0.595722	5.81715e-54	1.30803e-52	40.9733	20.5837	20.3896	12.2758
ZNF726	CD34_UCB	0.195696	0.14038	9443741	0.573825	1.28836e-89	5.66641e-88	20.4867	5.35687	15.1298	12.2477
IP6K1	CD34_UCB	0.705355	0.272267	9977167	0.606237	6.11787e-47	1.15642e-45	60.3611	35.5009	24.8602	12.2348
EIF2B3	CD34_UCB	0.688076	0.275306	9938340	0.603878	2.11705e-46	3.94089e-45	56.5149	33.6352	22.8797	12.2248
ZEB1	CD34_UCB	1.80513	0.406489	9843425	0.598111	7.30795e-32	8.6926e-31	88.697	67.2085	21.4885	12.2194
HDX	CD34_UCB	0.367838	0.206721	9612116	0.584056	4.18642e-61	1.1027e-59	29.9058	12.3084	17.5974	12.1878
ANKRD6	CD34_UCB	0.516685	0.235375	9.82442e+06	0.596956	7.91425e-54	1.77328e-52	42.6217	21.3578	21.2639	12.1809
KIAA0087	CD34_UCB	0.116658	0.102763	9.0368e+06	0.549098	2.77973e-120	2.02899e-118	11.0675	1.21536	9.85215	12.0944
LAPTM4B	CD34_UCB	0.65096	0.247159	9.95414e+06	0.604838	1.05325e-50	2.17978e-49	55.8085	29.3621	26.4463	12.0271
TMEM65	CD34_UCB	0.747815	0.274236	9.96256e+06	0.60535	8.77495e-46	1.61289e-44	61.3815	36.066	25.3155	12.0095
DERA	CD34_UCB	0.727388	0.276075	9942537	0.604133	1.98284e-45	3.60443e-44	59.3407	35.1757	24.1649	11.9936
NDUFB6	CD34_UCB	0.295303	0.178733	9655629	0.5867	2.84827e-69	8.97914e-68	29.3564	11.2169	18.1395	11.9834
HAT1	CD34_UCB	0.454412	0.221176	9859326	0.599077	3.14909e-56	7.41022e-55	43.3281	21.2262	22.1019	11.9723
EHD2	CD34_UCB	0.170291	0.129121	9322291	0.566445	9.3469e-95	4.44575e-93	17.3469	3.8396	13.5073	11.9246
IQGAP2	CD34_UCB	2.86221	0.430041	9.80106e+06	0.595536	1.75263e-29	1.93831e-28	99.0581	89.4798	9.57829	11.9175
CUTA	CD34_UCB	0.188088	0.137148	9429807	0.572978	3.06424e-89	1.33074e-87	20.0942	5.24849	14.8457	11.9149
AVEN	CD34_UCB	0.697564	0.269587	9915736	0.602504	3.45105e-46	6.3959e-45	56.044	32.3038	23.7402	11.9141
EIF3J-DT	CD34_UCB	0.240069	0.159441	9.51757e+06	0.578311	7.97222e-77	2.8791e-75	23.7834	7.60954	16.1738	11.8849
RPL8	CD34_UCB	0.672659	0.280361	9.90436e+06	0.601813	3.65187e-44	6.40234e-43	57.5353	34.2778	23.2576	11.8295
TMEM135	CD34_UCB	1.05539	0.319041	9.96508e+06	0.605503	6.32895e-39	9.47994e-38	75.1177	53.1119	22.0058	11.8119
PEG3	CD34_UCB	0.0900857	0.0853059	8898858	0.540716	6.924e-141	6.87977e-139	8.63422	0.487692	8.14653	11.7861
TESPA1	CD34_UCB	0.706267	0.237896	9.9586e+06	0.605109	1.60191e-51	3.37039e-50	56.1224	28.7274	27.3951	11.7693
HACD2	CD34_UCB	0.595351	0.255011	9.90048e+06	0.601577	4.05283e-48	7.91302e-47	51.9623	29.2692	22.6931	11.7564
PGBD1	CD34_UCB	0.221258	0.151491	9.47992e+06	0.576023	7.70221e-80	2.91762e-78	22.3705	6.72705	15.6434	11.7459
PIEZO1	CD34_UCB	0.596487	0.227905	9955752	0.604936	1.53883e-53	3.42166e-52	53.8462	26.8153	27.0309	11.7293
KANSL1L	CD34_UCB	0.705965	0.274572	9884356	0.600598	1.21047e-44	2.15298e-43	55.887	32.1876	23.6993	11.7152
TRMT10C	CD34_UCB	0.271649	0.166479	9.64017e+06	0.58576	1.53983e-72	5.15395e-71	28.3359	10.2415	18.0944	11.7015
HLA-DRB1	CD34_UCB	0.316008	0.161721	9711456	0.590092	1.51409e-74	5.28691e-73	30.6122	11.1163	19.496	11.6887
SNU13	CD34_UCB	0.388968	0.207401	9766147	0.593415	2.0537e-58	5.12494e-57	37.2057	17.1544	20.0513	11.6747
VRK2	CD34_UCB	0.841101	0.290262	9946363	0.604365	4.02588e-42	6.64954e-41	64.8352	41.3764	23.4588	11.6619
TPTEP2-CSNK1E	CD34_UCB	1.02885	0.311029	9953605	0.604805	2.11232e-39	3.21601e-38	74.9608	49.2104	25.7503	11.6613
SLC36A4	CD34_UCB	0.729319	0.272993	9940601	0.604015	1.10229e-44	1.96332e-43	60.1256	36.1743	23.9513	11.6587
NT5DC1	CD34_UCB	0.813539	0.288047	9930471	0.6034	2.08835e-42	3.48726e-41	62.3234	39.3327	22.9907	11.6537
DHRS7B	CD34_UCB	0.634967	0.265195	9858611	0.599033	6.34258e-46	1.16864e-44	50.8634	29.2615	21.6019	11.6506
DCBLD2	CD34_UCB	0.595507	0.225899	9.92338e+06	0.602969	1.20876e-53	2.69406e-52	50.7849	25.3135	25.4714	11.6495
CELF6	CD34_UCB	0.163522	0.123232	9314962	0.566	6.46809e-97	3.205e-95	17.1115	3.65382	13.4576	11.6447
ZFAND3	CD34_UCB	2.54388	0.313772	10050394	0.610687	5.79616e-39	8.7025e-38	98.9796	95.812	3.16755	11.6285
LINC02328	CD34_UCB	0.674203	0.261184	9.83582e+06	0.597648	2.28785e-46	4.25466e-45	49.3721	27.5043	21.8678	11.589
RTCA-AS1	CD34_UCB	0.201403	0.142194	9415318	0.572098	8.39027e-84	3.34167e-82	20.3297	5.54265	14.787	11.5854
RPLP0	CD34_UCB	0.723608	0.284223	9917859	0.602633	1.03855e-42	1.74576e-41	60.7535	37.6606	23.0929	11.5844
ENSG00000276256	CD34_UCB	0.201869	0.140127	9439927	0.573593	7.23234e-85	2.93909e-83	20.9576	5.71296	15.2447	11.5649
PSMA7	CD34_UCB	0.527455	0.239479	9.87839e+06	0.600235	2.57077e-50	5.28009e-49	49.4505	25.9947	23.4558	11.5614
STEAP1B	CD34_UCB	0.873006	0.302664	9.93375e+06	0.603599	5.61912e-40	8.69462e-39	66.876	45.2547	21.6213	11.5196
CSRNP2	CD34_UCB	0.279769	0.1692	9621336	0.584616	3.92171e-70	1.26039e-68	28.2575	10.3654	17.8921	11.4886
TSPYL2	CD34_UCB	0.25817	0.156725	9582843	0.582277	1.53073e-75	5.43502e-74	26.2166	8.73974	17.4769	11.4825
ENSG00000165121	CD34_UCB	0.299722	0.173017	9671711	0.587677	1.56266e-68	4.86566e-67	30.4553	11.6659	18.7894	11.4733
RIMKLB	CD34_UCB	0.593607	0.240162	9926035	0.60313	8.53154e-50	1.72982e-48	54.3171	28.7661	25.551	11.4706
DUBR	CD34_UCB	0.168643	0.128615	9288481	0.564391	1.77531e-91	8.06023e-90	16.7975	3.73897	13.0585	11.4588
XPA	CD34_UCB	0.342865	0.188145	9726218	0.590989	5.68913e-63	1.56817e-61	33.9874	14.3985	19.5889	11.4401
ZMYM5	CD34_UCB	0.573883	0.246475	9886385	0.600721	1.96896e-48	3.87423e-47	51.3344	28.1235	23.2108	11.4394
RNF144B	CD34_UCB	0.214558	0.133582	9486164	0.576403	7.62434e-88	3.25157e-86	21.821	5.96842	15.8526	11.4196
TRIQK	CD34_UCB	0.393956	0.201564	9738116	0.591712	1.08092e-58	2.71346e-57	36.2637	16.1945	20.0693	11.4018
VPS54	CD34_UCB	0.905957	0.293153	9.958e+06	0.605073	8.47599e-41	1.34104e-39	69.7017	45.7733	23.9284	11.3956
MANEA	CD34_UCB	0.391709	0.20021	9789587	0.594839	7.12066e-59	1.78988e-57	38.6185	17.6033	21.0152	11.3613
PLPBP	CD34_UCB	0.311853	0.179256	9695341	0.589113	1.70237e-65	4.94757e-64	31.9466	12.9432	19.0034	11.3479
DSN1	CD34_UCB	0.271936	0.166286	9.61026e+06	0.583943	1.96005e-70	6.35319e-69	27.708	10.1177	17.5903	11.3402
ZBTB40	CD34_UCB	0.71104	0.267308	9.93616e+06	0.603745	2.30745e-44	4.07166e-43	60.2826	36.3292	23.9534	11.3313
PACRGL	CD34_UCB	0.418781	0.207016	9773457	0.593859	1.61882e-56	3.85713e-55	38.7755	18.1762	20.5993	11.2645
DPY19L2	CD34_UCB	0.378473	0.184791	9762292	0.593181	4.21643e-63	1.16477e-61	36.1852	15.1881	20.9971	11.26
STMN1	CD34_UCB	0.886445	0.288414	9.90947e+06	0.602124	5.74961e-41	9.17328e-40	67.2684	39.8204	27.448	11.259
HLA-DRA	CD34_UCB	0.49486	0.190477	9899659	0.601528	3.00296e-61	7.92079e-60	43.8776	19.8792	23.9983	11.2574
MTFR1	CD34_UCB	0.521713	0.236281	9845907	0.598261	1.24729e-49	2.51286e-48	47.0173	25.1277	21.8895	11.2469
TSPAN3	CD34_UCB	0.456096	0.217605	9.8265e+06	0.597082	1.02207e-53	2.28198e-52	43.4851	21.4352	22.0499	11.2375
SCCPDH	CD34_UCB	0.385725	0.199022	9770865	0.593702	1.41197e-58	3.53281e-57	37.7551	17.1853	20.5698	11.2352
SANBR	CD34_UCB	0.309914	0.178465	9642966	0.58593	5.85548e-65	1.68244e-63	30.1413	11.9523	18.189	11.203
SCD	CD34_UCB	1.0274	0.267647	9989408	0.606981	9.22966e-44	1.60183e-42	73.7049	41.4306	32.2743	11.1864
ATAD1	CD34_UCB	0.870275	0.297172	9936193	0.603747	1.80192e-39	2.75115e-38	70.4867	46.7874	23.6992	11.1619
PKIA	CD34_UCB	0.593507	0.247677	9832235	0.597431	5.53842e-47	1.04898e-45	48.8226	26.7069	22.1157	11.1403
LRRC58	CD34_UCB	0.625761	0.256679	9899239	0.601502	2.43231e-45	4.41515e-44	56.044	32.2805	23.7634	11.1283
MARCHF5	CD34_UCB	0.505093	0.2245	9.86302e+06	0.599302	2.46034e-51	5.15367e-50	47.3312	24.5162	22.8151	11.0651
ENSG00000261732	CD34_UCB	0.0976749	0.0877471	9031098	0.548752	1.27881e-128	1.04835e-126	10.832	1.05279	9.77923	11.0543
POLE2	CD34_UCB	0.426257	0.214391	9.73958e+06	0.591801	1.33544e-53	2.97291e-52	38.2261	18.5245	19.7015	11.0469
SH3BGRL	CD34_UCB	1.07355	0.317098	9.9164e+06	0.602545	1.1503e-36	1.5993e-35	74.6468	54.1338	20.513	11.0338
ENSG00000285851	CD34_UCB	0.375319	0.203291	9630253	0.585158	2.45885e-56	5.81484e-55	31.9466	14.2282	17.7184	11.0256
ENSG00000255094	CD34_UCB	0.116054	0.0999453	9073099	0.551304	1.12821e-112	7.19702e-111	11.8524	1.53275	10.3197	11.0083
FRS2	CD34_UCB	0.864082	0.288615	9.93624e+06	0.60375	5.40291e-40	8.3669e-39	67.7394	45.4482	22.2912	10.9897
GALNT14	CD34_UCB	0.434818	0.226986	9.58111e+06	0.582172	1.89169e-50	3.89588e-49	31.9466	15.1494	16.7972	10.9882
TASOR2	CD34_UCB	1.35718	0.32124	9.95662e+06	0.604989	4.9361e-36	6.72727e-35	84.3014	70.065	14.2364	10.9775
ENSG00000291101	CD34_UCB	0.183304	0.130245	9.37716e+06	0.569779	1.67653e-86	7.03141e-85	19.2308	4.90014	14.3306	10.9605
LPXN	CD34_UCB	0.93958	0.289695	9918508	0.602673	1.20469e-39	1.84749e-38	68.7598	44.0548	24.705	10.9312
ENDOD1	CD34_UCB	0.207396	0.140465	9450832	0.574256	9.82786e-80	3.71171e-78	21.6641	6.36321	15.3008	10.8763
MAP4K2	CD34_UCB	0.283342	0.171124	9.57868e+06	0.582024	2.15727e-65	6.24571e-64	27.708	10.5667	17.1414	10.8158
KANSL1L-AS1	CD34_UCB	0.526048	0.235864	9807087	0.595903	8.57381e-48	1.65781e-46	45.6044	24.8723	20.7321	10.798
ODC1	CD34_UCB	0.232438	0.155372	9461071	0.574878	1.11488e-71	3.6765e-70	22.9199	7.49342	15.4265	10.7882
EEF1B2	CD34_UCB	0.549803	0.241929	9.84878e+06	0.598436	1.38677e-46	2.59291e-45	50.314	27.9532	22.3607	10.7867
GXYLT1	CD34_UCB	0.459949	0.215916	9.806e+06	0.595837	5.20258e-52	1.11188e-50	43.3281	21.7139	21.6142	10.7858
UROD	CD34_UCB	0.222226	0.146799	9.50434e+06	0.577507	1.16976e-75	4.16506e-74	23.6264	7.57083	16.0555	10.7722
RPS29	CD34_UCB	0.749915	0.299622	9.81731e+06	0.596524	1.23497e-37	1.77286e-36	59.1837	38.5741	20.6096	10.7119
GGH	CD34_UCB	0.219172	0.147703	9454540	0.574481	1.0872e-74	3.82092e-73	22.292	7.00573	15.2863	10.6963
ZZZ3	CD34_UCB	1.30176	0.303626	9.98205e+06	0.606534	4.27726e-37	6.03523e-36	83.9874	69.5541	14.4333	10.6935
NPR3	CD34_UCB	0.385467	0.167123	9755882	0.592791	5.94809e-66	1.74877e-64	35.3218	14.0889	21.233	10.6553
TOM1L2	CD34_UCB	0.593589	0.24408	9831469	0.597384	1.43454e-45	2.6266e-44	50.157	28.0384	22.1186	10.6372
ENSG00000290612	CD34_UCB	0.0918513	0.0839662	8977842	0.545516	2.89579e-129	2.3894e-127	9.9686	0.851525	9.11708	10.6319
MAP3K3	CD34_UCB	0.543536	0.230761	9842457	0.598052	5.52152e-48	1.07364e-46	48.9796	26.2734	22.7062	10.6079
MFSD14CP	CD34_UCB	0.411783	0.204323	9.75849e+06	0.59295	6.8319e-54	1.53258e-52	39.325	18.9735	20.3514	10.5869
CASD1	CD34_UCB	0.765033	0.27551	9888361	0.600841	2.84346e-40	4.44324e-39	63.5793	39.534	24.0453	10.5664
GNE	CD34_UCB	0.375912	0.194445	9725717	0.590958	2.35392e-56	5.57016e-55	36.7347	16.7828	19.9519	10.5495
SEM1	CD34_UCB	0.604646	0.249817	9.82887e+06	0.597226	4.09541e-44	7.16669e-43	51.4129	29.4705	21.9424	10.5285
PSMB4	CD34_UCB	0.304666	0.175757	9633721	0.585369	4.64973e-62	1.25167e-60	30.6907	12.5019	18.1888	10.5283
BCAP29	CD34_UCB	0.516681	0.227495	9.83185e+06	0.597407	2.98692e-48	5.85295e-47	47.7237	25.5612	22.1625	10.5177
ENSG00000286074	CD34_UCB	0.130549	0.107705	9.13193e+06	0.554879	4.51926e-100	2.3243e-98	13.2653	2.20622	11.0591	10.5156
ZCCHC10	CD34_UCB	0.328957	0.179324	9687321	0.588625	1.26011e-60	3.28945e-59	33.438	14.1663	19.2717	10.4874
TP53	CD34_UCB	0.590138	0.249601	9828410	0.597198	5.92134e-44	1.03286e-42	50.8634	29.695	21.1684	10.4797
CLN5	CD34_UCB	0.226998	0.146499	9502725	0.577409	9.63064e-74	3.29613e-72	23.9403	7.80307	16.1373	10.472
HMGN5	CD34_UCB	0.261735	0.159027	9545611	0.580015	5.14416e-68	1.58227e-66	26.3736	9.40548	16.9681	10.4641
ENSG00000262879	CD34_UCB	0.782697	0.279351	9865804	0.59947	3.12168e-39	4.73567e-38	62.9513	39.5959	23.3554	10.4267
ITPRID2	CD34_UCB	0.641574	0.248645	9870035	0.599728	8.3786e-44	1.45613e-42	55.573	32.3657	23.2073	10.4025
RAD51C	CD34_UCB	0.270816	0.163387	9.54752e+06	0.580131	2.74502e-65	7.93526e-64	26.7661	9.99381	16.7723	10.3098
SRSF5	CD34_UCB	0.831911	0.289746	9.87717e+06	0.600161	1.86551e-37	2.65794e-36	67.2684	45.2934	21.9751	10.3078
OAZ1	CD34_UCB	0.53042	0.235778	9.80239e+06	0.595617	2.53241e-45	4.59246e-44	48.1162	26.7688	21.3473	10.2182
MCU	CD34_UCB	1.01703	0.303267	9868483	0.599633	1.80031e-35	2.401e-34	71.978	50.7741	21.2039	10.1957
NCEH1	CD34_UCB	0.448969	0.201595	9.76236e+06	0.593185	1.44165e-52	3.13578e-51	40.7378	19.7631	20.9747	10.1813
SRRM2	CD34_UCB	2.52123	0.260739	10098355	0.613601	6.00797e-41	9.57742e-40	98.9011	97.4996	1.40149	10.1737
ATRN	CD34_UCB	0.916901	0.292981	9864713	0.599404	1.52931e-36	2.1154e-35	68.1319	46.4468	21.685	10.159
ENSG00000280114	CD34_UCB	0.155704	0.116687	9300428	0.565117	3.10463e-89	1.34674e-87	17.2684	3.9712	13.2972	10.1367
PALB2	CD34_UCB	0.376754	0.194007	9704795	0.589687	2.98617e-54	6.73858e-53	36.3422	17.1079	19.2343	10.1216
ABHD12	CD34_UCB	0.601426	0.233688	9.85262e+06	0.598669	2.92897e-45	5.29642e-44	52.0408	29.5557	22.4852	10.1131
TSC22D1	CD34_UCB	1.11976	0.311061	9863114	0.599307	2.50222e-34	3.22603e-33	76.3736	54.8537	21.5199	10.1068
STXBP1	CD34_UCB	0.447356	0.211907	9.73063e+06	0.591257	1.00373e-49	2.03296e-48	40.4239	20.2895	20.1343	10.1062
STAG1	CD34_UCB	2.00548	0.330477	9.8769e+06	0.600145	2.64517e-32	3.19441e-31	93.8776	84.2313	9.64625	10.0781
SMC5	CD34_UCB	1.33713	0.304822	9.92937e+06	0.603333	6.84357e-35	8.98805e-34	84.6939	70.9398	13.7541	10.0732
ZNF790-AS1	CD34_UCB	0.229107	0.146094	9470559	0.575454	3.65759e-71	1.19886e-69	23.3909	7.69469	15.6962	10.069
FNBP1L	CD34_UCB	0.843776	0.225039	9987208	0.606847	1.10353e-46	2.07047e-45	67.033	36.1047	30.9283	10.0556
SMIM8	CD34_UCB	0.508028	0.222213	9776623	0.594052	3.12533e-47	5.96706e-46	45.0549	23.8504	21.2045	10.0494
ENSG00000251600	CD34_UCB	0.535162	0.222254	9722861	0.590785	3.53739e-47	6.74022e-46	41.9152	21.6055	20.3097	10.0395
POLR1C	CD34_UCB	0.272306	0.163672	9540732	0.579718	1.65319e-63	4.61386e-62	26.8446	10.2493	16.5953	10.039
CDC45	CD34_UCB	0.313823	0.17515	9.58145e+06	0.582193	2.21032e-59	5.6117e-58	29.4349	12.0839	17.3509	10.0275
GLMN	CD34_UCB	0.817626	0.28061	9.86081e+06	0.599167	1.44517e-37	2.06913e-36	65.9341	42.971	22.963	10.0134
RPS10P7	CD34_UCB	0.14695	0.114237	9204406	0.559282	2.36168e-89	1.02916e-87	15.1491	3.15838	11.9908	9.93716
P2RY8	CD34_UCB	1.24672	0.321803	9779356	0.594218	1.13571e-32	1.3946e-31	71.2716	47.4299	23.8416	9.9294
KHDC1	CD34_UCB	0.244113	0.155138	9.4672e+06	0.575251	4.69194e-66	1.38266e-64	24.0973	8.44558	15.6518	9.90702
BTBD7	CD34_UCB	0.906171	0.287715	9873436	0.599934	2.97504e-36	4.08393e-35	69.9372	48.6376	21.2996	9.89423
AOPEP	CD34_UCB	1.05697	0.30013	9.8557e+06	0.598857	8.38008e-35	1.09567e-33	73.9403	51.2231	22.7172	9.89237
FAM168A	CD34_UCB	1.03221	0.294054	9878608	0.600248	1.87219e-35	2.49511e-34	73.0769	52.6242	20.4527	9.88108
LIN9	CD34_UCB	0.414726	0.199848	9725986	0.590975	1.71557e-51	3.60755e-50	39.2465	19.1051	20.1413	9.88106
MLXIP	CD34_UCB	0.610494	0.245426	9.81194e+06	0.596198	3.65005e-42	6.04192e-41	52.9827	30.7246	22.2582	9.87073
GPALPP1	CD34_UCB	0.499767	0.220897	9.7899e+06	0.594858	1.11511e-46	2.09116e-45	46.7033	24.8723	21.831	9.86961
SEC22C	CD34_UCB	0.453985	0.211875	9754870	0.59273	1.34103e-48	2.64417e-47	42.7002	21.9306	20.7695	9.86867
HSPA1A	CD34_UCB	0.143835	0.113091	9181100	0.557866	2.04821e-89	8.94612e-88	14.6782	2.9726	11.7056	9.84442
ASB13	CD34_UCB	0.143668	0.110124	9241814	0.561555	1.25975e-91	5.72634e-90	15.8556	3.33643	12.5191	9.82769
REEP3	CD34_UCB	0.720239	0.260947	9837842	0.597771	1.57354e-39	2.40828e-38	58.6342	36.6233	22.0109	9.81638
ZNF844	CD34_UCB	0.186533	0.130197	9347084	0.567952	1.51164e-77	5.51689e-76	19.3093	5.33364	13.9756	9.7984
IFT57	CD34_UCB	0.236362	0.143713	9508551	0.577763	2.05501e-70	6.6553e-69	24.8038	8.37591	16.4279	9.79793
SIL1	CD34_UCB	0.976705	0.284001	9.86295e+06	0.599297	2.30634e-36	3.17978e-35	72.0565	46.4159	25.6407	9.79736
RPP38	CD34_UCB	0.30265	0.174389	9554944	0.580582	2.65195e-58	6.59184e-57	28.5714	11.813	16.7585	9.79735
PSMF1	CD34_UCB	0.725396	0.259395	9857066	0.59894	1.15053e-39	1.76584e-38	61.0675	37.9393	23.1282	9.79295
ETFA	CD34_UCB	0.877667	0.284875	9861783	0.599226	3.0878e-36	4.23718e-35	70.4867	46.8416	23.645	9.79199
OR51B5	CD34_UCB	0.220925	0.14845	9.24611e+06	0.561816	5.23038e-68	1.60748e-66	17.6609	5.08593	12.575	9.76713
URGCP	CD34_UCB	0.363496	0.185585	9672442	0.587721	1.37216e-54	3.11121e-53	35.0078	15.9777	19.0301	9.74454
LARP4	CD34_UCB	0.986706	0.291588	9883133	0.600523	3.06423e-35	4.0638e-34	75.5887	54.3583	21.2304	9.73644
FBXO42	CD34_UCB	0.663126	0.247645	9848439	0.598415	3.00582e-41	4.84661e-40	57.6138	34.4945	23.1193	9.73605
ZC3H15	CD34_UCB	0.770791	0.278926	9.83123e+06	0.59737	9.096e-37	1.26836e-35	63.5008	41.8331	21.6677	9.73361
ATP6V1G1	CD34_UCB	0.398346	0.195808	9.72297e+06	0.590791	9.75013e-52	2.064e-50	39.011	18.8651	20.1458	9.72878
AHR	CD34_UCB	0.539268	0.209376	9826357	0.597074	1.83262e-48	3.6097e-47	47.8022	25.0658	22.7364	9.72394
ENSG00000289364	CD34_UCB	0.332977	0.182816	9349384	0.568091	2.82499e-55	6.4985e-54	22.5275	8.40687	14.1206	9.72344
VKORC1L1	CD34_UCB	0.793692	0.273355	9832836	0.597467	1.91072e-37	2.72031e-36	60.832	40.5171	20.3149	9.72197
ENSG00000287763	CD34_UCB	0.0676764	0.0657746	8799825	0.534699	1.48238e-150	1.72065e-148	7.14286	0.20127	6.94159	9.71914
CMTM7	CD34_UCB	0.487283	0.207277	9769721	0.593632	7.43513e-49	1.47753e-47	44.27	22.2712	21.9988	9.70687
MRPL16	CD34_UCB	0.265726	0.158411	9.55123e+06	0.580356	2.12581e-63	5.91549e-62	27.394	10.4583	16.9358	9.69919
DAP	CD34_UCB	0.792167	0.271453	9837269	0.597737	1.33032e-37	1.90614e-36	63.9717	40.3081	23.6636	9.69625
CSF3R	CD34_UCB	0.312269	0.161693	9581649	0.582204	4.06161e-62	1.09646e-60	29.1994	11.3253	17.8741	9.69509
ENSG00000254682	CD34_UCB	0.108022	0.0931874	9032859	0.548859	1.82724e-106	1.05402e-104	11.303	1.47856	9.82443	9.68936
ESD	CD34_UCB	0.4407	0.206907	9749528	0.592405	9.95158e-49	1.96833e-47	42.1507	21.6442	20.5065	9.66378
NGDN	CD34_UCB	0.282987	0.165408	9546269	0.580055	1.55475e-60	4.0447e-59	27.9435	11.0234	16.9201	9.65869
LUZP1	CD34_UCB	0.828796	0.253788	9895163	0.601254	6.02257e-40	9.31132e-39	66.4835	40.7339	25.7497	9.6518
RPL37A	CD34_UCB	0.90735	0.297556	9.8091e+06	0.596025	3.07068e-34	3.94819e-33	67.9749	46.3694	21.6055	9.64189
FAM117A	CD34_UCB	0.733911	0.24712	9.84068e+06	0.597944	6.33785e-41	1.00906e-39	58.3203	34.3319	23.9883	9.63673
ZNF583	CD34_UCB	0.197217	0.131328	9.40034e+06	0.571188	1.54045e-75	5.46442e-74	20.9576	6.16969	14.7879	9.62138
MED27	CD34_UCB	0.946989	0.285274	9862045	0.599242	1.41419e-35	1.89203e-34	73.1554	49.1098	24.0456	9.6203
DDX50	CD34_UCB	0.661221	0.251404	9.83039e+06	0.597318	3.48049e-40	5.42304e-39	57.6138	34.8274	22.7864	9.62017
SELENOF	CD34_UCB	0.823568	0.278709	9851822	0.598621	2.37521e-36	3.26999e-35	67.6609	45.3011	22.3598	9.6114
SWAP70	CD34_UCB	0.812907	0.26551	9.8602e+06	0.59913	4.95739e-38	7.22869e-37	65.7771	41.6473	24.1298	9.59579
BTG3	CD34_UCB	0.309626	0.170752	9.59925e+06	0.583274	5.94378e-58	1.46115e-56	30.6907	12.889	17.8017	9.53398
SEC31B	CD34_UCB	0.351206	0.180375	9664419	0.587234	9.22618e-55	2.09694e-53	34.6939	15.6681	19.0258	9.50186
NUTM2A-AS1	CD34_UCB	1.00351	0.287216	9870800	0.599774	7.95036e-35	1.04092e-33	74.2543	54.0486	20.2057	9.47311
MAT2A	CD34_UCB	0.755721	0.265013	9.83264e+06	0.597455	1.27203e-37	1.82417e-36	63.3438	39.8127	23.5311	9.47128
SF3B6	CD34_UCB	0.243636	0.152169	9.48123e+06	0.576103	2.99291e-64	8.49656e-63	24.8823	9.00294	15.8793	9.44525
TRMT112	CD34_UCB	0.257722	0.157145	9.48776e+06	0.576499	8.1612e-62	2.18762e-60	25.6672	9.59127	16.0759	9.37529
MBOAT1	CD34_UCB	0.438337	0.196523	9707083	0.589826	1.27238e-49	2.56205e-48	39.7174	19.4457	20.2717	9.35283
SHQ1	CD34_UCB	0.533205	0.223395	9.77033e+06	0.593669	8.1588e-44	1.41858e-42	48.1162	26.4979	21.6183	9.34866
MTCH2	CD34_UCB	0.48542	0.21516	9758216	0.592933	2.26087e-45	4.1059e-44	45.5259	24.5162	21.0097	9.33508
UBE3D	CD34_UCB	0.815035	0.264466	9817173	0.596516	3.67558e-37	5.19785e-36	62.6374	39.325	23.3124	9.33146
ENSG00000291207	CD34_UCB	0.258925	0.151609	9546221	0.580052	1.3303e-63	3.72365e-62	27.237	10.3112	16.9259	9.31317
GTF2B	CD34_UCB	0.516566	0.222017	9751977	0.592554	6.57616e-44	1.1455e-42	46.1538	25.538	20.6158	9.3116
PDGFD	CD34_UCB	0.472067	0.184813	9665601	0.587306	1.9701e-52	4.26323e-51	36.1068	16.6589	19.4478	9.30906
RBM48	CD34_UCB	0.27887	0.160308	9557147	0.580716	3.5688e-60	9.22107e-59	28.4144	11.3408	17.0737	9.30348
BRMS1L	CD34_UCB	0.269806	0.155642	9525421	0.578788	7.98407e-62	2.14165e-60	27.0016	10.2957	16.7059	9.28702
OR2L5	CD34_UCB	0.105047	0.0906292	9026912	0.548497	6.33966e-105	3.52827e-103	11.2245	1.4863	9.73819	9.28518
CEP152	CD34_UCB	0.792018	0.271243	9787730	0.594726	4.73873e-36	6.46524e-35	60.4396	39.0695	21.37	9.27364
TOB2	CD34_UCB	0.382372	0.189747	9674959	0.587874	7.19521e-51	1.49809e-49	37.0487	17.7195	19.3292	9.26431
ZNF430	CD34_UCB	0.486748	0.211432	9766645	0.593445	1.01388e-45	1.86178e-44	45.6829	24.6246	21.0583	9.24592
FADS2	CD34_UCB	0.976333	0.262012	9.84516e+06	0.598216	3.8306e-37	5.41304e-36	72.135	41.6241	30.5109	9.24026
BMAL2	CD34_UCB	0.532516	0.218007	9748023	0.592314	2.80942e-44	4.94136e-43	46.3893	24.9265	21.4629	9.22303
FAM162A	CD34_UCB	0.276155	0.157615	9535412	0.579395	1.22833e-60	3.20869e-59	27.6295	10.7679	16.8616	9.21948
MAST2	CD34_UCB	0.947382	0.282639	9830254	0.59731	1.9701e-34	2.54777e-33	69.7017	48.7846	20.9171	9.21228
RAB28	CD34_UCB	0.865688	0.267652	9.83716e+06	0.59773	3.64829e-36	4.99007e-35	66.6405	44.0084	22.6321	9.18098
EPB41L3	CD34_UCB	0.434082	0.169101	9702387	0.589541	2.51559e-56	5.94531e-55	36.3422	16.0551	20.2871	9.16963
RPL18A	CD34_UCB	0.457956	0.213179	9.7089e+06	0.589937	5.81117e-45	1.04042e-43	42.6217	22.6428	19.9788	9.16302
FAM30A	CD34_UCB	0.566091	0.145911	9892171	0.601073	7.58709e-65	2.17669e-63	42.4647	17.9904	24.4743	9.14312
IER3IP1	CD34_UCB	0.295941	0.169545	9.54532e+06	0.579997	5.7883e-56	1.35284e-54	28.9639	12.2542	16.7097	9.13318
NIFK-AS1	CD34_UCB	0.36328	0.185202	9603827	0.583552	2.33696e-51	4.90606e-50	33.281	15.3507	17.9303	9.1322
FAM161A	CD34_UCB	0.204132	0.134602	9.37602e+06	0.56971	4.90225e-70	1.56889e-68	20.9576	6.49481	14.4628	9.12659
ATF6	CD34_UCB	1.40949	0.299719	9.85959e+06	0.599093	3.28416e-32	3.94973e-31	87.9121	70.8159	17.0962	9.11249
FAF1	CD34_UCB	2.04602	0.295712	9.88607e+06	0.600702	1.39693e-32	1.70763e-31	94.9765	88.7289	6.24755	9.09834
RPL29	CD34_UCB	0.587906	0.244026	9750307	0.592453	3.59553e-39	5.44364e-38	52.1193	30.6704	21.4489	9.09341
RPL23AP49	CD34_UCB	0.143614	0.109882	9179916	0.557794	6.9243e-85	2.81692e-83	14.9137	3.18935	11.7243	9.07078
TSTD1	CD34_UCB	0.10266	0.0889899	8994005	0.546498	2.20116e-104	1.21083e-102	10.675	1.33922	9.33582	9.06958
GABARAP	CD34_UCB	0.31676	0.170408	9.61351e+06	0.584141	2.93103e-55	6.72613e-54	32.1821	14.1198	18.0623	9.06097
MAP4K3	CD34_UCB	1.03449	0.286096	9.83187e+06	0.597408	2.67288e-33	3.34715e-32	75.9027	53.7467	22.156	9.00496
TWSG1	CD34_UCB	0.511974	0.215116	9738807	0.591754	1.26694e-43	2.1898e-42	45.9969	25.1045	20.8924	8.96165
FOXJ3	CD34_UCB	1.29814	0.290819	9.87079e+06	0.599773	1.27857e-32	1.56547e-31	85.4788	71.2262	14.2526	8.95878
NDUFC1	CD34_UCB	0.186717	0.12749	9355840	0.568484	1.91645e-72	6.39199e-71	20.0157	5.96068	14.055	8.94907
RPIA	CD34_UCB	0.353908	0.179138	9637254	0.585583	6.21021e-52	1.32201e-50	34.6939	16.0629	18.631	8.93519
GPR89B	CD34_UCB	0.47661	0.206433	9732931	0.591397	3.22254e-45	5.81897e-44	44.1915	23.4711	20.7204	8.92517
ENSG00000291203	CD34_UCB	1.01034	0.289721	9.81282e+06	0.596251	1.27987e-32	1.56655e-31	73.7834	53.5919	20.1915	8.92488
ZNF486	CD34_UCB	0.220451	0.137759	9441851	0.57371	7.3854e-67	2.20387e-65	23.3909	7.88822	15.5027	8.90707
ABHD17B	CD34_UCB	0.635938	0.238928	9779415	0.594221	4.98342e-39	7.51194e-38	55.73	32.776	22.954	8.87001
CNTLN	CD34_UCB	0.756267	0.238252	9806731	0.595881	4.07542e-39	6.16037e-38	59.7331	34.51	25.2231	8.86546
UBL7-DT	CD34_UCB	0.266521	0.154326	9.51129e+06	0.57793	1.68855e-59	4.29849e-58	27.0801	10.5512	16.5289	8.85318
TIMM21	CD34_UCB	0.208853	0.134002	9.41752e+06	0.572232	2.84976e-68	8.82263e-67	22.3705	7.31537	15.0551	8.85141
NUTM2B-AS1	CD34_UCB	1.11338	0.293478	9816938	0.596501	8.37708e-32	9.94248e-31	77.9435	59.3745	18.569	8.80508
UBA52	CD34_UCB	0.408034	0.198051	9662705	0.58713	1.88954e-46	3.52429e-45	38.7755	19.7709	19.0046	8.80396
LPCAT3	CD34_UCB	0.474727	0.212619	9.67888e+06	0.588113	3.42254e-43	5.8411e-42	41.9937	22.7357	19.258	8.76704
COA1	CD34_UCB	1.25752	0.291925	9.83626e+06	0.597676	9.28799e-32	1.10133e-30	82.1821	65.939	16.2431	8.74551
ZKSCAN7-AS1	CD34_UCB	0.252135	0.147389	9460415	0.574838	1.78285e-61	4.73548e-60	24.9608	9.15002	15.8107	8.74381
PHACTR4	CD34_UCB	1.25743	0.300077	9.81247e+06	0.59623	6.34952e-31	7.30532e-30	81.4757	65.459	16.0166	8.74316
RTN3	CD34_UCB	0.896622	0.283824	9776321	0.594033	1.46218e-32	1.78624e-31	67.19	47.786	19.4039	8.72705
GRK3	CD34_UCB	0.892247	0.243765	9.84095e+06	0.59796	1.30953e-37	1.87706e-36	69.2308	40.1842	29.0465	8.70887
RMI1	CD34_UCB	0.431418	0.201495	9.66571e+06	0.587312	4.3079e-45	7.74565e-44	39.7174	20.785	18.9325	8.68664
CYP1A1	CD34_UCB	0.120102	0.0958218	9062246	0.550644	6.72258e-93	3.11173e-91	12.2449	2.0127	10.2322	8.67255
FANCA	CD34_UCB	0.619724	0.237967	9.71649e+06	0.590398	2.56515e-38	3.77814e-37	50	29.6873	20.3127	8.66739
ZNF112	CD34_UCB	0.131112	0.102219	9145689	0.555714	6.85092e-87	2.88605e-85	14.1287	2.81777	11.311	8.64157
SARNP	CD34_UCB	0.787206	0.264256	9.78923e+06	0.594817	1.55302e-34	2.01458e-33	64.5997	42.9633	21.6364	8.64005
ZNF83	CD34_UCB	0.710578	0.241426	9796959	0.595287	1.25086e-37	1.795e-36	60.4396	36.453	23.9865	8.63001
CLDN14-AS1	CD34_UCB	0.253429	0.145794	9392205	0.570693	1.02274e-60	2.67533e-59	22.9199	8.11271	14.8072	8.53956
SMAD5	CD34_UCB	0.74492	0.254331	9.7834e+06	0.594464	2.37797e-35	3.16251e-34	63.1868	40.0913	23.0955	8.52007
SPG7	CD34_UCB	0.780979	0.261349	9785949	0.594618	1.97733e-34	2.55626e-33	65.8556	42.7388	23.1168	8.51799
RPRD1A	CD34_UCB	0.953605	0.279503	9.785e+06	0.59456	3.19368e-32	3.84336e-31	72.292	50.2555	22.0365	8.50117
PACRG	CD34_UCB	0.145912	0.111839	9.05326e+06	0.550098	3.36715e-78	1.24081e-76	12.6374	2.53135	10.106	8.4893
CHRDL1	CD34_UCB	0.183334	0.124752	9.25465e+06	0.562335	5.42099e-70	1.73198e-68	17.8179	4.97755	12.8403	8.45338
CEBPZ	CD34_UCB	0.822169	0.26014	9785268	0.594577	2.70746e-34	3.4859e-33	66.405	43.0175	23.3875	8.44353
SPART-AS1	CD34_UCB	0.14352	0.112172	9.10718e+06	0.553374	1.68734e-77	6.15222e-76	13.7363	2.99582	10.7404	8.43657
MEST	CD34_UCB	0.283151	0.15375	9534803	0.579358	6.30407e-57	1.51826e-55	29.1209	11.6582	17.4627	8.42839
PRKACB	CD34_UCB	1.55761	0.316098	9.75163e+06	0.592533	2.86045e-28	3.02764e-27	85.4788	71.6055	13.8733	8.38256
MPC1	CD34_UCB	0.343314	0.17188	9.60161e+06	0.583417	8.17538e-51	1.69937e-49	33.8305	15.4745	18.3559	8.38252
PFDN2	CD34_UCB	0.318189	0.168174	9569816	0.581485	7.94155e-52	1.68491e-50	31.7111	14.2127	17.4984	8.37062
DNAJC9	CD34_UCB	0.57238	0.234584	9670781	0.58762	1.53936e-37	2.20068e-36	46.5463	27.961	18.5853	8.36466
ZNF786	CD34_UCB	0.239097	0.145057	9.42648e+06	0.572776	9.43029e-60	2.41359e-58	24.0973	8.89457	15.2028	8.35778
MPHOSPH10	CD34_UCB	0.440451	0.19785	9688173	0.588677	3.94308e-44	6.90331e-43	42.1507	22.3719	19.7788	8.34154
EFL1	CD34_UCB	0.725939	0.249717	9763802	0.593273	2.97805e-35	3.95089e-34	59.6546	38.5354	21.1193	8.34136
CYC1	CD34_UCB	0.152838	0.113454	9200920	0.55907	1.75645e-75	6.21321e-74	15.9341	3.96346	11.9706	8.30562
CALM2	CD34_UCB	1.06052	0.285568	9777280	0.594092	8.6825e-31	9.95027e-30	77.237	56.0536	21.1835	8.28208
PLSCR2	CD34_UCB	0.103699	0.0876436	8954916	0.544123	6.83403e-97	3.37751e-95	10.2041	1.31599	8.88809	8.27982
ENSG00000285756	CD34_UCB	0.338471	0.173506	9.58188e+06	0.582219	1.12874e-49	2.28127e-48	33.2025	15.4126	17.7899	8.26615
PLSCR4	CD34_UCB	0.257716	0.150922	9.41682e+06	0.572189	8.98654e-57	2.15609e-55	24.4113	9.33581	15.0755	8.25033
BMP1	CD34_UCB	0.183082	0.121272	9332984	0.567095	3.14789e-70	1.01255e-68	19.7802	5.90649	13.8737	8.24581
MIR155HG	CD34_UCB	0.207958	0.130075	9368815	0.569272	1.51781e-65	4.42472e-64	21.3501	6.99025	14.3598	8.24078
OR2L2	CD34_UCB	0.107351	0.0900886	9.01813e+06	0.547964	7.49457e-94	3.52059e-92	11.3815	1.72627	9.6552	8.23891
SPSB1	CD34_UCB	0.239757	0.132765	9435205	0.573306	5.0736e-64	1.42965e-62	23.7834	8.23657	15.5468	8.21085
TTLL11	CD34_UCB	0.338926	0.170825	9535387	0.579393	4.20486e-50	8.59449e-49	30.9262	13.9418	16.9844	8.21081
RAMP1	CD34_UCB	0.151212	0.108076	9.19802e+06	0.558894	3.44597e-78	1.26862e-76	15.7771	3.73897	12.0381	8.20264
MRPL13	CD34_UCB	0.37378	0.179974	9635176	0.585457	1.41072e-47	2.71665e-46	36.8917	18.1065	18.7852	8.20069
FIGNL1	CD34_UCB	0.219789	0.136257	9415379	0.572102	4.49801e-62	1.21255e-60	23.3124	8.26753	15.0449	8.16404
ENSG00000289212	CD34_UCB	0.0923378	0.079258	8.98837e+06	0.546155	3.60648e-105	2.01899e-103	10.5965	1.29277	9.30378	8.13939
IDH2	CD34_UCB	0.408755	0.192634	9620593	0.584571	4.34148e-44	7.59378e-43	37.9121	19.6935	18.2186	8.11366
TFEC	CD34_UCB	0.492247	0.161744	9745232	0.592144	3.46275e-52	7.42974e-51	41.8367	19.198	22.6387	8.10807
MIF	CD34_UCB	0.323886	0.171147	9544555	0.579951	2.24087e-49	4.49074e-48	31.5542	14.4837	17.0705	8.10341
CDADC1	CD34_UCB	0.321275	0.163187	9577380	0.581945	1.13696e-51	2.40281e-50	32.4176	14.445	17.9726	8.09723
RPS24	CD34_UCB	0.996711	0.297884	9.71665e+06	0.590408	6.70233e-29	7.25181e-28	73.5479	54.0873	19.4606	8.08445
ENSG00000261386	CD34_UCB	0.177812	0.123255	9.24991e+06	0.562047	1.15013e-67	3.49516e-66	17.8179	5.16334	12.6546	8.06788
ATP5MG	CD34_UCB	0.363369	0.182246	9.58026e+06	0.58212	3.48368e-46	6.45322e-45	34.9294	17.0073	17.9221	8.05351
DHCR7	CD34_UCB	0.35747	0.176894	9587965	0.582588	1.6774e-47	3.22366e-46	34.8509	16.566	18.2848	8.0472
FOXK2	CD34_UCB	0.880047	0.271809	9754424	0.592703	2.12282e-31	2.48225e-30	68.8383	48.893	19.9453	8.04694
TAS2R14	CD34_UCB	2.21034	0.281119	9824388	0.596954	2.6578e-30	3.00684e-29	97.2527	91.7479	5.5048	8.01805
DYRK3	CD34_UCB	0.146615	0.10823	9190788	0.558455	3.14621e-76	1.13085e-74	15.6986	3.80864	11.8899	8.00321
BMAL2-AS1	CD34_UCB	0.210031	0.139694	9.22502e+06	0.560535	2.08911e-59	5.30751e-58	18.0534	5.79811	12.2553	8.00101
FAM151B	CD34_UCB	0.13725	0.104596	9111189	0.553618	1.02304e-78	3.79575e-77	13.8148	2.95711	10.8576	7.99332
HPS5	CD34_UCB	0.356344	0.174497	9.60466e+06	0.583603	1.27269e-47	2.4521e-46	35.4788	17.0537	18.4251	7.95888
CHAMP1	CD34_UCB	0.436531	0.194302	9.66873e+06	0.587496	7.37746e-43	1.2473e-41	42.5432	22.4648	20.0784	7.94775
AUNIP	CD34_UCB	0.169748	0.116988	9268887	0.5632	4.60938e-70	1.4789e-68	18.1319	5.14011	12.9918	7.93533
RPL22	CD34_UCB	0.652216	0.243327	9714205	0.590259	1.90886e-34	2.47026e-33	57.9278	35.5628	22.365	7.93424
CYP20A1	CD34_UCB	0.5898	0.226933	9.70513e+06	0.589708	9.50541e-37	1.32448e-35	51.4914	31.1039	20.3875	7.91495
HMGN2	CD34_UCB	0.772188	0.251372	9724442	0.590881	2.81069e-33	3.5174e-32	61.0675	39.116	21.9515	7.90659
CRYL1	CD34_UCB	0.28927	0.157029	9.49006e+06	0.576639	2.33605e-52	5.04651e-51	28.4929	12.0065	16.4864	7.89808
TPT1	CD34_UCB	1.81594	0.316505	9714737	0.590291	1.17988e-26	1.18884e-25	92.8571	80.0588	12.7983	7.88886
MAP3K14	CD34_UCB	0.420994	0.180406	9654370	0.586623	1.03752e-45	1.90427e-44	39.7174	19.8328	19.8846	7.88742
CLIP2	CD34_UCB	0.505715	0.207068	9654112	0.586608	6.62425e-40	1.02291e-38	44.113	24.3691	19.7439	7.86655
TPI1	CD34_UCB	0.660928	0.246137	9.69656e+06	0.589187	8.67381e-34	1.10182e-32	56.7504	35.4234	21.327	7.86602
CTNNAL1	CD34_UCB	0.383771	0.178963	9580418	0.58213	7.34373e-46	1.35179e-44	35.5573	17.1389	18.4184	7.85093
RAD9A	CD34_UCB	0.307759	0.164466	9.48808e+06	0.576519	1.73461e-49	3.47986e-48	29.2779	12.92	16.3579	7.80532
GNPDA2	CD34_UCB	0.267992	0.147804	9.49908e+06	0.577188	7.39921e-55	1.68574e-53	28.022	11.4801	16.5419	7.80009
RNF216	CD34_UCB	1.29082	0.27763	9.79184e+06	0.594976	7.72826e-30	8.64017e-29	84.4584	69.3915	15.0669	7.79127
PMM2	CD34_UCB	0.72032	0.247782	9.71138e+06	0.590087	2.98411e-33	3.73072e-32	58.1633	38.0399	20.1233	7.78735
SPOPL-DT	CD34_UCB	0.313009	0.171699	9419866	0.572374	2.83413e-47	5.41654e-46	26.9231	12.0142	14.9088	7.77218
ENSG00000286235	CD34_UCB	0.122694	0.0947153	9.12724e+06	0.554593	2.22377e-84	8.98885e-83	13.8932	2.79455	11.0987	7.77104
SOCS6	CD34_UCB	0.249986	0.145646	9429286	0.572947	1.96308e-55	4.52952e-54	25.2747	9.86995	15.4048	7.76934
LAMTOR5	CD34_UCB	0.221848	0.137394	9387750	0.570423	1.15551e-58	2.89688e-57	23.0769	8.42236	14.6546	7.76801
NCK1-DT	CD34_UCB	0.287756	0.154439	9495118	0.576947	2.7358e-52	5.89666e-51	28.6499	12.1536	16.4963	7.7574
TULP3	CD34_UCB	0.345848	0.172113	9554914	0.58058	6.06848e-47	1.14823e-45	33.438	15.8151	17.6228	7.73473
SLC35D1	CD34_UCB	0.45678	0.193064	9.64164e+06	0.585849	5.28042e-42	8.69516e-41	41.2873	21.9848	19.3025	7.73428
LSP1P4	CD34_UCB	0.100168	0.0844273	8987347	0.546093	6.78067e-94	3.18918e-92	10.832	1.55597	9.27606	7.72478
NENF	CD34_UCB	0.121151	0.0965794	9.07873e+06	0.551646	4.89561e-82	1.90974e-80	12.9513	2.54683	10.4045	7.69922
LINC01169	CD34_UCB	0.0706251	0.0661717	8789058	0.534045	2.05168e-118	1.46655e-116	7.22135	0.402539	6.81881	7.66491
IMMP1L	CD34_UCB	0.648097	0.231838	9704573	0.589674	7.2338e-35	9.49071e-34	55.1805	34.0687	21.1118	7.65592
PKD2	CD34_UCB	0.960934	0.263077	9.73723e+06	0.591658	7.54945e-31	8.66486e-30	73.0769	47.9563	25.1206	7.6456
ANKRD36C	CD34_UCB	1.492	0.309836	9690054	0.588791	2.40016e-26	2.38983e-25	88.697	68.0059	20.6911	7.62867
ZDBF2	CD34_UCB	0.275513	0.146688	9.48542e+06	0.576357	4.57393e-54	1.0297e-52	28.022	11.3717	16.6502	7.62589
PHF10	CD34_UCB	0.414476	0.187039	9626003	0.5849	1.03725e-42	1.74434e-41	40.1099	20.7617	19.3482	7.62342
BTBD10	CD34_UCB	0.751621	0.24054	9.73178e+06	0.591327	2.14957e-33	2.69538e-32	62.7159	39.4721	23.2438	7.59371
CRYZL1	CD34_UCB	0.442893	0.193241	9.62934e+06	0.585102	3.62836e-41	5.8355e-40	41.5228	22.0855	19.4373	7.58159
EZH2	CD34_UCB	0.946239	0.275216	9.69059e+06	0.588824	2.8026e-29	3.06558e-28	66.6405	47.639	19.0015	7.57216
ARID5B	CD34_UCB	1.11295	0.274729	9658935	0.586901	2.64638e-29	2.89887e-28	64.3642	42.8936	21.4706	7.56543
RNPC3	CD34_UCB	0.558492	0.211386	9.70181e+06	0.589506	1.13281e-37	1.62744e-36	51.3344	29.4473	21.8871	7.5652
ZC4H2	CD34_UCB	0.576748	0.214784	9.65243e+06	0.586505	4.37318e-37	6.16828e-36	47.3312	27.272	20.0592	7.5625
TXNDC16	CD34_UCB	0.55659	0.215448	9.66676e+06	0.587376	5.80454e-37	8.1418e-36	48.2732	28.3093	19.9638	7.55992
WDR89	CD34_UCB	0.318529	0.161833	9.53872e+06	0.579596	9.87974e-49	1.95514e-47	31.9466	14.5456	17.401	7.55903
NLK	CD34_UCB	1.22641	0.278939	9.74902e+06	0.592374	8.33428e-29	8.98172e-28	80.1413	63.578	16.5633	7.54436
ENSG00000240963	CD34_UCB	0.294861	0.160842	9.42441e+06	0.57265	2.54067e-48	4.9914e-47	26.9231	11.7588	15.1643	7.44728
EHBP1	CD34_UCB	1.47873	0.302741	9.68894e+06	0.588723	3.26337e-26	3.22985e-25	86.3422	69.8405	16.5017	7.41437
POLR1F	CD34_UCB	0.390584	0.180521	9602916	0.583497	5.7374e-43	9.73051e-42	38.6185	19.6625	18.956	7.4035
PCLAF	CD34_UCB	0.38467	0.191424	9475682	0.575766	1.59948e-40	2.51179e-39	32.1821	16.6589	15.5232	7.38895
DCTPP1	CD34_UCB	0.156176	0.112718	9197100	0.558838	1.06779e-67	3.25014e-66	16.4835	4.55179	11.9317	7.38168
MCM8	CD34_UCB	0.563506	0.228347	9597869	0.58319	4.11838e-34	5.27209e-33	45.1334	27.9455	17.1879	7.3706
SPOP	CD34_UCB	0.711923	0.237951	9.70525e+06	0.589715	8.6004e-33	1.06124e-31	59.0267	38.4657	20.561	7.37035
FAM24B	CD34_UCB	0.204824	0.128292	9304602	0.56537	1.80862e-59	4.60108e-58	20.4867	6.92058	13.5661	7.35589
ZYG11B	CD34_UCB	0.405969	0.179002	9.61051e+06	0.583958	7.66115e-43	1.29469e-41	39.6389	19.9954	19.6436	7.31901
BTRC	CD34_UCB	0.843292	0.252061	9.7138e+06	0.590234	8.33243e-31	9.55197e-30	66.719	45.0147	21.7043	7.31479
TEX2	CD34_UCB	0.527799	0.207785	9639345	0.58571	4.8549e-37	6.84011e-36	46.3108	26.5831	19.7278	7.30676
MRPS31	CD34_UCB	0.471881	0.191383	9661231	0.58704	5.14588e-40	7.97864e-39	45.5259	24.5162	21.0097	7.29131
SLC35F2	CD34_UCB	0.366903	0.17677	9541793	0.579783	3.54094e-43	6.03773e-42	34.6939	17.3479	17.346	7.28631
NFIA	CD34_UCB	0.60851	0.200221	9622650	0.584696	4.17978e-38	6.11831e-37	44.0345	24.5239	19.5106	7.25066
ZNF662	CD34_UCB	0.133169	0.0995734	9133287	0.554961	5.64352e-75	1.98891e-73	14.5212	3.35965	11.1615	7.23913
ENSG00000291299	CD34_UCB	0.156061	0.112188	9164549	0.55686	1.44553e-66	4.29652e-65	15.8556	4.28859	11.567	7.22121
CCDC180	CD34_UCB	0.297528	0.150757	9.49466e+06	0.576919	9.08815e-50	1.8417e-48	29.9058	12.9432	16.9626	7.19635
C8orf33	CD34_UCB	0.236106	0.139454	9383362	0.570156	1.16564e-53	2.59948e-52	24.0188	9.39	14.6288	7.19377
ZDHHC15	CD34_UCB	0.220035	0.132795	9336793	0.567326	3.12533e-56	7.35888e-55	22.0565	7.98885	14.0677	7.1886
ZNF793	CD34_UCB	0.200901	0.125104	9.30875e+06	0.565623	1.35573e-59	3.46054e-58	20.6436	6.95928	13.6844	7.18857
ENSG00000224738	CD34_UCB	0.0987668	0.0829322	8962694	0.544595	5.1198e-89	2.21582e-87	10.5181	1.55597	8.96208	7.18644
GUSBP18	CD34_UCB	0.558508	0.213116	9659840	0.586956	1.64934e-35	2.2012e-34	50.9419	29.7105	21.2314	7.17293
ACYP1	CD34_UCB	0.214524	0.12969	9362765	0.568905	3.24935e-57	7.8958e-56	22.6845	8.25205	14.4324	7.14623
ENSG00000285382	CD34_UCB	0.214003	0.128803	9354029	0.568374	1.77205e-57	4.32541e-56	22.3705	8.05078	14.3197	7.13105
ETFRF1	CD34_UCB	0.250557	0.144272	9388998	0.570499	1.86766e-51	3.92519e-50	24.8038	10.0403	14.7635	7.12792
ZNF329	CD34_UCB	0.193153	0.120828	9.31678e+06	0.56611	4.12511e-61	1.08731e-59	20.6436	6.85091	13.7927	7.12446
SCAI	CD34_UCB	0.956365	0.26584	9696425	0.589179	1.51453e-28	1.61885e-27	71.4286	51.974	19.4546	7.12208
SPART	CD34_UCB	0.664632	0.216169	9703247	0.589593	8.677e-35	1.13371e-33	58.0848	33.821	24.2637	7.12179
MUC20-OT1	CD34_UCB	0.551504	0.203839	9663743	0.587193	8.47113e-37	1.18166e-35	48.9796	28.2629	20.7167	7.11957
LTO1	CD34_UCB	0.262521	0.140995	9.47096e+06	0.575479	1.55725e-52	3.37947e-51	27.865	11.4956	16.3694	7.11615
RAB3IP	CD34_UCB	0.515654	0.204933	9626739	0.584944	1.36343e-36	1.89146e-35	46.1538	26.3663	19.7875	7.11594
NFAT5	CD34_UCB	1.58248	0.274619	9740556	0.59186	1.49791e-27	1.55086e-26	89.6389	79.6176	10.0213	7.08775
MCUB	CD34_UCB	0.70827	0.216982	9699657	0.589375	1.71178e-34	2.219e-33	56.2794	34.27	22.0094	7.08528
ZUP1	CD34_UCB	0.321014	0.161563	9513213	0.578046	8.00502e-46	1.47209e-44	32.0251	15.072	16.9531	7.08165
ELOVL6	CD34_UCB	1.29614	0.299557	9.63579e+06	0.585494	2.77941e-25	2.65597e-24	78.1005	59.7074	18.3931	7.06228
PTPRM	CD34_UCB	0.887739	0.252775	9.60567e+06	0.583664	1.08624e-29	1.20695e-28	55.9655	36.1201	19.8453	7.05706
UBE3A	CD34_UCB	1.39087	0.256445	9787737	0.594727	2.78091e-29	3.04361e-28	87.9906	77.032	10.9585	7.05649
ARHGAP15	CD34_UCB	2.88427	0.498945	9342649	0.567682	1.0982e-15	7.30723e-15	98.9796	78.2629	20.7167	7.0532
RIPK2	CD34_UCB	0.262547	0.137376	9466009	0.575178	2.13698e-53	4.73504e-52	27.4725	11.1318	16.3408	7.05078
SNX29	CD34_UCB	0.965159	0.248773	9722738	0.590777	4.19769e-30	4.72361e-29	72.0565	48.924	23.1325	7.04666
BNIP3L	CD34_UCB	0.563273	0.211352	9635145	0.585455	3.52743e-35	4.67646e-34	48.5871	28.6499	19.9372	7.04437
NTPCR	CD34_UCB	0.352696	0.170471	9516704	0.578258	4.20256e-43	7.14981e-42	33.5165	16.5351	16.9814	7.01417
SERTAD2	CD34_UCB	0.472038	0.18762	9.60413e+06	0.583571	4.00385e-39	6.05459e-38	42.2292	22.6196	19.6096	6.98282
MICA	CD34_UCB	0.226526	0.130464	9393714	0.570785	1.65482e-55	3.82057e-54	24.1758	9.15002	15.0258	6.96913
SYK	CD34_UCB	1.35574	0.30019	9.6343e+06	0.585404	6.52005e-25	6.14692e-24	85.7928	62.4013	23.3915	6.96781
LINC02256	CD34_UCB	0.211371	0.128234	9341554	0.567616	2.52069e-56	5.95366e-55	22.135	8.05852	14.0765	6.95354
METTL6	CD34_UCB	0.351709	0.16659	9.52122e+06	0.578533	1.20642e-43	2.0871e-42	33.5165	16.388	17.1285	6.94355
ENSG00000144785	CD34_UCB	0.336935	0.164253	9.52592e+06	0.578818	5.11623e-44	8.93245e-43	33.752	16.3261	17.4259	6.90667
CPA3	CD34_UCB	0.234934	0.130125	9210959	0.55968	6.25762e-55	1.42823e-53	18.5243	6.19291	12.3314	6.87649
PHYH	CD34_UCB	0.162262	0.110877	9.21421e+06	0.559878	3.45117e-64	9.76827e-63	17.3469	5.08593	12.261	6.8755
ZNF251	CD34_UCB	0.518594	0.204166	9.61135e+06	0.584009	1.84159e-35	2.4552e-34	46.2323	26.8463	19.3861	6.862
FOXO1	CD34_UCB	0.980205	0.233389	9691888	0.588903	3.84639e-31	4.45646e-30	66.9545	40.8268	26.1277	6.85019
MED9	CD34_UCB	0.223689	0.130798	9.36191e+06	0.568853	2.19505e-54	4.96219e-53	23.3124	8.80167	14.5107	6.84132
CCDC6	CD34_UCB	0.917976	0.258085	9682348	0.588323	3.24402e-28	3.42599e-27	70.8791	50.9909	19.8883	6.83028
ENSG00000291224	CD34_UCB	0.44384	0.19449	9546839	0.580089	6.05037e-37	8.47722e-36	39.4035	22.0081	17.3954	6.82111
ATP5PD	CD34_UCB	0.232734	0.136307	9371485	0.569434	4.54003e-52	9.71371e-51	24.0188	9.52934	14.4895	6.81705
POLE4	CD34_UCB	0.128488	0.0950154	9121482	0.554244	5.70373e-74	1.96453e-72	14.3642	3.31321	11.051	6.81324
SOCS5	CD34_UCB	0.523438	0.196113	9643943	0.58599	1.36799e-36	1.8971e-35	48.1947	27.2875	20.9072	6.80943
CCM2	CD34_UCB	1.57735	0.317914	9.59406e+06	0.582958	4.36069e-23	3.86626e-22	85.8713	70.5992	15.2721	6.80741
CCDC152	CD34_UCB	0.206403	0.12798	9.27491e+06	0.563566	2.8445e-55	6.53943e-54	20.3297	7.12959	13.2001	6.80654
NFU1	CD34_UCB	0.251189	0.14019	9400217	0.57118	1.37221e-50	2.83371e-49	25.5887	10.497	15.0917	6.80589
C4orf3	CD34_UCB	0.254812	0.138722	9439247	0.573552	4.80377e-51	1.00293e-49	26.9231	11.2324	15.6907	6.79721
MRTFB	CD34_UCB	0.918112	0.253772	9675499	0.587907	1.88219e-28	2.0045e-27	70.5651	48.4827	22.0824	6.7752
ENSG00000226465	CD34_UCB	0.192255	0.119635	9276558	0.563666	1.1229e-58	2.81696e-57	19.8587	6.61093	13.2478	6.7654
NDUFB10	CD34_UCB	0.154167	0.108278	9189071	0.55835	1.8065e-64	5.15545e-63	16.6405	4.7608	11.8797	6.74437
TMEM220	CD34_UCB	0.176749	0.11618	9230500	0.560868	3.7509e-60	9.67183e-59	18.2889	5.75941	12.5294	6.74013
ZNF428	CD34_UCB	0.148974	0.105464	9168631	0.557109	4.34468e-66	1.28232e-64	16.0126	4.37374	11.6388	6.73828
WDR17	CD34_UCB	0.182736	0.117354	9223263	0.560428	1.56382e-59	3.98633e-58	18.2104	5.73618	12.4742	6.73605
TMA7	CD34_UCB	0.339439	0.166631	9498605	0.577159	3.8568e-42	6.37582e-41	33.438	16.4267	17.0113	6.69779
RPL23AP53	CD34_UCB	0.149677	0.105675	9.1697e+06	0.557173	1.56832e-65	4.56847e-64	16.0911	4.43567	11.6554	6.69349
SNX3	CD34_UCB	0.510239	0.19615	9.63083e+06	0.585193	6.76175e-36	9.14643e-35	47.9592	27.3804	20.5788	6.67672
TUBB4B	CD34_UCB	0.568921	0.206358	9614392	0.584194	4.54538e-34	5.8089e-33	49.1366	28.797	20.3396	6.65214
ROCK2	CD34_UCB	1.10457	0.269721	9672735	0.587739	2.43109e-26	2.41947e-25	78.5714	61.6194	16.952	6.63952
RPL34	CD34_UCB	0.857823	0.259838	9639718	0.585733	2.96722e-27	3.04142e-26	66.248	48.3434	17.9046	6.63027
JUP	CD34_UCB	0.270975	0.14331	9426845	0.572798	2.97603e-48	5.83462e-47	27.6295	11.782	15.8475	6.62577
EFCAB7	CD34_UCB	0.248116	0.137532	9376900	0.569763	3.26148e-50	6.68428e-49	24.8038	10.1022	14.7016	6.62561
FCHSD2	CD34_UCB	1.64759	0.30664	9595109	0.583022	3.20222e-23	2.8585e-22	88.854	68.3078	20.5462	6.60621
COX7A2	CD34_UCB	0.289933	0.153765	9433237	0.573187	6.66283e-45	1.19065e-43	28.6499	13.2064	15.4435	6.60022
FAM53C	CD34_UCB	0.235589	0.132736	9388310	0.570457	1.46827e-51	3.09782e-50	24.9608	9.97832	14.9824	6.57163
WDHD1	CD34_UCB	0.651509	0.222641	9.60856e+06	0.58384	2.70991e-31	3.1561e-30	52.0408	33.0624	18.9784	6.56809
LEMD3	CD34_UCB	0.770013	0.234511	9668839	0.587502	1.00867e-29	1.12272e-28	63.1868	42.8859	20.3009	6.55453
RABGEF1	CD34_UCB	0.903682	0.252376	9658190	0.586855	1.33419e-27	1.38362e-26	70.3297	49.6052	20.7245	6.52619
RP9	CD34_UCB	0.197066	0.121842	9.28831e+06	0.564381	1.43477e-55	3.31859e-54	20.6436	7.29989	13.3438	6.51599
ARG2	CD34_UCB	0.130564	0.0970332	9071719	0.55122	2.48975e-69	7.86851e-68	13.5793	3.15838	10.4209	6.51133
GSTP1	CD34_UCB	0.619607	0.217473	9.61563e+06	0.584269	1.0021e-31	1.18713e-30	53.1397	32.6908	20.4489	6.50798
PKP4	CD34_UCB	1.31723	0.274185	9635396	0.58547	1.99381e-25	1.91442e-24	82.5746	57.7876	24.787	6.50312
ZNF415	CD34_UCB	0.106078	0.0835685	8.99002e+06	0.546256	5.33813e-80	2.0302e-78	11.3815	2.00495	9.37652	6.49264
GFI1B	CD34_UCB	0.192348	0.11941	9240975	0.561504	1.99378e-56	4.73271e-55	19.1523	6.4174	12.7349	6.48695
ENSG00000231769	CD34_UCB	0.166767	0.109076	9171681	0.557294	1.52543e-61	4.05741e-60	16.6405	4.83821	11.8023	6.4782
POLK	CD34_UCB	0.821314	0.2417	9656260	0.586738	1.85589e-28	1.97815e-27	66.876	45.5566	21.3194	6.4543
SERPINB6	CD34_UCB	0.36097	0.165134	9.50812e+06	0.577737	5.21486e-41	8.3271e-40	35.0078	17.3634	17.6445	6.45334
ORC6	CD34_UCB	0.338889	0.164692	9461178	0.574884	4.42535e-41	7.09028e-40	32.0251	15.7764	16.2487	6.4476
ZNF22	CD34_UCB	0.226036	0.129013	9368228	0.569237	6.28633e-52	1.33747e-50	24.1758	9.47515	14.7007	6.43434
CALM1	CD34_UCB	1.49303	0.288446	9617128	0.58436	6.12887e-24	5.60645e-23	86.8132	68.2226	18.5906	6.4183
HAUS2	CD34_UCB	0.295566	0.151187	9.45248e+06	0.574356	2.41977e-44	4.2659e-43	29.9058	13.9573	15.9485	6.4058
ACADM	CD34_UCB	0.665298	0.226658	9622070	0.584661	5.55093e-30	6.22977e-29	57.6923	36.933	20.7593	6.39302
HIVEP1	CD34_UCB	0.990724	0.250732	9654285	0.586618	3.27121e-27	3.3512e-26	71.6641	50.8438	20.8203	6.38736
GPATCH4	CD34_UCB	0.295675	0.153031	9425538	0.572719	1.23138e-43	2.12931e-42	29.0424	13.4928	15.5496	6.37708
FAM118B	CD34_UCB	0.275878	0.14265	9423661	0.572605	1.24634e-46	2.33495e-45	27.865	12.2774	15.5875	6.36671
ENSG00000288000	CD34_UCB	0.142017	0.10423	9066278	0.550889	3.23102e-63	8.94505e-62	13.8148	3.5377	10.2771	6.3631
ISG20L2	CD34_UCB	0.280835	0.146087	9438322	0.573496	1.75317e-45	3.19766e-44	28.9639	13.0825	15.8814	6.35408
CARMIL1	CD34_UCB	0.577265	0.182324	9614742	0.584215	1.10544e-36	1.53749e-35	47.0958	25.4064	21.6894	6.34728
KLHL22	CD34_UCB	0.497095	0.192028	9576737	0.581906	7.50346e-35	9.8309e-34	44.584	25.5767	19.0073	6.33836
COX6C	CD34_UCB	0.354286	0.165709	9505421	0.577573	3.8553e-40	6.00212e-39	34.9294	17.8511	17.0783	6.33368
PTS	CD34_UCB	0.353471	0.162403	9475895	0.575779	7.18494e-41	1.14057e-39	32.967	16.3725	16.5945	6.32444
SLBP	CD34_UCB	0.344502	0.160473	9507047	0.577671	2.40865e-41	3.8953e-40	34.3799	17.1621	17.2178	6.32415
ENSG00000259316	CD34_UCB	0.126005	0.0937575	9.09611e+06	0.552702	1.30343e-69	4.14e-68	14.0502	3.36739	10.6828	6.31766
PIAS1	CD34_UCB	1.59154	0.2639	9681224	0.588255	1.44728e-25	1.39708e-24	90.9733	79.1454	11.8279	6.29527
ALG5	CD34_UCB	0.401189	0.169717	9568137	0.581383	5.66584e-39	8.51693e-38	40.0314	21.1333	18.8981	6.29135
ZNF569	CD34_UCB	0.343122	0.158828	9482344	0.57617	1.56928e-41	2.54872e-40	32.8885	16.2254	16.6631	6.28858
ZDHHC13	CD34_UCB	0.56397	0.204536	9.59748e+06	0.583167	2.05523e-32	2.49467e-31	49.7645	30.1982	19.5663	6.25941
MTX2	CD34_UCB	0.539183	0.20117	9.59038e+06	0.582735	7.01719e-33	8.67289e-32	48.9796	28.9364	20.0432	6.2487
RPL12	CD34_UCB	0.730608	0.250486	9563422	0.581097	1.4318e-26	1.43885e-25	58.8697	40.2462	18.6235	6.22257
OR2C3	CD34_UCB	0.0467127	0.0465319	8634362	0.524645	2.12524e-136	1.9298e-134	4.94505	0.0154823	4.92957	6.22199
RPS10	CD34_UCB	0.596262	0.224019	9564839	0.581183	1.76091e-29	1.9469e-28	51.6484	33.0237	18.6247	6.20772
APPBP2-DT	CD34_UCB	0.133173	0.0985541	9.05394e+06	0.55014	3.70224e-65	1.06861e-63	13.4223	3.2745	10.1478	6.20607
NAALADL2	CD34_UCB	0.573834	0.172758	9597651	0.583177	8.29263e-38	1.19907e-36	43.8776	23.4402	20.4374	6.20566
ADAM22	CD34_UCB	0.537686	0.195658	9580821	0.582154	1.76468e-33	2.22083e-32	47.0958	27.4965	19.5992	6.19325
TK1	CD34_UCB	0.165698	0.113724	9144518	0.555643	1.47818e-56	3.52424e-55	16.405	5.0627	11.3423	6.19262
NAA38	CD34_UCB	0.40208	0.173995	9.50713e+06	0.577677	1.86396e-37	2.65672e-36	37.1272	19.7786	17.3486	6.18997
ZNG1A	CD34_UCB	0.331623	0.156993	9483354	0.576232	2.43756e-41	3.94038e-40	33.2025	16.3493	16.8532	6.18622
SPINK2	CD34_UCB	0.252416	0.132269	9378762	0.569877	1.07418e-48	2.12353e-47	25.6672	10.5279	15.1392	6.17337
ROBO1	CD34_UCB	0.647244	0.151353	9.72831e+06	0.591116	1.0152e-42	1.70802e-41	49.4505	25.0968	24.3538	6.1703
COX16	CD34_UCB	0.5977	0.207914	9.604e+06	0.583563	1.87257e-31	2.19436e-30	52.5118	32.2805	20.2312	6.16646
ST3GAL3	CD34_UCB	1.00254	0.252565	9617387	0.584376	3.9403e-26	3.88765e-25	71.2716	49.5665	21.7051	6.16518
ACVR1	CD34_UCB	0.464583	0.180289	9557744	0.580752	5.08619e-36	6.92189e-35	42.3862	23.2699	19.1163	6.15863
PFDN1	CD34_UCB	0.468889	0.187088	9565786	0.581241	9.74689e-35	1.27088e-33	44.1915	25.0735	19.118	6.15444
PAWR	CD34_UCB	0.72053	0.151253	9831421	0.597381	1.26314e-42	2.11579e-41	57.7708	31.0033	26.7675	6.15213
PGLS-DT	CD34_UCB	0.199701	0.121001	9.27067e+06	0.563309	7.21221e-53	1.5787e-51	20.6436	7.48568	13.158	6.14708
RBFA	CD34_UCB	0.213327	0.125208	9317698	0.566166	3.92346e-51	8.19587e-50	22.5275	8.68556	13.8419	6.146
B4GALT6	CD34_UCB	0.548782	0.192709	9.58506e+06	0.582412	1.0369e-33	1.31276e-32	47.9592	27.3649	20.5943	6.1439
DNAJC24	CD34_UCB	0.449864	0.17825	9.5616e+06	0.580986	2.68189e-36	3.68684e-35	42.6217	23.1615	19.4602	6.13775
SPTSSA	CD34_UCB	0.188722	0.114847	9290671	0.564524	2.30465e-55	5.31442e-54	20.8791	7.36182	13.5173	6.1184
RPS26	CD34_UCB	0.423496	0.187604	9500104	0.57725	1.90556e-34	2.46683e-33	39.325	22.0622	17.2627	6.11738
AIMP1	CD34_UCB	0.433227	0.179529	9552042	0.580405	6.2423e-36	8.45887e-35	41.8367	23.0996	18.7372	6.11704
ZNF710-AS1	CD34_UCB	0.146451	0.102287	9137249	0.555202	8.52418e-62	2.2833e-60	15.6986	4.41245	11.2861	6.10054
BID	CD34_UCB	0.351917	0.158682	9502717	0.577408	2.39794e-40	3.75324e-39	35.0078	17.5879	17.42	6.09746
SGIP1	CD34_UCB	0.145802	0.10425	8998997	0.546801	1.28835e-60	3.36087e-59	12.5589	3.06549	9.49338	6.09588
SENP5	CD34_UCB	1.12129	0.256025	9651708	0.586461	1.71714e-25	1.65505e-24	78.4144	63.1367	15.2777	6.08858
RALGPS2	CD34_UCB	0.731478	0.196968	9.67375e+06	0.587801	1.03152e-32	1.26872e-31	60.2826	35.2686	25.014	6.08566
LINC01341	CD34_UCB	0.130222	0.0929708	9118152	0.554041	1.35838e-67	4.1214e-66	14.7567	3.71575	11.0409	6.07889
PDK1-AS1	CD34_UCB	0.253179	0.133154	9338571	0.567434	1.24086e-47	2.39198e-46	24.3328	9.96284	14.37	6.07467
SAMD1	CD34_UCB	0.14922	0.101409	9171481	0.557282	6.36313e-62	1.71047e-60	16.562	4.7995	11.7625	6.0609
ZNG1F	CD34_UCB	0.176594	0.111342	9.24296e+06	0.561625	1.68188e-56	4.00485e-55	19.2308	6.43288	12.7979	6.05671
BTK	CD34_UCB	0.277577	0.132814	9436380	0.573378	1.64542e-47	3.16381e-46	28.4929	12.2465	16.2465	6.04302
ZNF706	CD34_UCB	0.399339	0.173224	9514165	0.578104	9.53974e-37	1.32877e-35	38.1476	20.6456	17.502	6.04147
MTG2	CD34_UCB	0.261322	0.141642	9357247	0.568569	2.27872e-44	4.02284e-43	25.9027	11.4182	14.4845	6.00497
MRC2	CD34_UCB	0.217839	0.120623	9.29872e+06	0.565013	9.8847e-52	2.09016e-50	21.978	8.18238	13.7956	5.99254
TXNL4B	CD34_UCB	0.217333	0.125521	9295122	0.564794	1.17222e-49	2.3679e-48	22.135	8.58492	13.5501	5.978
ZMYND11	CD34_UCB	0.950033	0.249415	9614626	0.584208	1.305e-25	1.26326e-24	72.292	52.0204	20.2716	5.96064
MRPS35	CD34_UCB	0.421479	0.175695	9.53241e+06	0.579213	1.05595e-35	1.41724e-34	40.8163	22.3564	18.4599	5.94702
POLR3GL	CD34_UCB	0.223496	0.124925	9346320	0.567905	1.24696e-49	2.51286e-48	24.0188	9.59901	14.4198	5.94641
NME2	CD34_UCB	0.359941	0.169006	9453839	0.574438	5.36119e-37	7.52828e-36	34.2229	17.9981	16.2248	5.93606
PARP2	CD34_UCB	0.217591	0.123247	9326319	0.56669	4.1383e-50	8.46757e-49	23.2339	9.07261	14.1613	5.92478
MPLKIP	CD34_UCB	0.18446	0.114502	9.24304e+06	0.56163	1.1209e-53	2.50117e-52	19.7017	6.88187	12.8199	5.90851
GADD45GIP1	CD34_UCB	0.143695	0.101241	9116603	0.553947	2.9996e-60	7.76094e-59	15.3061	4.3273	10.9788	5.88311
ZNF131	CD34_UCB	1.05093	0.251717	9626121	0.584907	4.94132e-25	4.68063e-24	76.6876	59.1268	17.5608	5.87247
ANKRD42-DT	CD34_UCB	0.210466	0.123294	9271277	0.563346	1.17904e-49	2.38041e-48	21.3501	8.13593	13.2141	5.87168
TTLL7	CD34_UCB	0.27327	0.13479	9.35869e+06	0.568657	1.72122e-45	3.1409e-44	25.8242	11.0543	14.7698	5.86378
PDCD7	CD34_UCB	0.288099	0.1441	9425093	0.572692	2.75377e-42	4.57427e-41	29.8273	14.0502	15.7772	5.81295
DHRS4L2	CD34_UCB	0.219791	0.124206	9295724	0.564831	9.62848e-49	1.90641e-47	22.449	8.80167	13.6473	5.80287
DUSP14	CD34_UCB	0.12476	0.0913801	9.06113e+06	0.550577	1.1949e-65	3.49143e-64	13.5793	3.30547	10.2738	5.7987
LCORL	CD34_UCB	1.4136	0.264179	9613150	0.584119	1.27677e-23	1.15411e-22	86.4207	72.1009	14.3198	5.7955
ZNF562	CD34_UCB	0.397424	0.170124	9500058	0.577247	7.10352e-36	9.6019e-35	38.3046	20.7308	17.5738	5.78722
ENSG00000290018	CD34_UCB	0.15196	0.102512	9.14404e+06	0.555614	1.53992e-58	3.84535e-57	16.248	4.82273	11.4253	5.78323
MTBP	CD34_UCB	0.480951	0.191086	9502078	0.57737	4.86472e-32	5.82846e-31	42.2292	24.7562	17.473	5.77739
ASNSD1	CD34_UCB	0.26316	0.137044	9393050	0.570745	4.60866e-44	8.05741e-43	27.708	12.4168	15.2912	5.76871
TXN	CD34_UCB	0.354888	0.161382	9.46707e+06	0.575242	1.58291e-37	2.26123e-36	34.9294	18.1065	16.8228	5.75258
HIF1A-AS3	CD34_UCB	0.166004	0.106548	9.16278e+06	0.556753	5.28533e-56	1.23833e-54	17.033	5.36461	11.6684	5.7437
LATS2	CD34_UCB	0.720783	0.226782	9.56799e+06	0.581375	4.84361e-27	4.93541e-26	58.5557	39.263	19.2927	5.73909
SRGAP2C	CD34_UCB	0.431329	0.168369	9532984	0.579247	7.37036e-36	9.94488e-35	40.9733	22.2093	18.764	5.72495
NHP2	CD34_UCB	0.188067	0.116049	9.23038e+06	0.56086	2.35348e-51	4.938e-50	19.7017	7.08314	12.6186	5.72196
HSF2BP	CD34_UCB	0.0836279	0.0697814	8.88721e+06	0.540008	2.60221e-84	1.0474e-82	9.34066	1.27729	8.06337	5.72067
AKT3	CD34_UCB	1.5383	0.294113	9506208	0.577621	4.6833e-21	3.8593e-20	86.3422	59.7074	26.6348	5.70976
FBXO45	CD34_UCB	0.216796	0.123407	9304276	0.565351	3.03447e-48	5.94305e-47	22.9199	9.08809	13.8318	5.70463
GPATCH11	CD34_UCB	0.249938	0.132316	9.36187e+06	0.56885	5.20853e-45	9.33845e-44	25.9812	11.3021	14.6791	5.69352
PAX8-AS1	CD34_UCB	0.287256	0.141431	9367501	0.569192	3.72268e-42	6.15946e-41	27.394	12.4787	14.9153	5.687
CFH	CD34_UCB	0.468272	0.159487	9531766	0.579173	1.7634e-37	2.51717e-36	39.5604	20.7153	18.8452	5.67759
YAF2	CD34_UCB	0.928171	0.241817	9588378	0.582613	3.59086e-25	3.42019e-24	69.3878	49.4426	19.9451	5.67446
JTB	CD34_UCB	0.249712	0.133042	9359093	0.568681	1.50325e-44	2.66622e-43	26.1381	11.3795	14.7587	5.66414
COX5A	CD34_UCB	0.34503	0.15878	9.45588e+06	0.574562	1.50676e-37	2.15489e-36	34.2229	17.673	16.5499	5.66315
PEAK1	CD34_UCB	1.35692	0.269508	9.57289e+06	0.581672	1.21521e-22	1.06401e-21	83.2025	66.7596	16.443	5.65241
CETN2	CD34_UCB	0.117222	0.0874468	9034993	0.548988	8.44087e-67	2.51674e-65	12.9513	2.98808	9.96326	5.64899
IQCB1	CD34_UCB	0.837418	0.235418	9.58524e+06	0.582423	1.187e-25	1.14992e-24	65.7771	46.6481	19.129	5.63574
DYNLL1	CD34_UCB	0.305063	0.148287	9401260	0.571244	7.80991e-40	1.20452e-38	29.9843	14.4914	15.4929	5.62291
ENSG00000291228	CD34_UCB	0.144362	0.0973485	9143770	0.555598	6.87053e-60	1.7644e-58	16.0911	4.67565	11.4154	5.62221
BLOC1S5	CD34_UCB	0.36791	0.16449	9455190	0.574521	5.30087e-36	7.20888e-35	35.3218	18.7413	16.5805	5.61603
DNAJC2	CD34_UCB	0.600642	0.209395	9549262	0.580237	1.66874e-28	1.78118e-27	52.9042	33.6739	19.2303	5.60116
NAA20	CD34_UCB	0.288352	0.139298	9425111	0.572693	3.77863e-42	6.24931e-41	30.1413	14.0889	16.0524	5.60037
FKBP14	CD34_UCB	0.200103	0.116531	9273624	0.563488	4.54683e-50	9.27847e-49	21.4286	8.08175	13.3468	5.59727
CLCN6	CD34_UCB	0.639211	0.214658	9.54845e+06	0.580187	8.12651e-28	8.4739e-27	56.2794	34.9822	21.2972	5.59655
SLC25A25	CD34_UCB	0.30112	0.140572	9.41882e+06	0.57231	1.0032e-41	1.63986e-40	30.2198	14.0811	16.1387	5.5927
PIGX	CD34_UCB	0.694978	0.21346	9568113	0.581382	6.31731e-28	6.61644e-27	58.3203	36.6001	21.7202	5.58825
ATE1	CD34_UCB	0.990167	0.245104	9597055	0.583141	1.79789e-24	1.6697e-23	73.2339	55.8523	17.3816	5.58283
GPX4	CD34_UCB	0.207989	0.12187	9266298	0.563043	8.07429e-48	1.56281e-46	21.5856	8.45332	13.1322	5.58239
ZNF100	CD34_UCB	0.437429	0.181491	9482917	0.576205	1.49769e-32	1.82786e-31	40.7378	23.0841	17.6538	5.57867
DDX11-AS1	CD34_UCB	0.216678	0.125785	9.22378e+06	0.560459	3.26593e-46	6.05874e-45	20.6436	7.99659	12.647	5.56189
ZNF98	CD34_UCB	0.0667834	0.0618138	8.7456e+06	0.531404	2.35092e-92	1.08422e-90	6.82889	0.549621	6.27926	5.56108
ENSG00000236154	CD34_UCB	0.049936	0.048611	8656950	0.526018	1.0586e-116	7.33218e-115	5.33752	0.131599	5.20592	5.54821
ZNF431	CD34_UCB	0.72669	0.227565	9560972	0.580948	4.63374e-26	4.55761e-25	60.832	41.5854	19.2466	5.53922
TYW1B	CD34_UCB	0.692627	0.213222	9.57104e+06	0.58156	1.05805e-27	1.10056e-26	57.7708	37.6374	20.1334	5.53491
INSIG1-DT	CD34_UCB	0.0656286	0.0597504	8772160	0.533018	6.52745e-95	3.11642e-93	7.22135	0.603809	6.61754	5.52729
ZNF665	CD34_UCB	0.149256	0.100055	9.12791e+06	0.554634	2.59469e-57	6.31308e-56	15.9341	4.7608	11.1733	5.52299
ENSG00000256448	CD34_UCB	0.124468	0.0920551	9024974	0.54838	5.92449e-62	1.59369e-60	13.0298	3.22031	9.80951	5.50467
CPPED1	CD34_UCB	0.471129	0.176344	9484050	0.576274	5.13239e-33	6.37242e-32	40.2669	22.6506	17.6163	5.50117
CRLS1	CD34_UCB	0.32886	0.152795	9429632	0.572968	8.20047e-38	1.18665e-36	32.7316	16.5351	16.1965	5.48925
TMEM106C	CD34_UCB	0.158127	0.102246	9.17877e+06	0.557724	8.94871e-56	2.07869e-54	17.5039	5.61232	11.8916	5.48881
NDUFAF1	CD34_UCB	0.135376	0.093946	9099426	0.552903	1.60653e-60	4.17654e-59	14.9137	4.1028	10.8109	5.48449
FASTKD1	CD34_UCB	0.517113	0.195485	9513215	0.578046	8.07407e-30	9.02413e-29	47.0173	28.4564	18.5609	5.4823
EDARADD	CD34_UCB	0.217278	0.120017	9262986	0.562842	1.12032e-47	2.16291e-46	21.6641	8.40687	13.2572	5.48058
ENSG00000267645	CD34_UCB	0.23964	0.131236	9321957	0.566425	1.07464e-43	1.86166e-42	24.8038	10.7834	14.0204	5.47649
RPF2	CD34_UCB	0.395117	0.166636	9481236	0.576103	1.05179e-34	1.36953e-33	38.54	20.8701	17.6699	5.47622
AHCYL2	CD34_UCB	1.00173	0.24288	9575091	0.581806	3.17304e-24	2.9232e-23	70.3297	52.4694	17.8602	5.47309
LARP1B	CD34_UCB	0.756326	0.224659	9.55163e+06	0.58038	4.47498e-26	4.40488e-25	60.989	40.2384	20.7506	5.47181
NUDT3	CD34_UCB	1.11569	0.254507	9.57889e+06	0.582037	3.60554e-23	3.20797e-22	78.8854	62.3549	16.5305	5.47033
SNHG7	CD34_UCB	0.140051	0.0992054	9082847	0.551896	3.84371e-57	9.31026e-56	14.7567	4.24214	10.5145	5.45938
ZNF346	CD34_UCB	0.48572	0.183404	9520742	0.578504	1.56493e-31	1.84238e-30	45.2119	26.4128	18.7992	5.45345
H2AZ1-DT	CD34_UCB	0.117236	0.0890058	8949965	0.543822	1.92417e-63	5.36225e-62	11.303	2.46168	8.8413	5.45344
BCR	CD34_UCB	0.824686	0.221196	9581954	0.582223	2.43119e-26	2.41947e-25	66.3265	42.971	23.3555	5.44503
PTMA	CD34_UCB	2.43375	0.334008	9.42927e+06	0.572945	7.15494e-18	5.21253e-17	97.9592	86.8478	11.1114	5.43864
ZNF563	CD34_UCB	0.0943667	0.0751815	8926777	0.542413	1.43638e-74	5.02018e-73	10.3611	1.79594	8.56512	5.43557
TPST1	CD34_UCB	0.442268	0.167167	9457522	0.574662	2.68565e-34	3.45899e-33	37.5196	20.1502	17.3694	5.4264
MMUT	CD34_UCB	0.263317	0.132898	9376110	0.569715	9.45032e-43	1.59208e-41	27.6295	12.4632	15.1663	5.42196
SCOC	CD34_UCB	0.191378	0.113912	9244256	0.561704	1.43589e-49	2.88669e-48	20.5651	7.65598	12.9092	5.41534
LINC01278	CD34_UCB	0.825423	0.22286	9571782	0.581605	5.53024e-26	5.42392e-25	63.9717	43.1491	20.8226	5.40786
SHB	CD34_UCB	0.232767	0.1159	9333448	0.567123	1.21396e-48	2.39736e-47	24.1758	9.55256	14.6233	5.4033
CEP68	CD34_UCB	0.351168	0.155859	9.44235e+06	0.573741	1.76891e-36	2.44415e-35	34.4584	17.8665	16.5919	5.39457
WEE2-AS1	CD34_UCB	0.140177	0.0984344	9057798	0.550374	7.39898e-57	1.77744e-55	14.2072	3.97894	10.2283	5.3893
MICU3	CD34_UCB	0.443508	0.166356	9.51786e+06	0.578328	3.26422e-34	4.19136e-33	42.2292	23.0299	19.1993	5.38621
MNS1	CD34_UCB	0.154991	0.105412	9075971	0.551478	4.26134e-53	9.371e-52	15.0706	4.58275	10.4879	5.37898
NUFIP2	CD34_UCB	1.24151	0.256493	9.57562e+06	0.581838	1.26305e-22	1.10462e-21	81.7896	68.7026	13.0871	5.37527
BET1	CD34_UCB	0.259123	0.134234	9324014	0.56655	8.089e-42	1.32625e-40	25.7457	11.4646	14.2811	5.35289
ZNF785	CD34_UCB	0.205317	0.118445	9246477	0.561839	4.93284e-47	9.3522e-46	21.2716	8.23657	13.035	5.33348
APOOL	CD34_UCB	0.398092	0.163779	9480866	0.576081	2.13091e-34	2.75198e-33	38.7755	21.1333	17.6422	5.33271
ENSG00000291126	CD34_UCB	0.0724835	0.0642198	8.79708e+06	0.534532	2.82096e-85	1.15629e-83	7.7708	0.843784	6.92702	5.32619
RFC5	CD34_UCB	0.22216	0.122903	9.28801e+06	0.564362	2.56391e-45	4.64736e-44	23.1554	9.51386	13.6416	5.32573
ZHX1	CD34_UCB	0.419275	0.169263	9492250	0.576772	2.76664e-33	3.46341e-32	40.9733	22.7435	18.2299	5.3251
PRDM11	CD34_UCB	0.322373	0.147827	9406501	0.571562	7.15038e-38	1.03684e-36	31.4757	15.699	15.7766	5.31946
NME1	CD34_UCB	0.196775	0.118206	9220649	0.560269	6.48987e-47	1.22613e-45	20.2512	7.79532	12.4559	5.30881
PRIM2	CD34_UCB	1.33115	0.273646	9.51184e+06	0.577963	5.24898e-21	4.31608e-20	78.9639	63.3922	15.5717	5.29913
DISP1	CD34_UCB	0.752569	0.216173	9535550	0.579403	3.50119e-26	3.46161e-25	58.2418	38.1019	20.1399	5.28774
ZNF280B	CD34_UCB	0.14154	0.0967734	9.08727e+06	0.552165	9.97051e-57	2.38915e-55	14.9922	4.3273	10.6649	5.28593
TYW1	CD34_UCB	0.857294	0.236928	9.54628e+06	0.580055	5.3915e-24	4.93822e-23	68.4458	48.0028	20.4431	5.28503
UBE2D1	CD34_UCB	0.323493	0.145734	9416152	0.572148	4.00288e-38	5.86388e-37	32.1821	15.8461	16.336	5.28021
ENSG00000264324	CD34_UCB	0.189256	0.11679	9158302	0.556481	3.64313e-47	6.93821e-46	18.2889	6.6419	11.647	5.2741
ENSG00000291136	CD34_UCB	0.534784	0.190761	9519318	0.578417	2.08428e-29	2.2964e-28	48.5086	29.5402	18.9685	5.27242
FAM120C	CD34_UCB	0.320541	0.146325	9420433	0.572409	7.15158e-38	1.03684e-36	32.3391	16.1635	16.1756	5.26541
ENSG00000288830	CD34_UCB	0.0469017	0.0461418	8622806	0.523943	1.42809e-116	9.85541e-115	4.86656	0.0774114	4.78915	5.26046
SNHG6	CD34_UCB	0.233805	0.128934	9289281	0.564439	1.0087e-42	1.69784e-41	23.8619	10.3267	13.5352	5.25664
CHSY1	CD34_UCB	0.822112	0.226323	9556200	0.580658	6.97354e-25	6.56467e-24	65.1491	45.4714	19.6777	5.2468
COQ10A	CD34_UCB	0.11944	0.0869322	9024825	0.54837	1.97697e-62	5.37522e-61	13.0298	3.18161	9.84822	5.23937
MRPL21	CD34_UCB	0.184941	0.109026	9242300	0.561585	4.3425e-50	8.86626e-49	20.4082	7.51664	12.8915	5.23892
NHEJ1	CD34_UCB	0.284737	0.141224	9328554	0.566826	5.52487e-39	8.31162e-38	27.0016	12.7342	14.2674	5.23664
GGT7	CD34_UCB	0.228646	0.122949	9280623	0.563913	1.54545e-44	2.73852e-43	23.2339	9.5603	13.6736	5.23302
ARID4B	CD34_UCB	1.87372	0.216475	9694673	0.589072	7.78144e-26	7.57702e-25	95.7614	91.4228	4.33856	5.22149
ENSG00000291003	CD34_UCB	0.1628	0.103792	9163789	0.556814	2.3695e-52	5.11585e-51	17.5824	5.87552	11.7069	5.21979
ZNF766	CD34_UCB	0.375232	0.159483	9450514	0.574236	1.81074e-34	2.34568e-33	36.8132	19.7089	17.1043	5.20388
CHEK1	CD34_UCB	0.577307	0.204772	9459519	0.574784	3.94263e-27	4.03251e-26	45.3689	29.3699	15.999	5.20006
WDR70	CD34_UCB	1.48743	0.255409	9.56519e+06	0.581204	5.55427e-22	4.73961e-21	87.5196	75.9947	11.5249	5.191
SRBD1	CD34_UCB	1.1241	0.247431	9553573	0.580499	1.22705e-22	1.07387e-21	76.1381	59.4674	16.6707	5.1884
PTPDC1	CD34_UCB	0.23308	0.12234	9291295	0.564562	3.12569e-44	5.48745e-43	23.7834	9.87769	13.9057	5.17016
BAG4	CD34_UCB	0.354134	0.153523	9440072	0.573602	2.35083e-35	3.12862e-34	35.6358	18.5478	17.088	5.14375
GAPDH	CD34_UCB	1.47595	0.288944	9466611	0.575214	2.14526e-19	1.66174e-18	86.2637	67.4563	18.8075	5.13726
RNF121	CD34_UCB	0.461457	0.172447	9493892	0.576872	1.37705e-31	1.62574e-30	42.7786	24.7871	17.9915	5.13703
COMMD3	CD34_UCB	0.218358	0.123676	9252507	0.562205	2.01939e-43	3.4651e-42	22.292	9.28936	13.0026	5.12763
ZNRF2P1	CD34_UCB	0.181067	0.111729	9.1669e+06	0.557003	6.84038e-48	1.32534e-46	18.4458	6.64964	11.7962	5.12585
NOLC1	CD34_UCB	0.780085	0.223571	9517948	0.578334	1.36126e-24	1.26886e-23	60.832	41.2448	19.5873	5.11902
PTPMT1	CD34_UCB	0.172221	0.108564	9162071	0.55671	4.26337e-49	8.52136e-48	18.0534	6.36321	11.6902	5.11005
BEND4	CD34_UCB	0.195196	0.111122	9.24498e+06	0.561748	5.35757e-48	1.0423e-46	21.1146	7.98111	13.1335	5.10962
ENSG00000287042	CD34_UCB	0.336715	0.155334	9313056	0.565884	1.51703e-34	1.96856e-33	28.4144	14.4991	13.9153	5.08034
WRN	CD34_UCB	1.02621	0.242412	9529316	0.579025	1.53098e-22	1.33433e-21	75.0392	53.3287	21.7106	5.06029
AEBP1	CD34_UCB	0.135467	0.0913939	9071543	0.551209	2.47377e-57	6.02661e-56	14.5997	4.07958	10.5201	5.04677
MCUR1	CD34_UCB	0.265906	0.131998	9.3443e+06	0.567783	4.48067e-40	6.95576e-39	27.394	12.6877	14.7063	5.03672
TTC21B	CD34_UCB	0.738948	0.222224	9510596	0.577887	2.65326e-24	2.45029e-23	61.146	41.3299	19.8161	5.02466
ENSG00000226266	CD34_UCB	0.168701	0.106035	9118691	0.554074	2.64917e-49	5.30337e-48	16.7975	5.65877	11.1387	5.01287
MED4	CD34_UCB	0.751322	0.222154	9.5251e+06	0.578768	3.02405e-24	2.7873e-23	62.3234	43.6445	18.6789	5.01063
CHUK	CD34_UCB	0.376771	0.158212	9.43714e+06	0.573424	1.80013e-33	2.26394e-32	36.8132	19.9799	16.8333	5.00665
DST	CD34_UCB	1.04831	0.151468	9.78209e+06	0.594384	7.2679e-35	9.52886e-34	68.9953	40.6797	28.3156	5.00163
MSH6	CD34_UCB	0.738908	0.197393	9550820	0.580331	4.55113e-27	4.64238e-26	58.9482	37.08	21.8682	5.00061
MMRN1	CD34_UCB	0.273018	0.118781	9.3466e+06	0.567922	5.13085e-44	8.95386e-43	26.2951	11.2092	15.086	4.99448
PRELID2	CD34_UCB	0.665536	0.150805	9.6414e+06	0.585835	6.84889e-35	8.99192e-34	54.0816	29.006	25.0756	4.98352
ANAPC5	CD34_UCB	0.971484	0.242455	9528637	0.578983	3.42269e-22	2.93918e-21	74.4898	56.1929	18.2969	4.97804
CASP8AP2	CD34_UCB	0.787484	0.230599	9496567	0.577035	3.62555e-23	3.22502e-22	60.1256	44.3103	15.8153	4.95592
ATP5MF	CD34_UCB	0.18328	0.113444	9.16239e+06	0.55673	1.20156e-45	2.20109e-44	18.6813	7.00573	11.6756	4.95269
ORC4	CD34_UCB	0.645278	0.206538	9.50992e+06	0.577846	1.17338e-25	1.13702e-24	57.3783	36.8014	20.577	4.94539
TRA2A	CD34_UCB	1.11536	0.239648	9556260	0.580662	3.03662e-22	2.61415e-21	78.2575	65.3197	12.9377	4.93259
TCEAL4	CD34_UCB	0.307479	0.135378	9.39332e+06	0.570761	2.51935e-38	3.71213e-37	31.4757	14.9172	16.5585	4.93188
RWDD1	CD34_UCB	0.286939	0.135908	9361598	0.568834	3.52199e-38	5.1694e-37	29.1994	14.0656	15.1337	4.93165
KLHL12	CD34_UCB	0.322077	0.146518	9383269	0.57015	1.64933e-35	2.2012e-34	31.7896	16.3183	15.4713	4.9314
LRRC28	CD34_UCB	0.60742	0.190669	9.50852e+06	0.577761	1.47358e-27	1.52609e-26	51.8838	32.118	19.7659	4.9224
SNHG9	CD34_UCB	0.0667832	0.0600172	8747680	0.53153	2.50811e-84	1.01059e-82	6.98587	0.665738	6.32013	4.92114
ZBED3	CD34_UCB	0.20519	0.113806	9.24809e+06	0.561937	3.6644e-45	6.60113e-44	21.8995	8.70878	13.1908	4.91417
COX6B1	CD34_UCB	0.214028	0.122127	9.22729e+06	0.560673	3.57846e-42	5.926e-41	21.7425	9.09584	12.6467	4.91284
SNRPF	CD34_UCB	0.332535	0.148398	9398153	0.571055	6.38074e-35	8.38598e-34	33.2025	17.2473	15.9553	4.90848
ACSF2	CD34_UCB	0.221742	0.120853	9252839	0.562225	1.52266e-42	2.54711e-41	22.763	9.52934	13.2336	4.90588
KIF2A	CD34_UCB	1.3981	0.24225	9560904	0.580944	7.57179e-22	6.42367e-21	87.4411	76.1418	11.2993	4.89157
ENSG00000286132	CD34_UCB	0.191857	0.107373	9238057	0.561327	1.69452e-47	3.25493e-46	21.0361	7.95789	13.0782	4.88414
ENSG00000291066	CD34_UCB	0.193858	0.111458	9.21027e+06	0.559639	1.44739e-45	2.64886e-44	20.3297	7.88822	12.4415	4.85701
MEI4	CD34_UCB	0.102088	0.0827364	8.83857e+06	0.537053	7.89765e-61	2.07162e-59	9.18367	1.74176	7.44192	4.85528
RPL10A	CD34_UCB	0.629595	0.212058	9.47267e+06	0.575583	1.42937e-24	1.3317e-23	55.1805	36.0814	19.0991	4.85095
PSMB6	CD34_UCB	0.208508	0.116717	9237838	0.561314	1.60517e-43	2.76683e-42	21.821	8.94101	12.88	4.85053
INTS9	CD34_UCB	0.488682	0.173247	9476938	0.575842	1.48007e-29	1.6407e-28	44.6625	26.4437	18.2188	4.81368
GABARAPL2	CD34_UCB	0.242556	0.124449	9.3024e+06	0.565237	1.43601e-40	2.25975e-39	25.3532	11.3717	13.9815	4.80945
ATP5PF	CD34_UCB	0.270093	0.136159	9308548	0.56561	4.89423e-37	6.89041e-36	27.0801	13.0361	14.044	4.78759
GUCY1B1	CD34_UCB	0.264658	0.118228	9338749	0.567445	2.32424e-42	3.87435e-41	26.6091	11.5962	15.0129	4.77782
MT-ND1	CD34_UCB	0.879186	0.232091	9481521	0.57612	3.04569e-22	2.62105e-21	67.7394	45.7424	21.997	4.77678
AKAP8L	CD34_UCB	0.657941	0.207235	9494065	0.576883	9.61739e-25	9.00661e-24	57.6138	37.8387	19.7751	4.77582
SERGEF	CD34_UCB	0.869529	0.216537	9532099	0.579194	1.04743e-23	9.49062e-23	67.6609	47.0042	20.6567	4.76872
UBE2E2	CD34_UCB	1.20906	0.234139	9487637	0.576492	5.16834e-22	4.41525e-21	71.4286	47.9176	23.5109	4.7659
L3MBTL3	CD34_UCB	0.566145	0.182552	9.50036e+06	0.577265	8.24764e-28	8.59784e-27	50.7064	30.9336	19.7729	4.75832
SHLD1	CD34_UCB	0.434429	0.15808	9.44977e+06	0.574191	7.62853e-32	9.06255e-31	39.6389	22.1009	17.538	4.74915
RRP15	CD34_UCB	0.391486	0.16028	9.4146e+06	0.572054	2.02544e-31	2.36984e-30	37.4411	20.8314	16.6097	4.74835
ITSN2	CD34_UCB	1.59063	0.267729	9.47556e+06	0.575758	2.46847e-19	1.90782e-18	91.7582	75.7238	16.0344	4.74401
MFF	CD34_UCB	0.487532	0.17638	9471351	0.575503	1.35133e-28	1.44686e-27	46.5463	27.4501	19.0962	4.73396
ATP2A3	CD34_UCB	0.568854	0.177119	9510464	0.577879	1.87387e-28	1.9962e-27	51.0989	30.4227	20.6762	4.72905
PLEKHA8P1	CD34_UCB	0.218365	0.118364	9227438	0.560682	8.15291e-42	1.33615e-40	21.978	9.18873	12.7893	4.71966
ENSG00000196826	CD34_UCB	0.39263	0.154965	9.43814e+06	0.573484	3.16974e-32	3.81576e-31	38.3046	21.1565	17.148	4.7138
DNAJC21	CD34_UCB	0.515816	0.183161	9.47178e+06	0.575529	1.80543e-27	1.86215e-26	47.3312	29.517	17.8143	4.71272
SPRED2	CD34_UCB	0.738952	0.192355	9.52376e+06	0.578687	3.30979e-26	3.27407e-25	57.4568	36.7085	20.7484	4.7098
SNAI3-AS1	CD34_UCB	0.175038	0.105081	9159405	0.556548	9.65396e-47	1.81669e-45	18.4458	6.73479	11.7111	4.70139
TRIM4	CD34_UCB	0.443547	0.164103	9458936	0.574748	2.24217e-30	2.54269e-29	42.0722	24.2685	17.8038	4.69247
GBF1	CD34_UCB	1.08625	0.245736	9488123	0.576522	1.05327e-20	8.58079e-20	76.6091	58.3372	18.2719	4.68531
ZNF718	CD34_UCB	0.909033	0.2379	9480086	0.576033	2.45692e-21	2.04776e-20	67.033	51.3237	15.7092	4.68394
NUDT9	CD34_UCB	0.273609	0.131531	9318107	0.566191	1.80363e-37	2.57363e-36	27.4725	13.098	14.3745	4.68111
SNRPD3	CD34_UCB	0.491051	0.182357	9448226	0.574097	2.12124e-27	2.1855e-26	45.9969	27.8758	18.121	4.67935
PIGZ	CD34_UCB	0.133455	0.091133	9041931	0.54941	2.31243e-53	5.11483e-52	14.2072	4.13377	10.0735	4.67432
ZFP30	CD34_UCB	0.385496	0.156447	9.41282e+06	0.571946	1.56557e-31	1.84256e-30	37.1272	20.6456	16.4815	4.65189
BCCIP	CD34_UCB	0.470193	0.174761	9448128	0.574091	2.28701e-28	2.43085e-27	44.3485	26.3353	18.0132	4.65114
ENSG00000170089	CD34_UCB	0.122236	0.0849791	9030770	0.548732	8.50917e-57	2.04285e-55	13.6578	3.67704	9.98073	4.64749
RPL3	CD34_UCB	1.39923	0.265258	9.46302e+06	0.574996	4.03883e-19	3.09567e-18	85.0078	71.7139	13.294	4.64446
TMEM35B	CD34_UCB	0.163635	0.103051	9.12144e+06	0.554241	4.61258e-47	8.76251e-46	17.19	6.06131	11.1286	4.64321
COG5	CD34_UCB	1.45828	0.227746	9567894	0.581369	4.96471e-22	4.24416e-21	86.0283	77.334	8.6943	4.63968
SGK2	CD34_UCB	0.0690506	0.0597772	8.78077e+06	0.533541	8.0512e-80	3.04677e-78	7.61381	0.874748	6.73907	4.6337
RNF8	CD34_UCB	0.383676	0.150871	9441375	0.573681	1.69334e-32	2.06333e-31	38.4615	21.0249	17.4366	4.62954
CRY2	CD34_UCB	0.243218	0.120548	9.29729e+06	0.564926	2.82852e-40	4.42171e-39	25.5102	11.3253	14.1849	4.62353
METTL9	CD34_UCB	0.546084	0.187874	9463662	0.575035	2.5401e-26	2.52453e-25	49.4505	31.0574	18.3931	4.62129
FAM169A	CD34_UCB	0.57556	0.13145	9.63578e+06	0.585494	5.01675e-37	7.05504e-36	50	26.0102	23.9898	4.62067
RPL19	CD34_UCB	1.06515	0.265048	9433575	0.573207	6.20381e-19	4.7085e-18	75.0392	60.4118	14.6274	4.59251
CCS	CD34_UCB	0.156522	0.0981035	9114136	0.553797	8.09767e-49	1.60751e-47	16.7975	5.65877	11.1387	4.59064
ZDHHC2	CD34_UCB	0.552488	0.177547	9487311	0.576472	1.62325e-27	1.67789e-26	50.2355	30.4614	19.7741	4.57632
AHRR	CD34_UCB	0.965085	0.191292	9549263	0.580237	1.43463e-25	1.38521e-24	68.5243	41.0745	27.4499	4.56395
FAM221A	CD34_UCB	0.128936	0.0868798	9047822	0.549768	1.56404e-54	3.54206e-53	14.2857	4.07958	10.2061	4.55691
ZNF441	CD34_UCB	0.222101	0.113804	9261235	0.562735	5.64787e-42	9.28816e-41	23.4694	9.86995	13.5994	4.55582
PITHD1	CD34_UCB	0.218963	0.11916	9235102	0.561147	4.09045e-40	6.35779e-39	22.763	9.88543	12.8775	4.55152
MIX23	CD34_UCB	0.234218	0.119474	9.27427e+06	0.563527	5.60369e-40	8.6743e-39	24.5683	10.8608	13.7075	4.54738
XXYLT1-AS2	CD34_UCB	0.0996301	0.077187	8.89299e+06	0.54036	8.78693e-61	2.30011e-59	10.2826	2.14429	8.13828	4.52611
NMNAT1	CD34_UCB	0.196133	0.109009	9202157	0.559146	1.85388e-43	3.18541e-42	20.6436	8.22109	12.4226	4.52354
FPGT	CD34_UCB	0.205543	0.113322	9194379	0.558673	8.18527e-42	1.34087e-40	20.8006	8.48429	12.3163	4.51846
TSG101	CD34_UCB	0.53891	0.178447	9468003	0.575299	4.95341e-27	5.04594e-26	49.1366	29.9195	19.2171	4.51418
ENSG00000291100	CD34_UCB	0.237404	0.125468	9226152	0.560604	7.48239e-38	1.08439e-36	23.2339	10.4428	12.7911	4.51242
CCDC137	CD34_UCB	0.283577	0.139764	9288771	0.564409	4.09473e-34	5.24357e-33	27.6295	13.9263	13.7032	4.51165
PYURF	CD34_UCB	0.207795	0.114668	9221340	0.560311	3.12843e-41	5.04216e-40	21.8995	9.22743	12.6721	4.50615
ENSG00000291065	CD34_UCB	0.148425	0.0927225	9073280	0.551315	1.32737e-50	2.7441e-49	15.4631	4.83047	10.6326	4.50275
SPCS2	CD34_UCB	0.537702	0.181431	9.47304e+06	0.575605	1.9461e-26	1.94333e-25	50.7849	31.5219	19.263	4.48341
LAGE3	CD34_UCB	0.0813159	0.0683291	8818675	0.535844	8.13225e-68	2.48325e-66	8.55573	1.36244	7.19329	4.48273
SMIM10L1	CD34_UCB	0.233186	0.121734	9255004	0.562357	1.03046e-38	1.53502e-37	24.0973	10.8531	13.2443	4.48151
LDAF1	CD34_UCB	0.138638	0.0909066	9064385	0.550774	2.40383e-51	5.03809e-50	15.0706	4.6292	10.4414	4.48149
BAZ1A	CD34_UCB	1.28112	0.25313	9.46024e+06	0.574828	2.59528e-19	2.00379e-18	85.3218	65.5597	19.7621	4.47992
SLC2A6	CD34_UCB	0.123899	0.0846403	9.01417e+06	0.547723	5.16649e-55	1.18061e-53	13.4223	3.65382	9.76848	4.47983
ZNF91	CD34_UCB	0.968881	0.228294	9.49829e+06	0.577139	2.96493e-21	2.46251e-20	73.5479	56.1619	17.3859	4.47654
LRR1	CD34_UCB	0.174459	0.106018	9141163	0.555439	3.4818e-44	6.10699e-43	18.3673	6.92058	11.4468	4.47546
ENSG00000287275	CD34_UCB	0.0867753	0.0687489	8866245	0.538735	3.07578e-67	9.2434e-66	9.49765	1.67209	7.82556	4.47103
PPP4R2	CD34_UCB	1.01377	0.226512	9.51557e+06	0.578189	2.20299e-21	1.83732e-20	75.1177	60.3189	14.7988	4.47039
TTF1	CD34_UCB	0.41089	0.162086	9397976	0.571044	2.69615e-29	2.95254e-28	38.54	22.2635	16.2765	4.46218
ZNF26	CD34_UCB	0.51016	0.177877	9440646	0.573637	8.25201e-27	8.35681e-26	46.1538	28.379	17.7748	4.46079
EPHB6	CD34_UCB	0.124666	0.0840143	9036865	0.549102	3.91066e-55	8.96334e-54	13.9717	3.89379	10.078	4.45675
ENSG00000290476	CD34_UCB	0.369005	0.148412	9388875	0.570491	8.2116e-32	9.74912e-31	35.3218	19.2909	16.0309	4.454
SCARB1	CD34_UCB	0.314226	0.136	9342641	0.567682	1.40079e-34	1.81897e-33	30.7692	15.4049	15.3644	4.45268
DISC1FP1	CD34_UCB	0.42681	0.150598	9277410	0.563718	2.71734e-31	3.16378e-30	29.3564	15.2036	14.1528	4.44261
KPNA3	CD34_UCB	0.899461	0.23305	9464381	0.575079	1.14664e-20	9.32544e-20	70.3297	52.392	17.9377	4.43502
DPH5-DT	CD34_UCB	0.37207	0.147495	9376606	0.569746	7.31602e-32	8.69947e-31	34.6939	18.6948	15.999	4.43377
DEPDC5	CD34_UCB	0.57279	0.1836	9.46375e+06	0.575041	7.64736e-26	7.4522e-25	50.8634	32.056	18.8074	4.42986
DRG1	CD34_UCB	0.512332	0.176582	9449849	0.574196	1.12569e-26	1.13484e-25	47.1743	29.3079	17.8663	4.40486
TAPT1	CD34_UCB	0.536415	0.177524	9.46068e+06	0.574854	1.632e-26	1.63571e-25	49.2151	30.384	18.8311	4.40017
ENSG00000291174	CD34_UCB	0.0963002	0.0760027	8851983	0.537868	5.6439e-60	1.45037e-58	9.49765	1.87336	7.62429	4.39588
ZNF404	CD34_UCB	0.130268	0.0867327	9.02899e+06	0.548624	1.78453e-52	3.86386e-51	14.0502	4.0641	9.98614	4.37245
HSPB11	CD34_UCB	0.427707	0.164802	9394015	0.570803	2.91631e-28	3.08504e-27	39.0895	23.3395	15.75	4.36901
POMZP3	CD34_UCB	0.137024	0.0888565	9070207	0.551128	3.2606e-51	6.81869e-50	15.2276	4.72209	10.5055	4.36875
DEAF1	CD34_UCB	0.303386	0.136057	9336751	0.567324	6.36991e-34	8.10786e-33	30.7692	15.6216	15.1476	4.3662
COL5A1	CD34_UCB	0.219848	0.10023	9236649	0.561241	1.52742e-45	2.79127e-44	21.5071	8.37591	13.1312	4.36543
DDX27	CD34_UCB	0.451246	0.167579	9426267	0.572763	9.27767e-28	9.65569e-27	43.1711	25.8786	17.2925	4.3596
PCBD1	CD34_UCB	0.0892123	0.0707259	8871991	0.539084	9.08363e-64	2.55014e-62	9.73312	1.85013	7.88299	4.35625
RAD51AP1	CD34_UCB	0.380674	0.163294	9297815	0.564958	1.97979e-28	2.10726e-27	32.0251	18.362	13.6631	4.35607
ZC3HC1	CD34_UCB	0.262583	0.126646	9.29475e+06	0.564772	3.26672e-36	4.47462e-35	27.0801	12.9974	14.0827	4.35018
DCXR	CD34_UCB	0.11806	0.0853233	8973786	0.545269	4.88851e-53	1.07378e-51	12.5589	3.39836	9.16051	4.34885
SPTBN1	CD34_UCB	1.37619	0.264207	9411503	0.571866	4.92481e-18	3.6233e-17	78.6499	64.3288	14.3211	4.3438
CDK4	CD34_UCB	0.196816	0.108962	9207076	0.559445	1.09195e-41	1.78186e-40	21.3501	8.77845	12.5716	4.33115
ANAPC10	CD34_UCB	0.68613	0.196427	9471942	0.575538	9.96207e-24	9.03297e-23	57.1429	38.6515	18.4914	4.33006
RWDD4	CD34_UCB	0.187894	0.107113	9169925	0.557187	2.34933e-42	3.91101e-41	19.8587	7.84951	12.0092	4.32821
SNX19	CD34_UCB	0.614998	0.188578	9.45933e+06	0.574772	1.34336e-24	1.25248e-23	54.1601	34.6029	19.5572	4.31885
KLHL6	CD34_UCB	0.770529	0.193928	9506360	0.57763	6.05383e-24	5.53951e-23	64.5212	41.8718	22.6494	4.31616
INTS12	CD34_UCB	0.305176	0.133819	9.33944e+06	0.567488	4.66985e-34	5.96196e-33	30.6907	15.6448	15.0459	4.31228
ZNF814	CD34_UCB	0.603201	0.192302	9435893	0.573348	4.12584e-24	3.79178e-23	52.1193	33.6894	18.4299	4.31162
ENSG00000232934	CD34_UCB	0.0888953	0.0703896	8850793	0.537796	2.15144e-63	5.98242e-62	9.34066	1.71853	7.62213	4.30947
GSTM3	CD34_UCB	0.0754172	0.0632242	8800330	0.53473	2.18138e-70	7.05853e-69	8.16327	1.18439	6.97887	4.30881
SNX16	CD34_UCB	0.307786	0.134873	9338829	0.56745	9.48793e-34	1.20322e-32	31.2402	15.7842	15.456	4.3051
NIPSNAP2	CD34_UCB	0.551733	0.185919	9431876	0.573104	7.55632e-25	7.10096e-24	49.2936	31.6071	17.6865	4.30377
ENSG00000289346	CD34_UCB	0.491172	0.167099	9.4468e+06	0.574011	1.80717e-27	1.86344e-26	46.7818	27.5584	19.2233	4.2994
SAP18	CD34_UCB	0.336615	0.146081	9347322	0.567966	3.54884e-31	4.12052e-30	33.438	18.0291	15.4089	4.29261
XYLB	CD34_UCB	0.309606	0.140484	9280793	0.563924	2.40414e-32	2.90888e-31	28.4929	14.6772	13.8157	4.28985
MAP1A	CD34_UCB	0.203021	0.106052	9204779	0.559305	2.33154e-42	3.88311e-41	21.1931	8.53847	12.6546	4.28565
SF3B5	CD34_UCB	0.126035	0.0878617	9003939	0.547101	9.70431e-51	2.01277e-49	13.5008	3.95572	9.54506	4.27853
PSMC3IP	CD34_UCB	0.107444	0.0781087	8960894	0.544486	9.5159e-57	2.28165e-55	12.0094	2.9726	9.03682	4.268
TXNRD2	CD34_UCB	0.17323	0.0998261	9138042	0.55525	1.35816e-44	2.41228e-43	18.3673	6.76575	11.6016	4.25435
NPC2	CD34_UCB	0.297067	0.12822	9345488	0.567855	5.90212e-35	7.7731e-34	30.6122	15.281	15.3312	4.24529
ENSG00000290924	CD34_UCB	0.12384	0.0841026	9014660	0.547753	1.58316e-52	3.43374e-51	13.6578	3.89379	9.76398	4.24418
NSUN5P1	CD34_UCB	0.100761	0.0761902	8918222	0.541893	8.71442e-58	2.1381e-56	10.989	2.51587	8.47314	4.2415
SKIC8	CD34_UCB	0.250983	0.125007	9250650	0.562092	8.79914e-36	1.18265e-34	25.2747	11.9136	13.3611	4.24112
KLF3-AS1	CD34_UCB	0.119491	0.0849615	8927478	0.542455	6.16543e-52	1.31395e-50	11.617	3.00356	8.61339	4.238
ENSG00000271254	CD34_UCB	0.129202	0.0845484	9038754	0.549217	3.69379e-52	7.91651e-51	14.3642	4.21118	10.153	4.236
ATP5IF1	CD34_UCB	0.275528	0.132418	9277323	0.563713	9.32201e-34	1.18297e-32	27.4725	13.7328	13.7398	4.22773
COX4I1	CD34_UCB	0.392798	0.156766	9375772	0.569695	1.16933e-28	1.25518e-27	38.1476	21.7836	16.364	4.21722
TGFBRAP1	CD34_UCB	0.55105	0.167314	9.47429e+06	0.575681	6.51496e-27	6.61889e-26	51.5699	30.4846	21.0853	4.21283
IFTAP	CD34_UCB	0.169178	0.103083	9084001	0.551966	8.2362e-43	1.39001e-41	16.9545	6.19291	10.7616	4.21167
COX17	CD34_UCB	0.242617	0.121299	9252953	0.562232	1.38548e-36	1.92064e-35	24.9608	11.6349	13.3258	4.21108
OSBPL9	CD34_UCB	1.06609	0.226645	9478453	0.575934	3.64233e-20	2.90987e-19	77.3155	61.3098	16.0057	4.20111
RPS27	CD34_UCB	0.536268	0.190488	9.38136e+06	0.570035	9.77898e-24	8.86908e-23	46.6248	29.8498	16.775	4.20067
NKIRAS1	CD34_UCB	0.161779	0.0978546	9111796	0.553655	8.87621e-45	1.5832e-43	17.4254	6.29354	11.1319	4.18822
ACLY	CD34_UCB	0.878053	0.23193	9416713	0.572183	1.16687e-19	9.12629e-19	65.7771	49.3188	16.4583	4.18395
OPN3	CD34_UCB	0.223106	0.113634	9224491	0.560503	1.60206e-38	2.37438e-37	23.1554	10.1409	13.0145	4.16177
CCDC175	CD34_UCB	0.235486	0.107262	9208941	0.559558	1.00425e-40	1.58624e-39	21.8995	9.07261	12.8269	4.16171
ZNF519	CD34_UCB	0.50586	0.171898	9392473	0.57071	6.46701e-26	6.32145e-25	43.4851	26.5444	16.9407	4.15978
CHRAC1	CD34_UCB	0.2184	0.114298	9226314	0.560613	2.95786e-38	4.35149e-37	23.3124	10.2802	13.0322	4.15602
GLRB	CD34_UCB	0.0862127	0.0672724	8847017	0.537566	6.8262e-64	1.9178e-62	9.26217	1.67209	7.59008	4.15186
PARD3B	CD34_UCB	0.518065	0.168208	9346616	0.567923	2.12116e-26	2.11648e-25	39.011	22.9602	16.0508	4.15044
ENSG00000289143	CD34_UCB	0.108594	0.079331	8943115	0.543406	2.14707e-54	4.85953e-53	11.7739	2.9726	8.80134	4.15007
EMC10	CD34_UCB	0.229028	0.114354	9.23931e+06	0.561403	3.92483e-38	5.75178e-37	23.9403	10.6441	13.2963	4.14422
LCLAT1	CD34_UCB	0.881935	0.213502	9461380	0.574897	4.82198e-21	3.97013e-20	66.1695	49.2878	16.8817	4.1422
RMND5B	CD34_UCB	0.227838	0.111527	9247166	0.56188	5.41493e-39	8.15269e-38	24.1758	10.5047	13.6711	4.1364
GOLPH3L	CD34_UCB	0.403599	0.152719	9.38287e+06	0.570126	8.26606e-29	8.91072e-28	38.6185	21.9693	16.6492	4.13106
ENSG00000290989	CD34_UCB	0.214438	0.110783	9218255	0.560124	3.52463e-39	5.33842e-38	22.606	9.77706	12.8289	4.12917
BICD2	CD34_UCB	0.371709	0.147058	9379781	0.569938	8.70801e-30	9.72122e-29	37.1272	20.7617	16.3654	4.11942
POLD3	CD34_UCB	0.440067	0.164234	9.36738e+06	0.569185	8.18093e-27	8.28925e-26	39.2465	23.6879	15.5586	4.11923
AP4S1	CD34_UCB	0.318119	0.135193	9317581	0.566159	3.01569e-32	3.63261e-31	30.9262	16.0319	14.8943	4.11525
RDH11	CD34_UCB	0.444794	0.168407	9373299	0.569545	3.77737e-26	3.73272e-25	41.1303	24.9574	16.1729	4.11385
FAM229B	CD34_UCB	0.081403	0.0677156	8779247	0.533449	7.31097e-63	2.01229e-61	8.00628	1.28503	6.72125	4.11009
LYL1	CD34_UCB	0.163899	0.0985329	9104611	0.553218	1.14112e-43	1.97502e-42	17.4254	6.3787	11.0467	4.10926
ZNF528-AS1	CD34_UCB	0.0971349	0.0752201	8863547	0.538571	1.02359e-56	2.4512e-55	9.89011	2.12107	7.76904	4.10782
ENSG00000272316	CD34_UCB	0.100356	0.0755366	8891495	0.540269	2.26198e-56	5.35928e-55	10.5181	2.36879	8.14927	4.09944
LTBR	CD34_UCB	0.161798	0.0966019	9.11703e+06	0.553973	2.23592e-44	3.95095e-43	17.6609	6.45611	11.2048	4.09624
SERPING1	CD34_UCB	0.171472	0.0990662	9.0929e+06	0.552507	2.72248e-43	4.66311e-42	17.19	6.2471	10.9429	4.09454
IRAK1BP1	CD34_UCB	0.260839	0.123308	9236054	0.561205	5.31395e-35	7.01309e-34	25.0392	11.8439	13.1953	4.08817
IGHM	CD34_UCB	0.186272	0.089486	9.15279e+06	0.556146	1.12132e-47	2.16374e-46	18.2889	6.43288	11.856	4.08636
AKAP9	CD34_UCB	1.82991	0.227653	9489797	0.576623	1.48553e-19	1.15614e-18	94.5055	87.6529	6.85261	4.08341
KMT2E-AS1	CD34_UCB	0.0871678	0.0684209	8863540	0.53857	7.88859e-62	2.11753e-60	9.65463	1.87336	7.78128	4.08296
HSF2	CD34_UCB	0.276031	0.127673	9287015	0.564302	9.59747e-34	1.2167e-32	28.1005	14.0424	14.058	4.07468
METTL16	CD34_UCB	0.668473	0.199074	9.43175e+06	0.573096	4.06386e-22	3.4819e-21	58.1633	39.3637	18.7996	4.07269
EBPL	CD34_UCB	0.337769	0.138648	9.33402e+06	0.567158	3.73461e-31	4.32959e-30	32.8885	17.4717	15.4168	4.07118
EGFL7	CD34_UCB	0.184464	0.100159	9152469	0.556126	1.66085e-42	2.77707e-41	19.3093	7.4702	11.8391	4.06207
LINC01215	CD34_UCB	0.161135	0.100754	9024828	0.548371	2.99144e-42	4.96254e-41	15.2276	5.34138	9.88625	4.06083
PCGF6	CD34_UCB	0.281831	0.127088	9298478	0.564998	1.05302e-33	1.33273e-32	28.8069	14.4372	14.3697	4.05098
RBFOX2	CD34_UCB	0.798101	0.160855	9553891	0.580518	6.69719e-27	6.79676e-26	62.0094	37.6529	24.3565	4.04835
SRGAP2D	CD34_UCB	0.123695	0.0836037	8999418	0.546827	1.9285e-50	3.96953e-49	13.5008	3.92476	9.57603	4.04653
CEP162	CD34_UCB	0.500748	0.171364	9378901	0.569885	2.57557e-25	2.46491e-24	43.3281	26.6295	16.6986	4.04559
SNRPD2	CD34_UCB	0.25697	0.127344	9239814	0.561434	1.35115e-33	1.70493e-32	25.9812	12.6181	13.3631	4.04551
ZNF195	CD34_UCB	0.56092	0.188375	9394255	0.570818	3.95559e-23	3.5153e-22	50.3925	32.2805	18.1119	4.04141
RAB3GAP1	CD34_UCB	0.990665	0.218519	9448382	0.574107	4.79762e-20	3.81278e-19	72.9984	53.259	19.7394	4.02485
LSM7	CD34_UCB	0.194971	0.106974	9.17998e+06	0.557798	1.66167e-39	2.54111e-38	20.9576	8.81715	12.1405	4.02168
CSPP1	CD34_UCB	0.741258	0.203046	9432691	0.573153	2.06899e-21	1.72671e-20	61.2245	42.3518	18.8727	4.01274
GOT1	CD34_UCB	0.218545	0.113902	9191559	0.558502	4.81101e-37	6.78079e-36	22.292	9.86221	12.4298	4.00577
VPS37A	CD34_UCB	0.572766	0.18085	9423934	0.572621	8.13238e-24	7.40324e-23	52.0408	33.2714	18.7694	4.00231
TIPIN	CD34_UCB	0.180985	0.103598	9140334	0.555389	1.54232e-40	2.42302e-39	19.3093	7.71017	11.5991	4.00049
SUZ12	CD34_UCB	0.950775	0.222269	9.44591e+06	0.573956	1.28793e-19	1.00462e-18	72.9984	56.727	16.2714	4.0004
CXXC5	CD34_UCB	0.492353	0.169812	9.39568e+06	0.570904	2.93931e-25	2.80524e-24	45.2904	27.8836	17.4069	3.99941
JMJD1C	CD34_UCB	2.44496	0.228435	9475076	0.575729	4.12338e-19	3.15857e-18	98.0377	94.527	3.51066	3.99773
POLH	CD34_UCB	0.431034	0.160732	9356462	0.568522	1.35407e-26	1.36146e-25	39.0895	23.3086	15.7809	3.99677
YJU2B	CD34_UCB	0.263346	0.123961	9265482	0.562993	4.65863e-34	5.94963e-33	27.0016	13.1677	13.8339	3.99471
ENSG00000224905	CD34_UCB	0.603957	0.19213	9341456	0.56761	2.06094e-22	1.78841e-21	44.9765	29.5557	15.4208	3.98623
DCLK2	CD34_UCB	0.185352	0.106069	9079248	0.551677	2.52064e-39	3.83153e-38	17.5039	6.82768	10.6762	3.96874
SMURF1	CD34_UCB	0.840686	0.206362	9.4446e+06	0.573877	8.20279e-21	6.70714e-20	66.562	47.2751	19.2869	3.95668
TUBB6	CD34_UCB	0.242926	0.110355	9248971	0.56199	9.95885e-38	1.4329e-36	24.6468	11.0311	13.6157	3.95554
RAB34	CD34_UCB	0.0968601	0.0733149	8.89476e+06	0.540468	5.86717e-56	1.36958e-54	10.5965	2.42298	8.17357	3.94899
POLR2K	CD34_UCB	0.166008	0.0996198	9093957	0.552571	1.68851e-41	2.74003e-40	17.5039	6.62641	10.8775	3.94118
ENSG00000255250	CD34_UCB	0.0704196	0.0600033	8747134	0.531497	7.92079e-68	2.42062e-66	7.29984	0.975383	6.32446	3.93718
POLE3	CD34_UCB	0.305443	0.13133	9328126	0.5668	9.12845e-32	1.08275e-30	32.0251	16.7673	15.2578	3.93536
CISD1	CD34_UCB	0.193568	0.105336	9159653	0.556563	3.12829e-39	4.74381e-38	20.3297	8.45332	11.8763	3.93154
RPL36A	CD34_UCB	0.47551	0.184385	9.31606e+06	0.566067	5.93227e-23	5.23032e-22	41.5228	26.4824	15.0403	3.92399
EMC7	CD34_UCB	0.229591	0.119486	9190346	0.558428	1.22847e-34	1.59794e-33	23.0769	10.7524	12.3245	3.91871
KDM6A	CD34_UCB	1.49752	0.219946	9.47929e+06	0.575985	2.18475e-19	1.69199e-18	89.011	78.2706	10.7404	3.90879
NMI	CD34_UCB	0.390268	0.149282	9.35643e+06	0.56852	6.35703e-28	6.65621e-27	37.5981	21.621	15.9771	3.90773
H2AJ	CD34_UCB	0.123817	0.0863813	8955134	0.544136	6.54478e-47	1.23589e-45	12.7159	3.76993	8.94592	3.87921
ORMDL1	CD34_UCB	0.433874	0.1552	9389257	0.570514	1.00769e-26	1.01777e-25	42.4647	25.0116	17.4531	3.87881
BACE1	CD34_UCB	0.147825	0.0910927	9062461	0.550657	1.52657e-44	2.70633e-43	16.0126	5.54265	10.4699	3.8776
SMANTIS	CD34_UCB	0.107809	0.0794672	8.86484e+06	0.538649	8.89898e-51	1.84877e-49	10.2826	2.4849	7.79767	3.87268
TFAP2E	CD34_UCB	0.130387	0.0857266	8991897	0.54637	3.76911e-47	7.17094e-46	13.6578	4.1957	9.46207	3.87008
PRPF40B	CD34_UCB	0.484804	0.163376	9389405	0.570523	2.22966e-25	2.13764e-24	44.741	27.1946	17.5464	3.86711
TOPORS	CD34_UCB	0.328957	0.137777	9317778	0.566171	8.91658e-30	9.94528e-29	33.124	17.9285	15.1955	3.85808
NIPSNAP3A	CD34_UCB	0.170572	0.0997324	9103299	0.553139	1.51532e-40	2.38159e-39	18.0534	6.99799	11.0554	3.85198
LINC01150	CD34_UCB	0.0849911	0.0680774	8.82503e+06	0.536231	1.45948e-58	3.64929e-57	9.02669	1.74176	7.28493	3.84214
ARL14EP	CD34_UCB	0.347235	0.141256	9324035	0.566551	7.07264e-29	7.64377e-28	34.2229	19.0355	15.1875	3.83039
NUP42	CD34_UCB	0.404702	0.150932	9.36563e+06	0.569079	4.19801e-27	4.28909e-26	39.6389	23.1073	16.5316	3.82878
METTL5	CD34_UCB	0.213033	0.11181	9180904	0.557854	4.72671e-36	6.45117e-35	22.2135	9.9551	12.2584	3.82284
TGS1	CD34_UCB	0.598848	0.184328	9407154	0.571602	2.14478e-22	1.86074e-21	53.6107	35.6247	17.986	3.82118
ENSG00000265334	CD34_UCB	0.116852	0.0842075	8891540	0.540272	3.09299e-47	5.90829e-46	11.146	3.01904	8.12695	3.80858
ZSWIM7	CD34_UCB	0.251716	0.120518	9224414	0.560498	2.21488e-33	2.77636e-32	25.3532	12.262	13.0913	3.80312
LLPH	CD34_UCB	0.221098	0.111429	9210702	0.559665	6.12778e-36	8.30664e-35	23.5479	10.7524	12.7954	3.79756
EGLN3	CD34_UCB	0.37147	0.138729	9344311	0.567783	4.50918e-29	4.89981e-28	35.6358	19.7631	15.8727	3.78866
RUFY3	CD34_UCB	0.729505	0.196257	9410473	0.571803	6.38339e-21	5.23526e-20	59.0267	41.4151	17.6116	3.78405
DONSON	CD34_UCB	0.175574	0.101311	9.10576e+06	0.553288	2.98347e-39	4.52781e-38	18.4458	7.34634	11.0995	3.78339
IQCJ-SCHIP1	CD34_UCB	0.198378	0.100624	9.1162e+06	0.553923	1.64506e-39	2.51672e-38	18.7598	7.48568	11.2741	3.78338
RPL35	CD34_UCB	0.531473	0.186963	9338151	0.567409	7.55523e-22	6.41105e-21	46.3108	30.562	15.7488	3.77536
WAPL-DT	CD34_UCB	0.0540696	0.0492357	8678003	0.527297	6.25286e-79	2.32452e-77	5.96546	0.495433	5.47003	3.77311
PLEKHM3	CD34_UCB	0.546287	0.16956	9.39062e+06	0.570597	6.12994e-24	5.60645e-23	47.2527	30.1517	17.101	3.77294
ZFP28	CD34_UCB	0.126512	0.0815763	9.02077e+06	0.548124	3.39073e-48	6.63395e-47	14.3642	4.43567	9.92854	3.76705
RIPOR3	CD34_UCB	0.235469	0.126339	9012941	0.547648	1.3096e-31	1.54803e-30	17.2684	7.50116	9.76728	3.76619
CBR3-AS1	CD34_UCB	0.11005	0.0781127	8.91789e+06	0.541873	3.19777e-50	6.55723e-49	11.5385	3.04227	8.49619	3.76373
RPS17	CD34_UCB	0.565018	0.185551	9369338	0.569304	6.12246e-22	5.21391e-21	50.0785	33.1398	16.9387	3.76349
NDUFC2	CD34_UCB	0.192908	0.106925	9138573	0.555282	4.92565e-37	6.93207e-36	20.1727	8.63911	11.5336	3.7594
TAB2	CD34_UCB	1.28727	0.220437	9442107	0.573726	1.35958e-18	1.01944e-17	84.3014	70.0805	14.2209	3.74558
SMYD4	CD34_UCB	0.319446	0.131886	9306214	0.565468	3.53864e-30	3.99146e-29	32.1036	17.1079	14.9957	3.7454
PXMP2	CD34_UCB	0.110465	0.0787353	8.93701e+06	0.543035	1.48306e-49	2.97836e-48	12.0094	3.30547	8.70395	3.74197
WNT2B	CD34_UCB	0.103286	0.0781674	8814778	0.535608	6.899e-50	1.40181e-48	9.26217	2.09785	7.16432	3.74057
RNLS	CD34_UCB	0.287712	0.139491	9093618	0.552551	1.50037e-28	1.60462e-27	21.5071	10.7911	10.7159	3.73761
TMEM14C	CD34_UCB	0.183642	0.104294	9111687	0.553648	1.08746e-37	1.56347e-36	19.0738	7.86499	11.2088	3.73433
IQCH-AS1	CD34_UCB	0.277026	0.121842	9233136	0.561028	1.87193e-32	2.27581e-31	26.3736	12.9974	13.3763	3.7336
UCHL5	CD34_UCB	0.566617	0.177967	9395008	0.570864	1.20359e-22	1.05407e-21	51.5699	33.643	17.9269	3.73324
PLA2G12A	CD34_UCB	0.297135	0.12761	9275916	0.563627	4.94965e-31	5.71204e-30	29.6703	15.3042	14.3661	3.73172
ASH1L	CD34_UCB	2.04282	0.19803	9520963	0.578517	1.98052e-20	1.59873e-19	96.3893	92.824	3.56536	3.72222
DPP10	CD34_UCB	0.323822	0.142601	9125120	0.554465	7.60178e-28	7.93546e-27	23.4694	12.1381	11.3313	3.72195
POGLUT2	CD34_UCB	0.129778	0.0836081	9.01941e+06	0.548042	1.78699e-46	3.33467e-45	14.5212	4.63694	9.88425	3.71863
SUCLA2	CD34_UCB	0.676125	0.19486	9387531	0.570409	1.02327e-20	8.33993e-20	57.0644	39.1237	17.9407	3.7177
NOP58	CD34_UCB	0.990829	0.223669	9397098	0.570991	3.23492e-18	2.39253e-17	73.9403	56.4174	17.5229	3.71763
CCDC181	CD34_UCB	0.0656445	0.0565774	8.71937e+06	0.52981	8.91415e-68	2.71982e-66	6.82889	0.843784	5.9851	3.70953
RBM8A	CD34_UCB	0.494202	0.169633	9.37099e+06	0.569404	1.50879e-23	1.35996e-22	46.7818	29.3389	17.4429	3.70928
ENSG00000241525	CD34_UCB	0.1721	0.0974623	9116785	0.553958	5.7711e-40	8.92616e-39	18.6813	7.38504	11.2963	3.70838
ANKRD46	CD34_UCB	0.258772	0.11604	9248528	0.561963	8.74305e-34	1.11024e-32	26.4521	12.7729	13.6792	3.708
B3GNT5	CD34_UCB	0.217797	0.10394	9.20257e+06	0.559171	1.56762e-37	2.24024e-36	22.6845	9.94736	12.7371	3.70543
ORAI2	CD34_UCB	0.509867	0.162774	9.38421e+06	0.570208	1.88316e-24	1.74761e-23	45.9969	28.5416	17.4553	3.70435
JHY	CD34_UCB	0.157314	0.0940506	9030720	0.548729	2.63237e-41	4.25167e-40	15.6201	5.5891	10.031	3.70291
SBF2-AS1	CD34_UCB	0.215729	0.105426	9155570	0.556315	6.10115e-37	8.54521e-36	21.0361	9.03391	12.0022	3.69712
DCAF16	CD34_UCB	0.508063	0.171053	9371760	0.569451	2.73472e-23	2.44636e-22	47.8807	29.9195	17.9612	3.69671
NUP35	CD34_UCB	0.395147	0.148349	9332752	0.567081	1.21394e-26	1.22194e-25	37.9121	21.8455	16.0666	3.69582
NAXE	CD34_UCB	0.122848	0.0810883	8998416	0.546766	1.45055e-47	2.79194e-46	13.8148	4.22666	9.5881	3.6939
ENSG00000289047	CD34_UCB	0.144124	0.0902577	9032477	0.548835	9.00356e-43	1.51749e-41	15.3846	5.37235	10.0123	3.68422
MOCS2	CD34_UCB	0.172044	0.0996461	9080260	0.551739	8.47983e-39	1.26567e-37	17.7394	6.95928	10.7801	3.67671
LDLRAD4	CD34_UCB	1.56284	0.246638	9356066	0.568498	1.97573e-16	1.35705e-15	84.2229	65.7532	18.4697	3.66687
SDHAP3	CD34_UCB	0.285395	0.128489	9241127	0.561514	2.74571e-30	3.10444e-29	28.022	14.5688	13.4532	3.66296
SCML1	CD34_UCB	0.21744	0.108379	9.16591e+06	0.556943	1.18942e-35	1.59357e-34	21.8995	9.71513	12.1844	3.66295
ZNF571	CD34_UCB	0.183389	0.0966625	9.133e+06	0.554944	8.34224e-40	1.28558e-38	19.3878	7.7334	11.6544	3.66263
ENSG00000276900	CD34_UCB	0.0695375	0.0579145	8.76107e+06	0.532344	1.97993e-65	5.73667e-64	7.61381	1.10698	6.50683	3.66259
SUGT1	CD34_UCB	0.499981	0.170042	9.36129e+06	0.568815	3.38837e-23	3.02041e-22	47.1743	29.2538	17.9205	3.65928
SATB1-AS1	CD34_UCB	0.601502	0.16346	9374578	0.569622	4.73345e-24	4.34388e-23	45.9184	28.5958	17.3226	3.65531
BRIP1	CD34_UCB	0.858227	0.21024	9314715	0.565985	5.89027e-19	4.4759e-18	52.1193	37.0104	15.1089	3.64748
RB1	CD34_UCB	1.478	0.24627	9.35794e+06	0.568611	2.26069e-16	1.54942e-15	87.3626	68.0523	19.3103	3.64722
UBXN2A	CD34_UCB	0.481225	0.166329	9349426	0.568094	1.34629e-23	1.21579e-22	44.0345	27.6281	16.4064	3.64513
ZNF138	CD34_UCB	0.468193	0.158569	9.36781e+06	0.569211	1.18172e-24	1.10367e-23	44.6625	26.9004	17.762	3.64029
PCLO	CD34_UCB	0.251013	0.131512	9051785	0.550009	2.28665e-29	2.51207e-28	19.4662	9.24292	10.2233	3.62974
SFXN4	CD34_UCB	0.183418	0.102241	9109239	0.5535	2.45338e-37	3.48375e-36	19.0738	7.91144	11.1623	3.62526
CHURC1	CD34_UCB	0.544852	0.171449	9380699	0.569994	8.76621e-23	7.69141e-22	50.314	31.8625	18.4515	3.61997
NPIPA8	CD34_UCB	0.0470639	0.0444581	8630088	0.524385	1.15348e-83	4.57485e-82	5.18053	0.301904	4.87863	3.61621
TTC17	CD34_UCB	1.88218	0.213868	9452231	0.574341	1.72783e-18	1.29098e-17	95.2119	89.3792	5.83277	3.61204
ENSG00000235979	CD34_UCB	0.203305	0.109583	9141183	0.555441	9.97937e-35	1.29985e-33	21.0361	9.45967	11.5764	3.60377
ZNF445	CD34_UCB	0.470508	0.159417	9366902	0.569156	2.86428e-24	2.64389e-23	45.2904	27.543	17.7475	3.59927
EEF1E1	CD34_UCB	0.367018	0.142928	9313897	0.565935	6.65884e-27	6.75964e-26	36.2637	20.5372	15.7265	3.5975
ENSG00000225218	CD34_UCB	0.152367	0.0908489	9.06276e+06	0.550675	1.59785e-41	2.59401e-40	16.562	6.07679	10.4852	3.59635
ANP32B	CD34_UCB	0.773994	0.195445	9.39679e+06	0.570972	5.02401e-20	3.98936e-19	63.8148	43.273	20.5418	3.596
NADK2	CD34_UCB	0.275168	0.12101	9244774	0.561735	1.72336e-31	2.0245e-30	27.6295	13.9186	13.711	3.59324
ZNF433	CD34_UCB	0.09414	0.0690188	8884120	0.539821	3.96483e-54	8.93111e-53	10.5181	2.43846	8.0796	3.59237
SPPL3	CD34_UCB	1.04903	0.216441	9400398	0.571191	3.59466e-18	2.65445e-17	75.0392	57.9889	17.0504	3.58773
PHACTR2	CD34_UCB	1.17587	0.21253	9405875	0.571524	1.81976e-18	1.35779e-17	76.6876	56.1619	20.5257	3.58478
NDUFV1	CD34_UCB	0.336586	0.135709	9303010	0.565274	4.23118e-28	4.45365e-27	34.0659	18.7723	15.2937	3.5761
RPP30	CD34_UCB	0.33971	0.136466	9293274	0.564682	7.58629e-28	7.92146e-27	33.438	18.5942	14.8438	3.56194
CHAF1B	CD34_UCB	0.196512	0.103973	9137230	0.555201	4.04039e-36	5.51843e-35	20.6436	8.87134	11.7723	3.56194
GUSBP11	CD34_UCB	0.578843	0.175582	9374266	0.569603	6.56726e-22	5.58268e-21	52.0408	33.581	18.4598	3.5561
ZNF37A	CD34_UCB	0.583107	0.172033	9.38558e+06	0.570291	2.477e-22	2.14259e-21	51.3344	33.5888	17.7456	3.55577
SUGCT	CD34_UCB	0.322	0.129462	9.21136e+06	0.559705	3.22874e-29	3.52256e-28	27.394	14.1895	13.2045	3.55414
COA6	CD34_UCB	0.13297	0.0855968	8981293	0.545725	2.01652e-43	3.46174e-42	13.8932	4.52082	9.37243	3.5489
LINC02762	CD34_UCB	0.169946	0.0913756	9.06905e+06	0.551058	9.51048e-41	1.50346e-39	17.033	6.32451	10.7085	3.54747
MRPS14	CD34_UCB	0.187495	0.101681	9118382	0.554055	9.41628e-37	1.31254e-35	19.6232	8.26753	11.3557	3.54683
MIR4458HG	CD34_UCB	0.0570399	0.0500701	8716243	0.52962	4.9189e-73	1.66253e-71	6.6719	0.727667	5.94423	3.54392
PPDPF	CD34_UCB	0.15516	0.0925471	9062078	0.550634	3.31056e-40	5.16251e-39	16.7975	6.32451	10.473	3.54336
MIGA1	CD34_UCB	0.570123	0.174264	9.36674e+06	0.569146	5.54049e-22	4.72998e-21	50.6279	32.6753	17.9526	3.54194
FCHO2	CD34_UCB	0.471601	0.150521	9361937	0.568854	3.47225e-25	3.30971e-24	43.0141	25.6077	17.4064	3.53427
TECPR2	CD34_UCB	0.40954	0.145864	9.33037e+06	0.566936	6.82445e-26	6.65884e-25	38.6185	22.6893	15.9293	3.52649
SDHB	CD34_UCB	0.305351	0.126247	9.27687e+06	0.563685	1.31511e-29	1.45997e-28	30.8477	16.3725	14.4752	3.51418
KLHL20	CD34_UCB	0.763919	0.187565	9402365	0.571311	2.30798e-20	1.85912e-19	62.1664	42.5763	19.5902	3.51322
DMGDH	CD34_UCB	0.156677	0.0902037	9017688	0.547937	7.27024e-41	1.15363e-39	15.3846	5.44976	9.93486	3.51235
SNRNP27	CD34_UCB	0.20251	0.103935	9168795	0.557118	1.44477e-35	1.93227e-34	21.978	9.8235	12.1545	3.50406
RPL26	CD34_UCB	0.827027	0.23272	9308941	0.565634	1.36695e-16	9.4541e-16	64.5212	48.8543	15.6669	3.49647
ARL6IP4	CD34_UCB	0.209081	0.110052	9.14062e+06	0.555406	1.38488e-33	1.74691e-32	21.5071	9.86221	11.6449	3.495
TMCC1-DT	CD34_UCB	0.141732	0.0863399	9031899	0.5488	2.49598e-42	4.1497e-41	15.5416	5.42654	10.1151	3.48658
PPIG	CD34_UCB	1.15636	0.211817	9.42038e+06	0.572405	4.71952e-18	3.47429e-17	78.8069	69.0122	9.79468	3.48633
ADA	CD34_UCB	0.308772	0.12779	9262524	0.562814	4.9214e-29	5.34163e-28	30.3768	16.2564	14.1204	3.48513
SGCZ	CD34_UCB	0.158862	0.107598	8835436	0.536863	3.33644e-34	4.28264e-33	11.146	3.76993	7.37606	3.48276
BCL7C	CD34_UCB	0.254869	0.115695	9205264	0.559334	6.88892e-32	8.20188e-31	25.4317	12.4168	13.0149	3.48081
ATP2B1	CD34_UCB	0.9121	0.19276	9.41994e+06	0.572379	1.15353e-19	9.02561e-19	68.7598	49.7213	19.0385	3.47827
ENSG00000258422	CD34_UCB	0.0578896	0.0514819	8669455	0.526777	8.6923e-70	2.76551e-68	5.96546	0.596068	5.3694	3.47802
C2orf49	CD34_UCB	0.259447	0.116637	9.2377e+06	0.561305	1.43726e-31	1.69418e-30	27.237	13.6321	13.6049	3.47242
MCPH1	CD34_UCB	1.11142	0.226932	9.35552e+06	0.568465	8.00535e-17	5.58961e-16	75.1177	59.3745	15.7432	3.4613
BEND5	CD34_UCB	0.116976	0.076963	8.95486e+06	0.544119	6.08312e-47	1.15043e-45	12.7943	3.75445	9.0399	3.45865
PSME1	CD34_UCB	0.423022	0.148235	9345045	0.567828	4.97486e-25	4.71122e-24	41.6797	24.7716	16.9081	3.45786
ZBTB41	CD34_UCB	0.290949	0.1235	9252075	0.562179	9.26842e-30	1.03286e-28	29.3564	15.2965	14.0599	3.45628
TSPAN2	CD34_UCB	0.167901	0.0932393	9060125	0.550515	9.11724e-39	1.35974e-37	17.19	6.57997	10.61	3.43741
LZIC	CD34_UCB	0.254317	0.117685	9211092	0.559689	5.70925e-31	6.57864e-30	26.1381	13.1135	13.0247	3.43426
VPS13B-DT	CD34_UCB	0.23057	0.109437	9185114	0.55811	3.86387e-33	4.81316e-32	23.8619	11.2169	12.6449	3.42731
THAP12	CD34_UCB	0.297638	0.123826	9276636	0.563671	2.08938e-29	2.30068e-28	31.0832	16.5118	14.5714	3.42232
MEA1	CD34_UCB	0.133213	0.0829033	9.01251e+06	0.547622	3.27519e-43	5.59213e-42	14.8352	4.99303	9.84213	3.41996
PUM3	CD34_UCB	1.07781	0.223437	9346634	0.567924	8.46922e-17	5.91024e-16	74.6468	56.4638	18.1829	3.40259
ZNF295-AS1	CD34_UCB	0.050908	0.0465469	8649866	0.525587	2.69039e-75	9.49921e-74	5.573	0.448986	5.12401	3.39896
EIF3H	CD34_UCB	0.984533	0.216184	9370875	0.569397	2.76502e-17	1.96755e-16	74.4113	58.8481	15.5632	3.3954
ITGA4	CD34_UCB	1.50272	0.151304	9.5875e+06	0.58256	4.08198e-24	3.75237e-23	83.752	55.1324	28.6196	3.39309
DCP1A	CD34_UCB	0.607455	0.18113	9.35201e+06	0.568251	2.38025e-20	1.91611e-19	52.8257	36.244	16.5817	3.39032
PMPCB	CD34_UCB	0.391227	0.143855	9311881	0.565813	2.93219e-25	2.79915e-24	38.0691	22.4803	15.5888	3.38822
LRRC41	CD34_UCB	0.348307	0.136805	9281820	0.563986	1.74541e-26	1.74569e-25	34.3014	19.4148	14.8866	3.38702
KCNN4	CD34_UCB	0.17008	0.0961207	9060955	0.550566	5.0788e-37	7.13967e-36	17.5039	7.01347	10.4905	3.37829
ENSG00000257207	CD34_UCB	0.0528211	0.0478561	8662929	0.526381	7.65749e-73	2.57438e-71	5.80848	0.526397	5.28208	3.37813
FUNDC1	CD34_UCB	0.132476	0.0842067	8.99261e+06	0.546413	4.82958e-42	7.97007e-41	14.3642	4.88466	9.47955	3.37657
MTURN	CD34_UCB	0.31829	0.115083	9301424	0.565177	4.01409e-31	4.64792e-30	31.7111	16.1325	15.5786	3.37571
IKBIP	CD34_UCB	0.300681	0.128547	9230767	0.560884	5.28517e-28	5.54154e-27	29.2779	15.8074	13.4705	3.37519
TOGARAM1	CD34_UCB	0.598331	0.180564	9331521	0.567006	2.70506e-20	2.17298e-19	51.0989	34.1074	16.9915	3.36986
FEZ2	CD34_UCB	0.604303	0.183512	9330026	0.566915	5.64431e-20	4.47535e-19	51.4129	35.0364	16.3765	3.3673
CCNL2	CD34_UCB	0.431137	0.152057	9312853	0.565872	8.41594e-24	7.65665e-23	40.5024	24.702	15.8004	3.36289
ATR	CD34_UCB	1.13218	0.220235	9362129	0.568866	7.80404e-17	5.45306e-16	76.7661	61.8362	14.9299	3.36152
IPO9	CD34_UCB	1.02664	0.218186	9.36216e+06	0.568868	5.72907e-17	4.03138e-16	75.9812	59.808	16.1731	3.35887
VPS36	CD34_UCB	0.728048	0.199415	9345510	0.567856	2.00757e-18	1.49645e-17	60.989	43.6523	17.3367	3.35514
SPATA33	CD34_UCB	0.117624	0.0779061	8947255	0.543657	4.77956e-45	8.58556e-44	12.7943	3.87057	8.92378	3.35512
DDX46	CD34_UCB	1.25642	0.223019	9370392	0.569368	1.34114e-16	9.28235e-16	83.0455	71.3733	11.6722	3.35251
ENSG00000273748	CD34_UCB	0.629856	0.166345	9384059	0.570198	9.52781e-22	8.05333e-21	53.8462	35.0519	18.7943	3.34254
KRBOX5	CD34_UCB	0.486837	0.161619	9315055	0.566006	2.71183e-22	2.34145e-21	44.427	27.5352	16.8918	3.33428
TRMT61B	CD34_UCB	0.24222	0.109888	9215649	0.559965	4.0839e-32	4.90223e-31	25.9027	12.6103	13.2924	3.33066
SEPTIN11	CD34_UCB	1.16987	0.21411	9.37603e+06	0.56971	4.16457e-17	2.94743e-16	79.8273	63.338	16.4893	3.32525
TESK2	CD34_UCB	0.350736	0.135004	9.24099e+06	0.561505	2.43928e-26	2.42688e-25	31.6327	17.6575	13.9751	3.32311
MACO1	CD34_UCB	0.609288	0.173027	9364106	0.568986	8.2073e-21	6.70938e-20	54.3171	35.8879	18.4292	3.31749
NIFK	CD34_UCB	0.338547	0.133919	9279405	0.563839	1.72707e-26	1.72865e-25	33.9089	19.3141	14.5948	3.31614
TRIOBP	CD34_UCB	0.267667	0.116037	9.22925e+06	0.560792	2.43676e-30	2.76254e-29	27.6295	14.0889	13.5406	3.31386
TXNDC17	CD34_UCB	0.119969	0.0799492	8943675	0.54344	2.30742e-43	3.95396e-42	12.8728	4.02539	8.84745	3.31013
ENSG00000289082	CD34_UCB	0.0606	0.0535952	8682653	0.527579	6.62804e-64	1.86351e-62	6.27943	0.758631	5.5208	3.30842
FAM219B	CD34_UCB	0.212372	0.107026	9.13965e+06	0.555348	1.23555e-32	1.51376e-31	21.978	10.2028	11.7752	3.29855
RPL36AL	CD34_UCB	0.345359	0.139505	9249792	0.56204	2.38581e-25	2.28503e-24	32.967	19.1129	13.8542	3.29806
STX12	CD34_UCB	0.394185	0.138072	9307106	0.565523	1.4332e-25	1.38419e-24	37.3626	21.7913	15.5713	3.29423
ARID3A	CD34_UCB	0.394823	0.142136	9.29446e+06	0.564754	7.19957e-25	6.77242e-24	37.7551	21.9616	15.7935	3.29318
NSA2	CD34_UCB	0.336435	0.138358	9.24222e+06	0.56158	1.90606e-25	1.83202e-24	32.4961	18.6252	13.8709	3.2842
DNAJC8	CD34_UCB	0.648914	0.188689	9336822	0.567328	5.46612e-19	4.16026e-18	56.3579	39.6191	16.7388	3.27958
PEBP1	CD34_UCB	0.467923	0.152929	9329601	0.566889	4.69972e-23	4.16101e-22	44.27	27.1095	17.1606	3.26975
ABHD18	CD34_UCB	0.694133	0.18669	9348429	0.568033	4.25388e-19	3.2559e-18	58.1633	40.7029	17.4604	3.26471
AMACR	CD34_UCB	0.127095	0.0800876	8973325	0.545241	1.07091e-42	1.79856e-41	13.8148	4.50534	9.30942	3.26317
SH3GL1	CD34_UCB	0.359222	0.134703	9.28249e+06	0.564027	6.52284e-26	6.37438e-25	35.0863	20.0728	15.0136	3.25922
LINC00665	CD34_UCB	0.207475	0.100028	9144851	0.555664	2.08267e-34	2.6906e-33	21.821	9.61449	12.2065	3.25792
ENSG00000285827	CD34_UCB	0.473486	0.156328	9328571	0.566827	1.67403e-22	1.45833e-21	45.2904	28.1468	17.1437	3.25727
H2AZ1	CD34_UCB	0.454251	0.163956	9262658	0.562822	1.96674e-21	1.64318e-20	39.8744	25.4993	14.3751	3.24376
TMOD2	CD34_UCB	0.227261	0.106689	9143655	0.555591	3.35106e-32	4.02891e-31	22.449	10.4815	11.9675	3.24278
ENSG00000277611	CD34_UCB	0.0747011	0.0596169	8757914	0.532152	2.00012e-56	4.74478e-55	7.84929	1.37018	6.47911	3.23861
SLC19A2	CD34_UCB	0.19646	0.0995903	9123679	0.554377	2.35485e-34	3.03912e-33	20.7221	9.14228	11.5799	3.2384
BNIP3	CD34_UCB	0.13705	0.0800001	9009391	0.547433	2.00807e-42	3.35469e-41	14.9137	5.0627	9.85095	3.23795
GPR89A	CD34_UCB	0.327541	0.125496	9279025	0.563816	1.69662e-27	1.75277e-26	33.124	18.2536	14.8704	3.2323
LRRC8D	CD34_UCB	1.10722	0.214647	9346717	0.567929	1.29389e-16	8.96187e-16	74.0973	59.0416	15.0557	3.22993
TMEM106A	CD34_UCB	0.211671	0.105675	9.12538e+06	0.55448	2.36603e-32	2.86551e-31	21.5856	9.93188	11.6537	3.22761
ANXA4	CD34_UCB	0.573828	0.151286	9.38215e+06	0.570083	5.54981e-23	4.90109e-22	50	31.4987	18.5013	3.22385
CTTNBP2NL	CD34_UCB	0.298784	0.118418	9230350	0.560859	5.53118e-29	5.99491e-28	29.2779	14.9791	14.2988	3.2236
B3GALNT2	CD34_UCB	0.468185	0.153237	9.32083e+06	0.566356	1.08129e-22	9.47624e-22	44.5055	27.1327	17.3728	3.22155
ZNF302	CD34_UCB	0.3237	0.12982	9253320	0.562254	1.56699e-26	1.57262e-25	32.1821	18.0368	14.1453	3.21998
NOSIP	CD34_UCB	0.201447	0.102486	9.11995e+06	0.554151	3.59789e-33	4.48626e-32	20.9576	9.48289	11.4747	3.21275
EMID1	CD34_UCB	0.284135	0.107683	9254725	0.56234	1.57102e-31	1.84841e-30	28.7284	14.174	14.5544	3.20177
ENSG00000229425	CD34_UCB	0.35421	0.0938043	9268322	0.563166	6.27648e-36	8.50214e-35	26.5306	12.3007	14.2299	3.19596
KIAA1143	CD34_UCB	0.326146	0.12924	9262735	0.562826	1.86958e-26	1.8679e-25	33.3595	18.5013	14.8582	3.19593
ENSG00000280077	CD34_UCB	0.112358	0.0744024	8930358	0.54263	6.72917e-45	1.20194e-43	12.4019	3.67704	8.72484	3.19336
TBC1D8	CD34_UCB	0.396676	0.125657	9323908	0.566544	4.63237e-27	4.7227e-26	37.4411	20.8082	16.633	3.18236
ENSG00000266302	CD34_UCB	0.150076	0.0820104	9.01513e+06	0.547781	1.30262e-40	2.05325e-39	15.4631	5.44202	10.0211	3.17278
COPS6	CD34_UCB	0.255499	0.113992	9.19947e+06	0.558982	1.58943e-29	1.7609e-28	26.6091	13.5702	13.0389	3.16377
SNX10-AS1	CD34_UCB	0.0986253	0.0711291	8.84241e+06	0.537287	1.99e-46	3.70801e-45	10.1256	2.5778	7.54779	3.16033
DOCK1	CD34_UCB	0.758753	0.114424	9555524	0.580617	2.76251e-29	3.02434e-28	57.7708	31.9941	25.7767	3.14887
CNTNAP5	CD34_UCB	0.119956	0.0949558	8.68623e+06	0.527797	5.29636e-35	6.9923e-34	7.45683	1.91206	5.54477	3.14829
AFG3L2	CD34_UCB	0.613347	0.178508	9323520	0.56652	3.17559e-19	2.4429e-18	54.0031	36.8865	17.1166	3.1439
PTRH2	CD34_UCB	0.336759	0.12945	9259278	0.562616	5.708e-26	5.59376e-25	33.281	18.8729	14.4081	3.13947
ABHD14B	CD34_UCB	0.117986	0.0775085	8.93536e+06	0.542935	2.11344e-42	3.52605e-41	12.7943	4.03313	8.76122	3.13543
AQP11	CD34_UCB	0.0682842	0.0559504	8740362	0.531086	4.78369e-58	1.1821e-56	7.45683	1.20762	6.24921	3.12916
ENSG00000287016	CD34_UCB	0.0520051	0.0474798	8628670	0.524299	4.32871e-68	1.33469e-66	5.33752	0.472209	4.86531	3.12772
PLK2	CD34_UCB	0.104154	0.0698861	8876279	0.539344	1.03217e-46	1.94042e-45	10.9105	2.89519	8.01533	3.12475
MCPH1-AS1	CD34_UCB	0.273341	0.117257	9180420	0.557825	2.34646e-28	2.49265e-27	26.3736	13.6554	12.7183	3.11943
CHAC2	CD34_UCB	0.101158	0.0730705	8860800	0.538404	1.37129e-44	2.43332e-43	10.675	2.91841	7.75663	3.11381
RNF115	CD34_UCB	0.890684	0.196089	9351130	0.568198	1.96229e-17	1.4045e-16	69.3093	51.4553	17.8539	3.1085
CCDC88A	CD34_UCB	1.16	0.199249	9349500	0.568099	3.86661e-17	2.73962e-16	78.179	53.0732	25.1057	3.10078
BORCS7-ASMT	CD34_UCB	0.0911682	0.0653233	8847951	0.537623	1.95309e-49	3.91609e-48	10.0471	2.41523	7.63186	3.09679
ENSG00000261775	CD34_UCB	0.179452	0.0934136	9.08295e+06	0.551902	5.90678e-35	7.77385e-34	19.0738	8.00434	11.0694	3.09286
IFI27L1	CD34_UCB	0.147059	0.0841304	9028709	0.548606	1.29151e-38	1.92162e-37	16.1695	6.05357	10.116	3.08896
TMEM230	CD34_UCB	0.358442	0.135137	9.26031e+06	0.562679	1.52768e-24	1.42224e-23	35.1648	20.545	14.6199	3.08747
PPHLN1	CD34_UCB	1.08242	0.206863	9353781	0.568359	1.75578e-16	1.20883e-15	77.9435	64.0424	13.9011	3.08591
PAAF1	CD34_UCB	0.256306	0.111269	9197236	0.558847	1.82775e-29	2.01786e-28	26.5306	13.5315	12.9991	3.0816
NDUFA1	CD34_UCB	0.182281	0.0980688	9069413	0.55108	3.07619e-33	3.84332e-32	18.9953	8.24431	10.751	3.08086
RAD51	CD34_UCB	0.213469	0.107208	9096835	0.552746	1.63603e-30	1.86198e-29	21.0361	9.94736	11.0887	3.08008
PAXIP1-DT	CD34_UCB	0.0781318	0.0600204	8799587	0.534684	2.23219e-53	4.94023e-52	8.79121	1.7882	7.00301	3.07942
SLC25A26	CD34_UCB	0.65219	0.17019	9343106	0.56771	1.04378e-19	8.17875e-19	55.573	37.3665	18.2065	3.07828
SNAPC1	CD34_UCB	0.245481	0.107284	9181863	0.557913	1.85658e-30	2.11046e-29	25.2747	12.4323	12.8425	3.07643
LINC02767	CD34_UCB	0.0484578	0.0448263	8.61592e+06	0.523524	7.95151e-71	2.5884e-69	5.10204	0.394798	4.70724	3.0745
ZNF493	CD34_UCB	0.391716	0.13646	9.29203e+06	0.564606	3.22199e-24	2.96686e-23	38.697	22.7048	15.9923	3.07413
RFK	CD34_UCB	0.166541	0.0916772	9067193	0.550945	2.24702e-35	2.9915e-34	18.2104	7.56309	10.6473	3.0734
RCHY1	CD34_UCB	0.315443	0.122089	9249309	0.562011	6.63136e-27	6.73354e-26	31.9466	17.464	14.4826	3.07319
MAST4	CD34_UCB	0.736625	0.151405	9.41367e+06	0.571998	6.80643e-22	5.78082e-21	58.3987	37.7767	20.622	3.06414
RPS7	CD34_UCB	0.765929	0.21107	9.27298e+06	0.563449	4.98428e-16	3.36326e-15	61.0675	45.634	15.4335	3.05487
RCL1	CD34_UCB	0.41799	0.140575	9.29138e+06	0.564567	2.32536e-23	2.0836e-22	40.1099	23.9588	16.1511	3.04783
SUMO2	CD34_UCB	0.681557	0.188092	9.31226e+06	0.565836	8.75829e-18	6.35986e-17	59.5761	41.6705	17.9056	3.04645
BAALC-AS1	CD34_UCB	0.24208	0.109895	9118616	0.554069	1.74354e-29	1.92882e-28	22.606	11.0234	11.5826	3.04571
ENSG00000288818	CD34_UCB	0.0767387	0.0600337	8.77887e+06	0.533426	9.48365e-53	2.06756e-51	8.39874	1.66434	6.7344	3.04278
ST8SIA6-AS1	CD34_UCB	0.108264	0.072566	8.89114e+06	0.540248	7.62664e-44	1.32727e-42	11.5385	3.32095	8.21751	3.03885
DNAJC25	CD34_UCB	0.176172	0.0924987	9075157	0.551429	1.38581e-34	1.80013e-33	18.8383	7.95015	10.8882	3.02884
DDX31	CD34_UCB	0.405314	0.138309	9286513	0.564271	1.41598e-23	1.27721e-22	38.854	23.3627	15.4913	3.0281
[truncated: 13,715 more rows]

## Sheet: D35_Protocol3
gene	group	avgExpr	logFC	statistic	auc	pval	padj	pct_in	pct_out	delta	score
[truncated: 16,996 more rows]

[truncated: 6 more sheets: D43_Protocol7, iPSCs, PBMC, PBMC_NK, D35_Protocol3_vs_PBMCNK, D43_Protocol7_vs_PBMCNK]
