# Supplementary material for: From iPSC to manufactured iNK cells using CombiCult® screening platform
Source: Front Cell Dev Biol. 2026 Jun 11;14:1824021. doi: 10.3389/fcell.2026.1824021 (PMC13294436; doi:10.3389/fcell.2026.1824021)
Supplement: Supplementary file 4 [file Table6.xlsx]

## Sheet: Sheet1
Supplementary Table 6: List of antibodies used in the study
Item	Supplier	Catalog number
Alexa Fluor® 488 anti-human CD3 Antibody	Biolegend	300415
Alexa Fluor® 488 anti-human CD14 Antibody	Biolegend	301811
Alexa Fluor® 488 anti-human CD19 Antibody	Biolegend	302219
APC anti-human CD335 (NKp46) Antibody	Biolegend	331918
APC/Cyanine7 anti-human Perforin Antibody	Biolegend	308128
BD Horizon™ BV421 Mouse Anti-Human CD43	BD Biosciences	562916
BD Horizon™ BV421 Mouse Anti-Human CD56	BD Biosciences	562751
BD Pharmingen™ APC Mouse Anti-Human CD34	BD Biosciences	555824
BD Pharmingen™ APC Mouse Anti-Human CD45	BD Biosciences	555485
BD Pharmingen™ FITC Mouse Anti-Human CD3	BD Biosciences	555332
BD Pharmingen™ FITC Mouse Anti-Human CD31	BD Biosciences	555445
BD Pharmingen™ FITC Mouse Anti-Human CD107a	BD Biosciences	555800
BD Pharmingen™ PE Mouse Anti-Human CD45	BD Biosciences	555483
Brilliant Violet 421™ anti-human IFN-γ Antibody	Biolegend	502532
Brilliant Violet 605™ anti-human CD57 Recombinant Antibody	Biolegend	393304
Brilliant Violet 650™ anti-human CD16 Antibody	Biolegend	302042
Brilliant Violet 711™ anti-human CD226 (DNAM-1) Antibody	Biolegend	338334
Brilliant Violet 750™ anti-human TNF-α Antibody	Biolegend	502960
Brilliant Violet 785™ anti-human CD69 Antibody	Biolegend	310932
CD56 (NCAM) Monoclonal Antibody (TULY56), eFluor™ 506, eBioscience™	Invitrogen	69-0566-42
CD159a (NKG2A) Antibody, anti-human, Vio® Bright R720, REAfinity™	Miltenyi	130-128-577
eBioscience™ 7-AAD Viability Staining Solution	Invitrogen	00-6993-50
PE anti-human TIGIT (VSTM3) Antibody	Biolegend	372704
PerCP/Cyanine5.5 anti-RANTES (CCL5) Antibody	Biolegend	515508
PE/Cyanine5 anti-human CD314 (NKG2D) Antibody	Biolegend	320844
PE/Fire™ 640 anti-human CD366 (Tim-3) Antibody	Biolegend	345062
PE/Fire™ 810 anti-human CD336 (NKp44) Antibody	Biolegend	325127
Spark UV™ 387 anti-human CD45 Antibody	Biolegend	304086
Zombie UV™ Fixable Viability Kit	Biolegend	423107
