# Supplementary material for: From iPSC to manufactured iNK cells using CombiCult® screening platform
Source: Front Cell Dev Biol. 2026 Jun 11;14:1824021. doi: 10.3389/fcell.2026.1824021 (PMC13294436; doi:10.3389/fcell.2026.1824021)
Supplement: Supplementary file 5 [file Table4.xlsx]

## Sheet: D43Protocol7_vs_Manuf
gene	group	avgExpr	logFC	statistic	auc	pval	padj	pct_in	pct_out	delta	score	chromosome
MAGI1	D43 Protocol 7	3.14436	2.35632	5.64859e+07	0.837289	0	0	86.2353	26.6367	59.5986	719.089	3
THEMIS	D43 Protocol 7	2.69202	2.18878	53354424	0.790872	0	0	70.4314	16.8468	53.5845	667.96	6
CAMK2D	D43 Protocol 7	3.06375	2.1307	5.65204e+07	0.8378	0	0	90.902	33.1267	57.7753	650.234	4
CD96	D43 Protocol 7	3.83509	2.04643	52185714	0.773548	0	0	82.5882	49.2705	33.3177	624.519	3
NCAM1	D43 Protocol 7	4.65003	1.9183	4.98484e+07	0.738901	0	0	90.9804	60.8747	30.1057	585.417	11
GNLY	D43 Protocol 7	2.92951	1.7992	48599103	0.720384	0	0	69.8039	32.5181	37.2858	549.068	2
ITGA1	D43 Protocol 7	3.03562	1.79265	5.02583e+07	0.744977	0	0	78.7843	37.3677	41.4166	547.07	5
ADAMTS17	D43 Protocol 7	1.91016	1.75673	51963885	0.77026	0	0	58.9804	6.07046	52.9099	536.11	15
TIAM1	D43 Protocol 7	3.73786	1.7449	50433719	0.747578	0	0	90.0392	55.6131	34.4261	532.499	21
FBXL7	D43 Protocol 7	2.92046	1.72898	50158131	0.743493	0	0	79.6863	35.5005	44.1858	527.642	5
PAM	D43 Protocol 7	2.64646	1.70327	5.29483e+07	0.784852	0	0	85.2549	34.1624	51.0925	519.796	5
APBB2	D43 Protocol 7	3.4213	1.68331	4.97197e+07	0.736994	0	0	86.902	49.6145	37.2875	513.702	4
IGSF1	D43 Protocol 7	2.7087	1.65634	5.13066e+07	0.760517	0	0	80.3529	36.4303	43.9226	505.471	X
DAPK2	D43 Protocol 7	2.8006	1.62197	50131388	0.743097	0	0	77.6471	39.4391	38.208	494.984	15
CD247	D43 Protocol 7	3.20636	1.61196	48372799	0.717029	0	0	80.549	43.5856	36.9634	491.93	1
SYNE2	D43 Protocol 7	3.1156	1.5636	4.91347e+07	0.728323	0	0	85.9216	46.8249	39.0967	477.169	14
ZFHX3	D43 Protocol 7	3.01874	1.55438	5.06788e+07	0.75121	0	0	90.4706	47.8795	42.5911	474.357	16
PRKCH	D43 Protocol 7	4.10039	1.54949	4.90607e+07	0.727226	0	0	86.6667	62.6966	23.9701	472.864	14
LINC00504	D43 Protocol 7	1.98656	1.54746	48374239	0.717051	0	0	55.9216	16.552	39.3696	472.244	4
RASGRP1	D43 Protocol 7	2.84954	1.50511	49292744	0.730666	0	0	78.9804	42.9884	35.992	459.322	15
SFMBT2	D43 Protocol 7	4.84828	1.4665	4.93829e+07	0.732001	0	0	92.5882	75.7711	16.8171	447.538	10
IKZF3	D43 Protocol 7	2.84432	1.45556	4.81469e+07	0.71368	0	0	77.2549	42.2815	34.9734	444.199	17
PITPNC1	D43 Protocol 7	3.24256	1.43916	48600388	0.720403	0	0	87.4902	54.5132	32.977	439.195	17
RORA	D43 Protocol 7	2.05992	1.43519	49837455	0.73874	0	0	68.6667	22.2785	46.3882	437.984	15
IKZF2	D43 Protocol 7	2.91916	1.40839	4.82038e+07	0.714525	0	0	80.4706	47.6036	32.867	429.806	2
RABGAP1L	D43 Protocol 7	4.36487	1.39449	50124536	0.742995	0	0	94.7843	77.3511	17.4332	425.561	1
ENSG00000259692	D43 Protocol 7	3.18316	1.3967	4.82266e+07	0.714862	4.60751e-306	1.41471e-303	87.8039	54.1994	33.6045	422.99	15
DPYD	D43 Protocol 7	3.00829	1.35883	4.8197e+07	0.714423	0	0	86.3529	50.7182	35.6348	414.679	1
KDM5B	D43 Protocol 7	2.6618	1.35806	49929364	0.740102	0	0	88.902	47.4108	41.4912	414.444	1
GNGT1	D43 Protocol 7	1.60248	1.34122	49563704	0.734682	0	0	56.1569	9.7218	46.4351	409.306	7
PLXNA4	D43 Protocol 7	2.03701	1.3299	4.74593e+07	0.703488	0	0	62.1961	21.7493	40.4468	405.851	7
ENSG00000273118	D43 Protocol 7	1.9578	1.29875	4.82028e+07	0.714509	0	0	64.2353	25.2835	38.9518	396.344	2
PAG1	D43 Protocol 7	3.44313	1.39346	47885698	0.709809	1.72854e-287	4.61812e-285	81.7647	57.8357	23.9291	396.21	8
CCL5	D43 Protocol 7	1.65221	1.29725	4.88218e+07	0.723685	0	0	57.2941	13.7247	43.5694	395.887	17
PRKCA	D43 Protocol 7	4.58974	1.31252	48723441	0.722227	3.48184e-304	1.04567e-301	92.3529	78.5531	13.7999	395.042	17
BCAS3	D43 Protocol 7	2.70103	1.2891	4.81868e+07	0.714273	0	0	83.8824	48.2613	35.6211	393.399	17
PCNX2	D43 Protocol 7	2.17907	1.27628	4.9052e+07	0.727097	0	0	76.9412	32.5559	44.3852	389.487	1
ATXN1	D43 Protocol 7	2.98058	1.31909	4.78531e+07	0.709326	1.98101e-294	5.54467e-292	88.6275	51.8332	36.7942	384.193	6
MBD5	D43 Protocol 7	2.97748	1.2772	4.81462e+07	0.71367	2.08696e-300	6.04689e-298	89.3725	55.5035	33.8691	379.608	2
PTPN14	D43 Protocol 7	1.98168	1.22419	4.80632e+07	0.71244	0	0	68.1961	27.2944	40.9017	373.592	1
HELZ	D43 Protocol 7	3.04758	1.22364	48781414	0.723086	0	0	92.7059	61.6231	31.0828	373.422	17
CASK	D43 Protocol 7	3.87682	1.31639	48124479	0.713348	8.22327e-284	2.11461e-281	95.6863	70.7439	24.9424	369.476	X
ZNF827	D43 Protocol 7	2.2649	1.2063	4.87681e+07	0.722889	0	0	82.1176	39.9569	42.1607	368.131	4
BCL2	D43 Protocol 7	4.15118	1.44542	4.73214e+07	0.701444	4.81692e-257	9.95916e-255	89.9216	65.3198	24.6018	367.139	18
HOXB3	D43 Protocol 7	2.18739	1.19275	47529866	0.704534	0	0	72.902	36.1997	36.7022	363.996	17
ZDHHC14	D43 Protocol 7	2.99889	1.33198	4.72296e+07	0.700084	1.12141e-273	2.62154e-271	86.8235	49.4255	37.3981	360.41	6
KLF12	D43 Protocol 7	3.09558	1.29791	47631415	0.70604	3.24195e-280	7.8927e-278	90.0392	54.9289	35.1103	359.653	13
MACF1	D43 Protocol 7	4.72437	1.16347	5.15039e+07	0.763441	0	0	98.8627	87.6399	11.2229	355.063	1
IGF1R	D43 Protocol 7	2.10238	1.16219	4.74251e+07	0.702981	0	0	73.5294	31.7924	41.737	354.669	15
FAM214A	D43 Protocol 7	2.08594	1.14603	48367342	0.716948	0	0	77.6471	36.5891	41.058	349.738
SCAPER	D43 Protocol 7	2.61172	1.18881	4.7789e+07	0.708375	2.88619e-296	8.30415e-294	84.8627	49.8034	35.0593	348.417	15
PTPRK	D43 Protocol 7	1.70543	1.13904	47103126	0.698209	0	0	59.6471	20.8724	38.7747	347.607	6
PPFIBP1	D43 Protocol 7	1.55031	1.1381	49362545	0.7317	0	0	63.1765	18.1963	44.9802	347.319	12
KAT6B	D43 Protocol 7	2.95761	1.22252	47880031	0.709725	1.21672e-286	3.22973e-284	90.3529	57.4766	32.8764	346.573	10
ATP8A1	D43 Protocol 7	2.3742	1.15704	47588475	0.705403	7.1645e-302	2.10554e-299	79.0196	44.2622	34.7574	345.582	4
TANC2	D43 Protocol 7	1.72464	1.13066	4.83303e+07	0.716399	0	0	66.1569	23.3369	42.82	345.047	17
CTSW	D43 Protocol 7	2.50194	1.22585	47058234	0.697543	2.2936e-284	5.93508e-282	75.2549	42.7011	32.5538	344.742	11
CAMK4	D43 Protocol 7	1.34086	1.12303	46817040	0.693968	0	0	46.8235	9.06789	37.7556	342.721	5
RBPJ	D43 Protocol 7	2.95699	1.24283	47671291	0.706631	1.7539e-277	4.14726e-275	89.6863	58.2061	31.4802	341.01	4
VPS13B	D43 Protocol 7	4.06022	1.11971	48728621	0.722304	6.8252e-304	2.02026e-301	96.9804	79.687	17.2934	336.69	8
GZMA	D43 Protocol 7	1.86639	1.10197	4.69396e+07	0.695785	0	0	65.8039	28.7269	37.077	336.294	5
PTPN4	D43 Protocol 7	2.71384	1.17425	4.77575e+07	0.707909	3.16701e-289	8.62936e-287	88.0784	52.6194	35.459	335.911	2
WNK1	D43 Protocol 7	3.76278	1.19913	48149483	0.713719	3.78823e-283	9.62116e-281	95.098	73.9908	21.1073	335.778	12
LINC01619	D43 Protocol 7	2.0823	1.08609	47311347	0.701295	0	0	77.4118	36.7629	40.6488	331.446	12
PRKD3	D43 Protocol 7	1.78601	1.06101	4.83076e+07	0.716063	0	0	72.8235	30.2842	42.5393	323.793	2
PRKACB	D43 Protocol 7	1.75609	1.0561	48526845	0.719313	0	0	72.9412	29.585	43.3562	322.294	1
SYT1	D43 Protocol 7	1.32161	1.05448	47566878	0.705083	0	0	51.0588	9.12836	41.9305	321.799	12
ZEB1	D43 Protocol 7	2.80127	1.21724	4.70297e+07	0.697121	1.84576e-263	4.01809e-261	86.1569	50.7711	35.3858	316.963	10
CD3G	D43 Protocol 7	1.16083	1.03526	48472504	0.718507	0	0	49.2157	6.05156	43.1641	315.936	11
PPM1L	D43 Protocol 7	1.65059	1.02165	45492605	0.674336	0	0	56.6667	23.0987	33.5679	311.78	3
UTRN	D43 Protocol 7	4.048	1.16102	47754500	0.707864	4.04876e-267	9.30626e-265	94.8627	76.1491	18.7137	306.546	6
RFLNB	D43 Protocol 7	1.62876	0.998041	47614792	0.705793	0	0	67.098	26.2398	40.8582	304.577	17
ANTXR2	D43 Protocol 7	2.55532	1.1577	46806723	0.693815	1.0191e-263	2.24223e-261	80.7059	46.4696	34.2363	301.755	4
RAB3GAP1	D43 Protocol 7	2.22679	1.06487	4.71328e+07	0.698648	8.53885e-283	2.15535e-280	81.2157	43.9258	37.2899	297.809	2
MNAT1	D43 Protocol 7	2.80125	1.14789	47204864	0.699717	2.07885e-262	4.5017e-260	91.2157	55.5677	35.648	297.703	14
ARAP2	D43 Protocol 7	3.54242	1.23683	46898488	0.695176	1.81751e-242	3.20943e-240	89.9608	63.925	26.0358	296.212	4
APP	D43 Protocol 7	1.79115	0.968456	4.649e+07	0.689121	0	0	70.5882	29.7059	40.8823	295.548	21
FAM126A	D43 Protocol 7	2.01506	1.04841	46647650	0.691457	1.58914e-284	4.1382e-282	72.8235	37.1787	35.6448	295.004
LINC02694	D43 Protocol 7	1.96716	1.22599	4.39917e+07	0.652088	3.24642e-243	5.88417e-241	50.0784	22.8341	27.2443	294.519	15
LRRC37A4P	D43 Protocol 7	1.36971	0.962766	47701266	0.707075	0	0	59.098	18.8766	40.2214	293.812	17
CCSER2	D43 Protocol 7	2.59799	1.11715	4.7095e+07	0.698089	8.64135e-264	1.9115e-261	87.9216	51.9655	35.956	291.263	10
SLCO3A1	D43 Protocol 7	3.49603	1.27703	4.65177e+07	0.689531	8.2103e-231	1.30932e-228	85.8824	61.7478	24.1345	291.013	15
PHF21A	D43 Protocol 7	2.74242	1.13964	47045566	0.697356	3.9131e-258	8.299e-256	89.2157	54.3695	34.8462	290.7	11
GNPTAB	D43 Protocol 7	3.34345	1.17022	47090345	0.698019	8.48073e-250	1.67755e-247	87.5294	63.8192	23.7102	288.781	12
IL32	D43 Protocol 7	2.26984	1.10697	4.62249e+07	0.685191	8.1439e-264	1.8112e-261	75.7647	37.6852	38.0795	288.633	16
CEP85L	D43 Protocol 7	2.57249	1.11654	46850980	0.694471	4.12654e-258	8.70679e-256	85.2157	49.8942	35.3215	284.784	6
SEPTIN7	D43 Protocol 7	2.96826	1.11747	4.72634e+07	0.700585	7.42437e-258	1.55851e-255	92.7843	61.5135	31.2709	284.741	7
ABCB1	D43 Protocol 7	0.99267	0.931799	4.75663e+07	0.705074	0	0	43.8824	3.17886	40.7035	284.361	7
BBS9	D43 Protocol 7	1.57285	0.929575	46391079	0.687654	0	0	63.6471	25.8769	37.7701	283.682	7
PTPRG	D43 Protocol 7	2.54269	1.24486	45324821	0.671849	1.23441e-230	1.96095e-228	69.5686	37.1447	32.4239	283.464	3
PARP8	D43 Protocol 7	3.32262	1.18348	46872426	0.694789	2.21024e-242	3.88624e-240	88.8627	62.9536	25.9092	283.337	5
ZDHHC20	D43 Protocol 7	2.27451	1.05075	4.69304e+07	0.695649	2.97527e-269	6.91607e-267	82.6667	46.0198	36.6469	279.667	13
TANK	D43 Protocol 7	3.4798	1.16092	4.69393e+07	0.69578	2.45785e-241	4.26691e-239	90.8627	67.5764	23.2864	276.728	2
JAK1	D43 Protocol 7	3.32672	1.11464	4.70648e+07	0.697641	1.03968e-245	2.00828e-243	93.8431	67.6028	26.2403	270.519	1
PPP3CA	D43 Protocol 7	3.9443	1.09318	47302320	0.701162	5.31095e-250	1.05562e-247	95.4118	77.0336	18.3782	269.989	4
KLRC1	D43 Protocol 7	1.67565	0.945627	45634492	0.676439	2.14484e-288	5.80574e-286	62.5098	27.0638	35.446	269.727	12
STK17B	D43 Protocol 7	3.50143	1.18787	4.65154e+07	0.689496	1.69693e-229	2.64465e-227	85.9608	63.2409	22.7199	269.145	2
LINC01934	D43 Protocol 7	1.26718	0.881521	4.43582e+07	0.657522	0	0	46.0784	15.7809	30.2975	269.018	2
RBL2	D43 Protocol 7	1.94433	0.971032	46667448	0.691751	8.32155e-280	2.01401e-277	76.0784	38.5319	37.5465	268.68	16
ERMP1	D43 Protocol 7	2.36966	1.07761	4.64284e+07	0.688208	3.86314e-252	7.8298e-250	78	45.1126	32.8874	268.439	9
USP25	D43 Protocol 7	2.54417	1.06503	46844907	0.694381	1.27634e-252	2.59968e-250	87.9608	52.9483	35.0125	265.814	21
TBC1D5	D43 Protocol 7	3.20435	1.13069	46788825	0.69355	9.28374e-238	1.53402e-235	91.0196	64.7906	26.229	265.501	3
ARHGEF12	D43 Protocol 7	2.59189	1.10443	46497989	0.689239	3.52155e-243	6.35485e-241	87.8039	50.4838	37.3201	265.28	11
PREX1	D43 Protocol 7	4.13801	1.08585	4.7065e+07	0.697643	5.57527e-243	9.97342e-241	86.3922	73.5674	12.8247	260.605	20
ABLIM1	D43 Protocol 7	1.28552	0.842925	46499561	0.689262	0	0	57.5686	19.2546	38.314	257.239	10
ADAM10	D43 Protocol 7	2.97819	1.09456	4.67302e+07	0.692681	9.13517e-238	1.51555e-235	92.0392	61.9746	30.0646	257.024	15
MTSS1	D43 Protocol 7	2.17882	1.05746	45697344	0.677371	2.45331e-245	4.63024e-243	72.549	36.9292	35.6198	256.258	8
TXK	D43 Protocol 7	3.11371	1.20079	45845960	0.679574	1.04347e-214	1.36728e-212	81.6078	54.5585	27.0493	254.404	4
ELAPOR2	D43 Protocol 7	1.1846	0.826809	46591107	0.690619	0	0	54.549	16.6541	37.895	252.321	7
GLIPR1	D43 Protocol 7	1.23563	0.813705	4.67169e+07	0.692484	0	0	58.1176	19.3378	38.7799	248.322	12
PYHIN1	D43 Protocol 7	1.05703	0.807996	44123488	0.654042	0	0	40.5098	9.97505	30.5348	246.58	1
KIF21A	D43 Protocol 7	1.31622	0.805608	45862995	0.679826	0	0	58.5882	22.2029	36.3853	245.851	12
GNG2	D43 Protocol 7	2.56541	1.10885	4.57284e+07	0.677831	1.69515e-222	2.43864e-220	80.3529	46.4205	33.9325	243.518	14
BBX	D43 Protocol 7	2.36867	1.02523	4.63178e+07	0.686567	1.27407e-239	2.16613e-237	84.0392	48.8509	35.1883	242.635	3
PRKCQ	D43 Protocol 7	2.09444	1.0094	4.57491e+07	0.678138	5.14714e-241	8.89806e-239	72.5098	39.1556	33.3542	240.289	10
R3HDM1	D43 Protocol 7	2.81206	1.05771	4.62992e+07	0.686292	4.83247e-225	7.17788e-223	89.098	59.1964	29.9016	234.965	2
PPARA	D43 Protocol 7	1.21878	0.768691	45477478	0.674112	0	0	54.8235	19.4663	35.3572	234.585	22
MEX3C	D43 Protocol 7	1.35381	0.776732	45769114	0.678435	5.88901e-304	1.75578e-301	62	25.6577	36.3423	233.606	18
CCND2	D43 Protocol 7	4.77578	1.26738	45416786	0.673212	1.43863e-186	1.35449e-184	93.5294	74.6371	18.8923	233.032	12
PLCL2	D43 Protocol 7	3.21409	1.13327	45764764	0.67837	2.22048e-205	2.55909e-203	88.7843	60.5572	28.2272	229.591	3
SLFN12L	D43 Protocol 7	3.36241	1.14306	4.5654e+07	0.676729	3.41176e-203	3.83534e-201	81.6863	59.3854	22.3009	229.087	17
TRAF3	D43 Protocol 7	2.8912	1.08753	4.59042e+07	0.680438	2.05585e-212	2.60265e-210	88.5882	57.9755	30.6127	227.93	14
EXOC4	D43 Protocol 7	3.49536	1.02781	4.65342e+07	0.689776	6.72028e-224	9.87497e-222	94.9412	73.4956	21.4456	227.151	7
MAPK1	D43 Protocol 7	3.04138	1.03894	46299719	0.6863	4.029e-220	5.67702e-218	92.2353	65.1497	27.0856	225.705	22
CTIF	D43 Protocol 7	1.17224	0.736183	4.5245e+07	0.670666	0	0	53.8431	18.8464	34.9968	224.664	18
BCL11B	D43 Protocol 7	0.98223	0.735642	44171204	0.654749	0	0	41.1765	9.99395	31.1825	224.499	14
REST	D43 Protocol 7	1.50446	0.797176	4.60227e+07	0.682194	9.49002e-283	2.38084e-280	68.5882	31.0894	37.4989	222.909	4
GOLGB1	D43 Protocol 7	2.47893	0.998054	46151922	0.684109	4.61457e-226	6.95464e-224	87.6471	53.5909	34.0562	222.723	3
TBC1D32	D43 Protocol 7	1.12579	0.720524	44733971	0.663091	0	0	51.0588	18.6876	32.3712	219.886	6
STOX2	D43 Protocol 7	1.08941	0.723589	43406314	0.643411	2.5642e-304	7.75745e-302	42.7843	13.7058	29.0785	217.88	4
RICTOR	D43 Protocol 7	2.71667	1.02034	4.59114e+07	0.680544	2.52271e-213	3.26397e-211	89.8824	57.1666	32.7157	214.767	5
MYO1E	D43 Protocol 7	2.84283	1.11028	45167265	0.669514	7.68362e-195	7.92318e-193	84.7059	51.3494	33.3565	213.285	15
SLC16A7	D43 Protocol 7	0.904128	0.69386	44708489	0.662713	0	0	42.2353	9.46477	32.7705	211.748	12
LRBA	D43 Protocol 7	3.23968	1.01028	4.61225e+07	0.683673	2.15554e-212	2.72048e-210	92.549	67.9165	24.6325	211.719	4
ETS1	D43 Protocol 7	2.47168	1.02243	45452203	0.673737	1.00742e-209	1.22269e-207	81.9608	47.9589	34.0019	211.553	11
CYFIP2	D43 Protocol 7	2.73324	1.01177	45802831	0.678935	3.89083e-211	4.85103e-209	82.3529	56.3464	26.0066	210.765	5
ZHX3	D43 Protocol 7	1.07284	0.690278	44483732	0.659382	0	0	49.5686	17.6368	31.9318	210.655	20
GPRIN3	D43 Protocol 7	2.01077	0.96479	44967704	0.666556	1.48649e-220	2.10896e-218	69.0588	35.8444	33.2144	210.011	4
OSBPL8	D43 Protocol 7	3.34723	1.00803	46119158	0.683624	6.59074e-211	8.14322e-209	93.7647	70.6532	23.1115	209.759	12
HIVEP3	D43 Protocol 7	2.56936	1.06985	4.50849e+07	0.668293	8.32434e-199	8.96588e-197	78.2353	47.0593	31.176	209.74	1
TC2N	D43 Protocol 7	1.72558	0.901189	44519136	0.659906	1.72905e-235	2.81186e-233	60.8235	27.6043	33.2192	209.572	14
PELO	D43 Protocol 7	1.17771	0.720841	4.463e+07	0.66155	1.82935e-293	5.0856e-291	52.6667	20.1353	32.5313	209.255	5
AOAH	D43 Protocol 7	3.00781	1.17771	44657860	0.661963	2.95376e-180	2.55852e-178	77.0588	50.2003	26.8585	209.153	7
PHF3	D43 Protocol 7	2.33052	0.955779	45943527	0.68102	1.6267e-221	2.33202e-219	87.0196	51.4023	35.6173	208.964	6
RALGAPA2	D43 Protocol 7	3.30032	1.04397	4.58189e+07	0.679173	8.05807e-203	8.93642e-201	89.8431	67.0207	22.8224	208.844	20
MVB12B	D43 Protocol 7	0.863445	0.6841	44151712	0.65446	0	0	38.902	7.87345	31.0285	208.77	9
ARID1B	D43 Protocol 7	3.41647	0.997554	4.61667e+07	0.684329	1.33319e-211	1.66725e-209	95.098	72.7812	22.3168	208.267	6
LINC01138	D43 Protocol 7	2.09775	0.939902	4.55589e+07	0.675319	1.36677e-223	1.99413e-221	76.9804	42.9317	34.0487	207.437	1
ARHGAP12	D43 Protocol 7	1.06429	0.676546	4.52396e+07	0.670586	0	0	52.4706	16.5445	35.9261	206.464	10
CAMKMT	D43 Protocol 7	2.2742	0.988342	4.53233e+07	0.671826	4.82533e-211	5.97992e-209	77.3333	44.8821	32.4513	205.796	2
CBLB	D43 Protocol 7	2.98744	1.10517	4.51503e+07	0.669263	4.66702e-188	4.49695e-186	88.902	56.9096	31.9924	204.84	3
CLEC2B	D43 Protocol 7	0.833741	0.669218	4.51495e+07	0.66925	0	0	42.1569	8.32703	33.8298	204.228	12
CALM1	D43 Protocol 7	2.29032	0.958918	45634370	0.676438	3.79624e-215	5.03847e-213	80.6275	48.7753	31.8521	203.576	14
BABAM2	D43 Protocol 7	2.3606	0.982968	4.54826e+07	0.674188	8.99813e-210	1.09532e-207	81.2549	48.6997	32.5552	203.435	2
TNRC6B	D43 Protocol 7	3.63395	0.977649	46160620	0.684238	2.64284e-210	3.24588e-208	95.4118	76.0924	19.3194	202.851	22
NCALD	D43 Protocol 7	1.67409	0.93142	4.36587e+07	0.647153	1.16713e-220	1.6616e-218	52.6667	23.8509	28.8157	202.844	8
MAL	D43 Protocol 7	0.693223	0.664665	42771887	0.634007	0	0	28	1.22845	26.7715	202.839	2
PNRC1	D43 Protocol 7	0.984481	0.664266	45516087	0.674684	0	0	50.9804	15.3954	35.585	202.717	6
ZNF683	D43 Protocol 7	1.581	0.831357	4.4651e+07	0.661861	4.98564e-244	9.24006e-242	61.2549	26.9844	34.2705	200.386	1
RESF1	D43 Protocol 7	2.41557	0.978088	4.54885e+07	0.674275	1.50314e-207	1.77971e-205	83.8039	50.1399	33.6641	200.263	12
NDFIP2	D43 Protocol 7	2.02877	0.919952	4.5282e+07	0.671215	1.21387e-219	1.693e-217	75.6471	40.1572	35.4898	199.419	13
NR3C1	D43 Protocol 7	2.5784	0.995104	4.55056e+07	0.674529	7.5977e-203	8.44864e-201	85.2941	54.2788	31.0153	199.094	5
RASA2	D43 Protocol 7	3.23564	1.05674	4.54053e+07	0.673042	6.54771e-191	6.5707e-189	90.7059	64.0686	26.6372	198.86	3
KLRC2	D43 Protocol 7	2.06752	0.961545	4.4798e+07	0.66404	1.67202e-209	2.01151e-207	70	37.4244	32.5756	198.748	12
IGF2	D43 Protocol 7	0.675592	0.650285	3.90576e+07	0.57895	0	0	16.5882	0.842909	15.7453	198.45	11
TAS2R14	D43 Protocol 7	3.11394	1.01954	4.5601e+07	0.675943	3.25584e-196	3.39995e-194	92.7843	65.694	27.0903	197.25	12
ASCC3	D43 Protocol 7	2.89931	1.02066	45487000	0.674253	1.18699e-195	1.23016e-193	89.7647	61.0637	28.7011	196.895	6
TSPAN5	D43 Protocol 7	1.81111	0.891113	44822516	0.664403	8.78271e-224	1.28596e-221	66.2745	33.2439	33.0306	196.839	4
ARHGEF3	D43 Protocol 7	2.56086	1.00362	45315919	0.671717	8.36935e-199	8.99082e-197	84.8235	52.2226	32.601	196.756	3
CLEC2D	D43 Protocol 7	1.67603	0.834539	45105525	0.668598	1.03243e-238	1.73381e-236	67.8824	32.1288	35.7535	196.752	12
MYO9A	D43 Protocol 7	1.56405	0.810597	4.50727e+07	0.668112	1.96814e-245	3.74895e-243	65.1373	30.3409	34.7963	196.51	15
SNTB2	D43 Protocol 7	1.27613	0.711443	4.51507e+07	0.669268	2.35596e-278	5.60311e-276	60.3529	25.0529	35.3	195.826	16
LINC02899	D43 Protocol 7	1.83376	0.932564	4.4419e+07	0.658422	1.7968e-212	2.28171e-210	61.8039	32.2762	29.5277	195.504	5
CSNK1G3	D43 Protocol 7	1.60628	0.793112	4.55546e+07	0.675255	2.03085e-248	3.97892e-246	71.6471	34.2644	37.3826	194.63	5
EXT1	D43 Protocol 7	2.89526	1.07734	44959005	0.666427	3.51046e-183	3.16742e-181	83.1373	55.9986	27.1386	194.459	8
RFX7	D43 Protocol 7	2.34056	0.957352	45403066	0.673009	5.59209e-205	6.42684e-203	83.6471	49.8601	33.7869	193.569	15
SEC62	D43 Protocol 7	1.42744	0.734326	4.55625e+07	0.675372	6.79536e-264	1.52781e-261	67.7647	30.7605	37.0042	191.524	3
NCOA2	D43 Protocol 7	3.13955	0.977566	45704373	0.677475	2.10472e-198	2.24344e-196	92.1961	68.0262	24.1699	191.26	8
RALGAPA1	D43 Protocol 7	2.0349	0.891111	4.54317e+07	0.673434	3.92785e-217	5.33358e-215	79.6471	43.5289	36.1182	190.941	14
AKAP9	D43 Protocol 7	2.86472	0.976608	4.55969e+07	0.675882	1.41754e-197	1.50318e-195	91.9608	63.2976	28.6632	190.266	7
FOCAD	D43 Protocol 7	2.10944	0.907562	4.53443e+07	0.672138	4.13156e-211	5.13562e-209	78.9412	45.1089	33.8323	189.036	9
SENP7	D43 Protocol 7	2.13312	0.903066	4.5397e+07	0.672919	7.90268e-211	9.73496e-209	81.451	46.1143	35.3367	187.848	3
ADAMTS6	D43 Protocol 7	0.741088	0.614719	42778707	0.634108	0	0	32.5098	5.77563	26.7342	187.596	5
KIAA1109	D43 Protocol 7	2.55291	0.959787	4.53632e+07	0.672418	4.56852e-196	4.74664e-194	88.6667	55.8626	32.8041	185.549
GSTP1	D43 Protocol 7	0.913977	0.603552	4.41119e+07	0.65387	0	0	46.3137	15.1459	31.1678	184.188	11
LCK	D43 Protocol 7	0.848201	0.60237	4.35035e+07	0.644852	0	0	40.4314	11.1581	29.2732	183.828	1
MT-ND5	D43 Protocol 7	4.11214	0.95304	4.56575e+07	0.67678	1.36561e-192	1.39076e-190	96.3137	81.936	14.3777	180.941	MT
SEC31A	D43 Protocol 7	2.10427	0.884931	4.53509e+07	0.672235	4.50599e-207	5.25197e-205	81.3725	47.4184	33.9542	180.773	4
PRF1	D43 Protocol 7	1.80788	0.862603	4.46869e+07	0.662393	5.238e-212	6.59059e-210	67.9216	35.164	32.7575	180.44	10
CCDC91	D43 Protocol 7	2.6153	0.968448	45122710	0.668853	2.62279e-188	2.53314e-186	86.3137	55.8966	30.4171	179.74	12
DZIP3	D43 Protocol 7	1.28798	0.729717	44367183	0.657654	4.88727e-248	9.52995e-246	55.8431	24.365	31.4782	178.796	3
TAX1BP1	D43 Protocol 7	2.11261	0.878978	4.53412e+07	0.672092	4.35769e-206	5.05051e-204	83.6471	47.6149	36.0322	178.693	7
TSPOAP1-AS1	D43 Protocol 7	1.73861	0.874261	44412330	0.658323	4.16908e-207	4.87309e-205	63.098	33.739	29.359	178.622	17
SUMF1	D43 Protocol 7	2.24194	0.93691	44830031	0.664515	7.25746e-192	7.31865e-190	76.9804	46.0085	30.9719	177.203	3
RGS16	D43 Protocol 7	1.04331	0.635452	43686605	0.647566	6.18676e-281	1.52424e-278	47.2941	16.5634	30.7308	176.539	1
PRDX6-AS1	D43 Protocol 7	1.21058	0.710352	4.40638e+07	0.653157	5.27896e-251	1.0595e-248	52.3922	21.9459	30.4463	176.149	1
XYLT1	D43 Protocol 7	3.02859	1.02865	44762047	0.663507	2.73641e-173	2.14451e-171	87.7255	60.1036	27.6219	175.559	16
TNRC6C	D43 Protocol 7	1.77906	0.823121	44949559	0.666287	1.00092e-215	1.34143e-213	72.2353	37.02	35.2153	175.22	17
EPRS1	D43 Protocol 7	1.22767	0.666648	44997836	0.667002	9.0672e-266	2.06111e-263	60.9412	25.892	35.0491	175.119	1
MAN1A2	D43 Protocol 7	2.21088	0.900185	4.51251e+07	0.668888	3.76759e-197	3.96455e-195	82.3922	48.7148	33.6773	174.998	1
MLLT3	D43 Protocol 7	2.17512	0.922067	44655274	0.661924	1.33879e-190	1.33373e-188	76.2353	43.2492	32.9861	173.233	9
KIFAP3	D43 Protocol 7	1.38207	0.70134	4.50338e+07	0.667535	5.19034e-249	1.02178e-246	65.2549	29.1163	36.1386	172.523	1
MBNL2	D43 Protocol 7	1.36847	0.715942	44708824	0.662718	1.84861e-243	3.38041e-241	61.6078	27.593	34.0149	172.163	13
HDGFL3	D43 Protocol 7	1.37875	0.71731	4.4825e+07	0.66444	5.99091e-243	1.06706e-240	63.2157	28.64	34.5757	172.134	15
MTMR1	D43 Protocol 7	1.27677	0.68774	4.47235e+07	0.662935	3.75988e-251	7.58316e-249	60.0392	26.3419	33.6974	170.642	X
COL1A2	D43 Protocol 7	0.599938	0.558108	38846871	0.575827	0	0	16.6667	1.61778	15.0489	170.32	7
ATXN10	D43 Protocol 7	2.60505	0.950956	4.49381e+07	0.666117	8.95095e-182	7.95417e-180	86.5098	56.4862	30.0236	170.316	22
TGFBR1	D43 Protocol 7	2.36258	0.934342	4.47598e+07	0.663474	8.84321e-185	8.10345e-183	80.4706	48.9492	31.5214	170.136	9
KMT2C	D43 Protocol 7	3.93866	0.838187	4.60258e+07	0.682239	3.05081e-204	3.48673e-202	97.2549	83.9809	13.274	168.859	7
CDH11	D43 Protocol 7	0.585989	0.550947	38773750	0.574743	0	0	16.2353	1.41745	14.8178	168.135	16
OPHN1	D43 Protocol 7	2.0395	0.899347	4.43481e+07	0.657371	2.00016e-189	1.9594e-187	70.3922	38.9552	31.4369	167.915	X
EXOC2	D43 Protocol 7	2.42161	0.921129	4.48591e+07	0.664945	6.08059e-185	5.58437e-183	83.6471	51.1491	32.498	167.879	6
MAML2	D43 Protocol 7	3.37235	1.0809	44262754	0.656106	3.02866e-157	1.92897e-155	86.4706	61.6949	24.7757	167.231	11
OXNAD1	D43 Protocol 7	2.64051	0.970349	44563563	0.660565	1.90551e-174	1.51939e-172	81.4118	52.2037	29.2081	166.724	3
TRAF5	D43 Protocol 7	1.76138	0.804728	44795290	0.664	1.17592e-209	1.423e-207	72	37.1334	34.8666	166.455	1
DOCK5	D43 Protocol 7	3.38608	0.96321	44969897	0.666588	2.83311e-175	2.27223e-173	83.0196	68.4117	14.6079	166.292	8
ATP11B	D43 Protocol 7	2.56967	0.929668	44942404	0.666181	1.78367e-181	1.57484e-179	88.7843	56.7697	32.0146	166.227	3
STAT4	D43 Protocol 7	3.04056	1.05224	44200019	0.655176	1.84387e-160	1.22757e-158	80.9412	55.0764	25.8648	166.16	2
BRWD1	D43 Protocol 7	2.1545	0.872456	4.49848e+07	0.666808	1.00243e-192	1.02597e-190	82.9804	48.4049	34.5755	165.757	21
ATRX	D43 Protocol 7	2.83705	0.935225	4.50329e+07	0.667523	6.0167e-179	5.08318e-177	92.6275	64.0762	28.5512	164.874	X
STK17A	D43 Protocol 7	2.32875	0.917341	44661413	0.662015	2.4295e-182	2.16832e-180	79.7255	48.4049	31.3206	164.813	7
TRPS1	D43 Protocol 7	2.45798	0.956418	44419091	0.658423	5.95555e-175	4.76722e-173	80.7843	47.9022	32.8821	164.812	8
SUCLG2	D43 Protocol 7	2.62003	0.950505	44683969	0.66235	9.34387e-176	7.53812e-174	84.2353	54.43	29.8053	164.554	3
CD3D	D43 Protocol 7	0.837088	0.56178	43245702	0.64103	5.49197e-295	1.55836e-292	41.9216	13.7436	28.178	163.931	11
NCR2	D43 Protocol 7	0.642026	0.536634	43053702	0.638184	0	0	33.2549	5.79075	27.4642	163.767	6
SEL1L3	D43 Protocol 7	1.54603	0.77063	44384171	0.657906	1.16758e-214	1.52505e-212	63.098	31.1234	31.9747	163.232	4
CSF1	D43 Protocol 7	2.81508	1.04971	43867081	0.650241	4.89917e-157	3.11067e-155	78.3922	48.5788	29.8134	162.188	1
NIPBL	D43 Protocol 7	3.267	0.909847	45203339	0.670048	2.83525e-180	2.46105e-178	95.4902	73.1327	22.3574	161.597	5
COL3A1	D43 Protocol 7	0.544649	0.527372	3.76698e+07	0.558378	0	0	12.3529	0.729513	11.6234	160.94	2
CEP350	D43 Protocol 7	2.7086	0.92152	4.49068e+07	0.665653	8.16013e-177	6.67476e-175	91.0196	61.2451	29.7745	160.506	1
TNC	D43 Protocol 7	0.563459	0.524599	38375483	0.568839	0	0	15.4902	1.86725	13.6229	160.094	9
ARL6IP5	D43 Protocol 7	1.79232	0.797972	4.48012e+07	0.664087	5.00147e-203	5.6071e-201	72.9412	39.904	33.0372	159.795	3
ATM	D43 Protocol 7	2.32622	0.899068	4.46456e+07	0.661781	5.24306e-179	4.43869e-177	84.6275	50.1777	34.4498	158.553	11
SERINC1	D43 Protocol 7	1.10137	0.606896	4.46126e+07	0.661292	8.04466e-264	1.79886e-261	57.5294	23.5145	34.0149	158.245	6
STK26	D43 Protocol 7	1.59805	0.7455	4.48292e+07	0.664503	9.38001e-215	1.23301e-212	70.4706	35.8671	34.6035	157.978	X
JAKMIP2	D43 Protocol 7	1.87493	0.853792	44070788	0.653261	1.19058e-187	1.14184e-185	67.1373	35.7953	31.342	157.902	5
MKLN1	D43 Protocol 7	2.6168	0.9133	4.48122e+07	0.664251	2.37854e-175	1.91512e-173	89.0588	59.2758	29.783	157.743	7
SLAMF7	D43 Protocol 7	1.11718	0.649364	43368066	0.642844	4.56354e-244	8.49603e-242	48.3529	18.6347	29.7182	156.543	1
ZBTB20	D43 Protocol 7	2.48597	0.955816	4.41386e+07	0.654265	1.08e-165	7.70112e-164	80.6275	48.163	32.4645	155.906	3
TALAM1	D43 Protocol 7	3.4312	0.937915	44829284	0.664504	9.53587e-169	7.04387e-167	95.7255	73.4427	22.2828	155.837	11
ZNF292	D43 Protocol 7	2.42892	0.89515	44728707	0.663013	3.00594e-176	2.43938e-174	87.9608	55.065	32.8958	155.409	6
MARCHF3	D43 Protocol 7	1.77311	0.837587	43804087	0.649307	4.98458e-188	4.79172e-186	62.7059	32.503	30.2029	155.221	5
FBXO2	D43 Protocol 7	1.1141	0.639137	4.37235e+07	0.648113	1.64179e-245	3.14185e-243	50.8627	20.5171	30.3457	154.992	1
CNOT6L	D43 Protocol 7	1.71358	0.771129	44675532	0.662225	3.18215e-203	3.58702e-201	72.4314	37.8855	34.5458	154.569	4
LINC01163	D43 Protocol 7	0.561742	0.503394	41197932	0.610676	0	0	24.6667	2.49471	22.172	153.623	10
PREP	D43 Protocol 7	1.81406	0.79274	44661708	0.66202	1.80707e-196	1.89186e-194	75.0196	40.4256	34.594	153.572	6
MIAT	D43 Protocol 7	0.631381	0.496473	42313822	0.627217	0	0	31.7647	6.02132	25.7434	151.511	22
INVS	D43 Protocol 7	1.9836	0.845806	44352438	0.657435	8.92174e-182	7.94537e-180	72.6275	42.7313	29.8961	151.484	9
PDCD4	D43 Protocol 7	1.62248	0.752044	44402162	0.658173	6.16126e-203	6.88856e-201	68.549	34.495	34.054	150.53	10
LINC00342	D43 Protocol 7	1.51289	0.723648	44413209	0.658336	1.2767e-209	1.54043e-207	66.5098	32.6202	33.8896	149.659	2
KLHL23	D43 Protocol 7	0.728974	0.489129	42961507	0.636818	0	0	39.7647	11.6949	28.0698	149.27	2
PHLDB2	D43 Protocol 7	0.627315	0.488878	41108913	0.609357	0	0	28.2353	6.42576	21.8095	149.193	3
SYTL2	D43 Protocol 7	1.31832	0.709979	4.35622e+07	0.645721	1.47054e-212	1.87319e-210	54	24.4746	29.5254	148.902	11
FNDC3A	D43 Protocol 7	2.5705	0.910609	44427038	0.658541	4.02798e-165	2.85245e-163	87.2157	57.2271	29.9886	148.015	13
CCND3	D43 Protocol 7	2.50556	0.918917	4.41924e+07	0.655063	1.95051e-163	1.34425e-161	80.8235	51.6631	29.1604	147.828	6
SMURF2	D43 Protocol 7	2.42292	0.902986	4.42809e+07	0.656375	3.44397e-166	2.49469e-164	84.4706	51.3003	33.1703	147.731	17
COL6A3	D43 Protocol 7	0.507516	0.483853	37860816	0.56121	0	0	13.098	0.914726	12.1833	147.66	2
XPR1	D43 Protocol 7	1.63197	0.743605	4.45312e+07	0.660085	2.8327e-201	3.10796e-199	70.8627	36.6798	34.183	147.611	1
DRAXIN	D43 Protocol 7	0.644763	0.481491	4.17274e+07	0.618524	0	0	31.4118	7.53326	23.8785	146.939	1
PDGFRB	D43 Protocol 7	0.574665	0.479622	41551539	0.615918	0	0	27.5294	4.19943	23.33	146.368	5
CCDC146	D43 Protocol 7	1.00075	0.603627	43219932	0.640648	1.99315e-245	3.77909e-243	46.3529	17.7578	28.5952	146.333	7
KDM7A	D43 Protocol 7	1.35166	0.673177	44136530	0.654235	3.93632e-220	5.5655e-218	60.9804	27.3813	33.5991	146.251	7
RAB8B	D43 Protocol 7	2.40727	0.880451	44406165	0.658232	3.29917e-168	2.41532e-166	83.4902	53.2696	30.2206	145.818	15
SGMS1	D43 Protocol 7	2.22786	0.857002	4.44056e+07	0.658224	9.39713e-173	7.3088e-171	82.4706	49.1495	33.3211	145.807	10
IL2RG	D43 Protocol 7	1.46117	0.728342	4.40995e+07	0.653686	2.6633e-202	2.94567e-200	61.2157	31.6488	29.5669	145.327	X
HIP1	D43 Protocol 7	2.70035	0.947187	44022231	0.652541	1.27706e-155	7.92507e-154	84.8627	54.1087	30.754	145.015	7
RPS6KC1	D43 Protocol 7	2.18261	0.852805	4.43814e+07	0.657865	2.33422e-172	1.80186e-170	82.549	48.8282	33.7208	144.759	1
SH3BGRL3	D43 Protocol 7	1.15575	0.640849	43865792	0.650222	1.31622e-228	2.02069e-226	54.1569	23.9341	30.2228	144.636	1
COL1A1	D43 Protocol 7	0.500374	0.472177	3.79605e+07	0.562688	0	0	13.6078	1.1453	12.4625	144.096	17
DLEU1	D43 Protocol 7	3.60129	0.987811	4.40769e+07	0.653351	3.19081e-148	1.8108e-146	91.6078	69.3	22.3079	143.966	13
SLC20A2	D43 Protocol 7	1.72674	0.770179	44281045	0.656377	1.20804e-189	1.19193e-187	70.6275	37.7684	32.8591	143.965	8
APBB1	D43 Protocol 7	0.654706	0.468016	42876306	0.635555	0	0	37.1765	9.60463	27.5718	142.827	11
DDX24	D43 Protocol 7	1.11569	0.594411	44317666	0.65692	3.21687e-243	5.85641e-241	57.8824	24.6145	33.2679	142.797	14
UBC	D43 Protocol 7	1.43036	0.689694	4.43041e+07	0.656718	1.82576e-209	2.19005e-207	64.8235	31.5392	33.2844	142.532	12
KLHL20	D43 Protocol 7	1.42285	0.687077	4.43129e+07	0.656849	3.27618e-210	4.01176e-208	64.7451	31.4295	33.3156	142.497	1
GALNT1	D43 Protocol 7	1.69784	0.752124	44355932	0.657487	4.98666e-192	5.05347e-190	71.8431	37.7759	34.0672	142.374	18
GMCL1	D43 Protocol 7	1.04546	0.590919	43796431	0.649194	6.90267e-244	1.27356e-241	51.9608	21.1445	30.8162	142.349	2
PRRC2C	D43 Protocol 7	3.95058	0.761317	4.55505e+07	0.675194	1.01645e-188	9.86341e-187	97.9216	85.8558	12.0658	141.61	1
DYM	D43 Protocol 7	2.42698	0.877796	44301580	0.656682	2.32789e-163	1.60165e-161	86.4314	54.7664	31.665	141.146	18
CDK6	D43 Protocol 7	3.0694	0.976791	4.391e+07	0.650878	6.0309e-147	3.33515e-145	90	61.4946	28.5054	141.124	7
SLC38A1	D43 Protocol 7	3.06162	0.914407	4.43162e+07	0.656899	2.07825e-156	1.30546e-154	90.7451	66.0002	24.7449	140.713	12
TAF7	D43 Protocol 7	1.05092	0.577535	4.39788e+07	0.651897	3.13699e-245	5.89353e-243	54	22.0479	31.9521	139.896	5
BIRC6	D43 Protocol 7	3.61833	0.841691	44855801	0.664897	3.17602e-168	2.32931e-166	96.3922	79.3166	17.0756	139.412	2
SOS1	D43 Protocol 7	3.59127	0.961394	4.40837e+07	0.653452	2.00223e-147	1.12694e-145	94.9804	72.2407	22.7397	139.352	2
KLRF2	D43 Protocol 7	0.533013	0.455055	41142553	0.609855	0	0	25.8039	3.88192	21.922	138.871	12
RPS6KA5	D43 Protocol 7	2.3092	0.873323	43992500	0.6521	4.13967e-161	2.7876e-159	77.9608	48.4389	29.5219	138.47	14
REV3L	D43 Protocol 7	1.82555	0.779149	4.41102e+07	0.653844	3.85701e-180	3.33388e-178	73.2941	39.1556	34.1385	138.281	6
TBCK	D43 Protocol 7	1.99363	0.806355	4.42e+07	0.655176	1.32989e-172	1.0324e-170	78	44.7536	33.2464	137.069	4
SLK	D43 Protocol 7	1.86761	0.77172	4.43433e+07	0.6573	3.93632e-180	3.3953e-178	77.2549	43.064	34.1909	136.956	10
TCF12	D43 Protocol 7	3.24186	0.891763	4.43778e+07	0.657812	4.66753e-156	2.923e-154	93.9608	71.4772	22.4836	136.916	15
PLCB1	D43 Protocol 7	3.46327	1.03505	4.35029e+07	0.644842	1.2282e-134	5.70351e-133	86.5882	63.8419	22.7464	136.878	20
MIR3667HG	D43 Protocol 7	0.53948	0.444352	40477353	0.599995	0	0	24.0784	4.01043	20.068	135.605	22
DDHD1	D43 Protocol 7	1.70602	0.73477	4.4178e+07	0.65485	1.2265e-186	1.15741e-184	72.7059	37.2845	35.4213	135.151	14
NAP1L4	D43 Protocol 7	1.8193	0.759433	44348463	0.657377	1.4468e-180	1.26384e-178	77.2941	42.9052	34.3889	135.102	11
NEDD9	D43 Protocol 7	2.62302	0.90943	4.38356e+07	0.649775	3.10199e-150	1.81033e-148	80.3137	54.3846	25.9291	134.361	6
TSHZ2	D43 Protocol 7	0.69619	0.632854	37903811	0.561848	3.43984e-214	4.46463e-212	14.8235	2.72528	12.0982	133.754	20
SELPLG	D43 Protocol 7	1.03374	0.584978	4.33982e+07	0.643291	1.54903e-230	2.45129e-228	49.8431	20.5246	29.3185	133.147	12
TRIP12	D43 Protocol 7	3.2785	0.856521	44466959	0.659133	6.08759e-158	3.93199e-156	95.2549	73.866	21.3889	133.108	2
SLMAP	D43 Protocol 7	2.25133	0.826643	4.42489e+07	0.655901	1.60628e-163	1.11261e-161	85.451	52.8992	32.5518	133.051	3
ST8SIA4	D43 Protocol 7	1.98706	0.813578	43870378	0.65029	4.60924e-166	3.31543e-164	73.0588	42.5461	30.5127	133.003	5
ANKRD44	D43 Protocol 7	4.25848	0.817398	44752588	0.663367	4.13238e-165	2.92135e-163	90.6667	80.1444	10.5223	132.855	2
PTPRM	D43 Protocol 7	0.827217	0.584136	40864399	0.605732	8.29803e-230	1.29815e-227	30.2745	9.272	21.0025	132.533	18
DNAJB14	D43 Protocol 7	2.06285	0.803393	4.41652e+07	0.65466	2.19777e-167	1.60328e-165	81.0196	47.441	33.5786	132.395	4
ATF6	D43 Protocol 7	2.09513	0.804509	44192695	0.655068	2.33118e-166	1.69161e-164	82.5098	48.8471	33.6627	131.756	1
MAGED1	D43 Protocol 7	1.86457	0.783021	43949274	0.651459	1.02574e-170	7.74366e-169	72.6667	41.3479	31.3188	131.635	X
BRAF	D43 Protocol 7	2.41111	0.851876	4.41097e+07	0.653837	5.61561e-157	3.56007e-155	86.549	55.4657	31.0833	131.571	7
FYN	D43 Protocol 7	3.13267	0.954921	4.36876e+07	0.647581	1.1553e-139	5.78268e-138	91.3333	63.4639	27.8695	131.051	6
NBEAL1	D43 Protocol 7	1.32891	0.651357	43979372	0.651906	6.60526e-204	7.52817e-202	62.0784	29.7475	32.3309	131.003	2
HECTD4	D43 Protocol 7	2.73445	0.876759	44081436	0.653418	1.05467e-151	6.25263e-150	90.7059	61.7251	28.9808	130.816	12
SRGAP3	D43 Protocol 7	1.88813	0.835871	43178431	0.640033	1.4469e-158	9.44939e-157	62.7843	35.4778	27.3065	130.416	3
XRN1	D43 Protocol 7	2.69715	0.882744	4.39957e+07	0.652147	6.44556e-150	3.74042e-148	90.549	60.5156	30.0334	130.14	3
SMYD3	D43 Protocol 7	3.69883	0.952062	4.37809e+07	0.648964	4.80099e-139	2.37133e-137	93.1373	72.4146	20.7227	130.075	1
SON	D43 Protocol 7	2.89123	0.862954	4.42147e+07	0.655394	4.75797e-153	2.84952e-151	92.9804	66.7675	26.2129	129.914	21
CSGALNACT2	D43 Protocol 7	1.39587	0.646516	4.41298e+07	0.654136	2.84078e-203	3.21183e-201	65.6471	31.2821	34.3649	129.622	10
BACH2	D43 Protocol 7	1.64686	0.791463	4.29226e+07	0.636242	3.55324e-166	2.56482e-164	56.9804	29.6492	27.3312	129.476	6
CDC73	D43 Protocol 7	1.92601	0.770441	4.41525e+07	0.654471	5.01452e-170	3.75806e-168	78.9412	45.3735	33.5677	128.991	1
DISC1	D43 Protocol 7	1.84374	0.785125	43602696	0.646322	9.23871e-167	6.72774e-165	68.4706	37.7457	30.7249	128.896	1
C1orf21	D43 Protocol 7	0.890522	0.578504	41602927	0.61668	4.19932e-225	6.26002e-223	35.7647	12.2203	23.5444	128.546	1
AUH	D43 Protocol 7	1.34481	0.660647	4.37137e+07	0.647968	4.4943e-196	4.68136e-194	60.1176	29.2259	30.8918	127.723	9
KMT2A	D43 Protocol 7	2.19811	0.815101	44061274	0.65312	3.74217e-159	2.44782e-157	84.5882	51.5649	33.0234	127.654	11
SLC9A9	D43 Protocol 7	1.13706	0.622138	42851216	0.635183	1.88932e-207	2.22097e-205	48.1176	20.3583	27.7593	127.323	3
USP3	D43 Protocol 7	2.33227	0.830553	4.40093e+07	0.652349	1.53974e-155	9.54084e-154	85.3725	53.7043	31.6683	127.092	15
FHIT	D43 Protocol 7	1.65056	0.79894	4.27938e+07	0.634332	1.24879e-161	8.47855e-160	55.6471	29.7702	25.8769	127.089	3
ARID2	D43 Protocol 7	2.53581	0.859544	43928499	0.651151	1.4042e-149	8.10298e-148	88.549	58.1191	30.4299	126.431	12
LRFN5	D43 Protocol 7	0.448642	0.414178	37821408	0.560626	0	0	13.4118	1.34941	12.0624	126.396	14
TOX	D43 Protocol 7	4.1035	0.93149	4.37446e+07	0.648425	6.57826e-138	3.18044e-136	86.7059	73.6355	13.0704	126.215	8
CD3E	D43 Protocol 7	1.41551	0.681821	43609725	0.646426	3.00288e-187	2.85996e-185	60.549	30.6131	29.9359	125.826	11
GOLGA8A	D43 Protocol 7	1.65836	0.707498	43984944	0.651988	5.17829e-180	4.44792e-178	72.3137	37.2619	35.0519	125.476	15
SYNRG	D43 Protocol 7	2.62532	0.854393	4.3916e+07	0.650966	2.76908e-149	1.589e-147	86.902	58.1758	28.7261	125.424	CHR_HSCHR17_7_CTG4
HEG1	D43 Protocol 7	1.52093	0.683757	4.35482e+07	0.645514	3.85163e-185	3.56115e-183	63.4902	30.2691	33.2211	124.75	3
TRAT1	D43 Protocol 7	0.520318	0.407876	41200920	0.610721	0	0	27.6863	5.28803	22.3982	124.473	3
TBCD	D43 Protocol 7	1.9316	0.773595	4.38642e+07	0.650198	1.83763e-163	1.26858e-161	75.9216	43.8237	32.0979	124.469	17
CCDC7	D43 Protocol 7	1.12167	0.624622	42960890	0.636809	6.73257e-202	7.4264e-200	49.2157	22.0328	27.1829	124.38	10
CUL3	D43 Protocol 7	2.16118	0.79949	4.40006e+07	0.65222	1.8768e-157	1.20092e-155	84.6275	51.4174	33.21	123.857	2
UBA6	D43 Protocol 7	1.79705	0.735644	44030335	0.652661	2.15518e-170	1.62107e-168	76.6275	42.7427	33.8848	123.434	4
IGF2R	D43 Protocol 7	2.92389	0.904237	4.36113e+07	0.646449	5.03909e-138	2.44491e-136	91.0196	62.4924	28.5272	122.625	6
BNC2	D43 Protocol 7	1.6007	0.786476	4.25018e+07	0.630004	4.44794e-158	2.88653e-156	53.8039	27.7291	26.0749	122.328	9
SRP72	D43 Protocol 7	1.28028	0.612276	43955992	0.651559	3.53287e-201	3.86586e-199	62.9804	30.1708	32.8095	121.483	4
APBB1IP	D43 Protocol 7	2.22944	0.837137	43459556	0.6442	2.13499e-147	1.20003e-145	74.1961	46.6813	27.5148	121.319	10
CPNE3	D43 Protocol 7	0.815757	0.475731	43271707	0.641416	1.22904e-257	2.56688e-255	46.3922	16.707	29.6852	121.117	8
GLG1	D43 Protocol 7	2.45022	0.849317	4.37052e+07	0.647842	6.07334e-145	3.25791e-143	88.0784	55.5791	32.4994	121.017	16
PCCA	D43 Protocol 7	2.31003	0.836183	4.36607e+07	0.647182	5.25956e-147	2.91643e-145	83.2549	51.9126	31.3423	120.858	13
ZFAND6	D43 Protocol 7	2.13761	0.790902	4.38777e+07	0.650399	3.71686e-155	2.2859e-153	82.4706	50.2155	32.2551	120.724	15
MEF2A	D43 Protocol 7	3.11449	0.920815	43487566	0.644615	3.71619e-133	1.69511e-131	91.3725	66.0039	25.3686	120.416	15
CAST	D43 Protocol 7	1.72876	0.721651	4.37799e+07	0.648949	8.86222e-169	6.56986e-167	72.4706	39.3446	33.126	119.926	5
CNOT2	D43 Protocol 7	2.5881	0.841075	4.37797e+07	0.648945	5.41857e-145	2.91808e-143	88.902	58.5765	30.3255	119.883	12
N4BP2L2	D43 Protocol 7	3.01352	0.867732	4.37861e+07	0.64904	1.49033e-140	7.56082e-139	93.2549	67.8372	25.4177	119.852	13
NCOR1	D43 Protocol 7	3.33787	0.813328	44199636	0.65517	8.58126e-150	4.95881e-148	95.2941	76.0281	19.266	119.807	17
EMB	D43 Protocol 7	1.90073	0.758081	4.36867e+07	0.647567	1.78439e-160	1.1899e-158	72.549	42.4025	30.1465	119.72	5
TES	D43 Protocol 7	1.74433	0.72043	43858443	0.650113	2.51502e-168	1.84782e-166	73.4902	40.9246	32.5656	119.399	7
RNF157	D43 Protocol 7	1.07033	0.588486	4.28971e+07	0.635864	1.90463e-205	2.20123e-203	48.8235	20.9593	27.8642	119.261	17
SBF2	D43 Protocol 7	2.64644	0.864819	43570589	0.645846	1.1194e-139	5.60979e-138	85.3333	57.9868	27.3465	118.697	11
TTC3	D43 Protocol 7	2.06119	0.789739	43682613	0.647507	1.22065e-152	7.24711e-151	79.1373	47.4524	31.6849	118.571	21
JMJD1C	D43 Protocol 7	3.3308	0.87834	4.37019e+07	0.647792	9.51303e-137	4.55651e-135	94.549	72.8946	21.6544	117.997	10
EHBP1	D43 Protocol 7	1.69995	0.725931	4.357e+07	0.645838	1.81749e-164	1.27392e-162	68.6275	38.3391	30.2883	117.524	2
AGAP2	D43 Protocol 7	1.03229	0.559208	43164625	0.639829	5.63174e-212	7.0644e-210	50.7843	21.6813	29.103	116.959	12
ITGB1	D43 Protocol 7	1.86091	0.742115	4.37371e+07	0.648315	8.49897e-160	5.61287e-158	76.5098	43.5213	32.9885	116.698	10
WDR7	D43 Protocol 7	2.04774	0.770261	43731604	0.648233	1.7013e-153	1.02637e-151	79.8431	47.9286	31.9145	116.301	18
TRAPPC10	D43 Protocol 7	2.31659	0.79771	4.37741e+07	0.648863	6.83748e-148	3.8643e-146	84.0784	54.6984	29.3801	115.997	21
IVNS1ABP	D43 Protocol 7	2.63856	0.852995	4.34971e+07	0.644757	2.52263e-138	1.23121e-136	83.7255	57.0532	26.6723	115.93	1
CHD9	D43 Protocol 7	3.21695	0.862172	4.36835e+07	0.64752	7.92525e-137	3.80043e-135	93.5294	70.759	22.7704	115.893	16
POC1B	D43 Protocol 7	1.40132	0.647653	4.35413e+07	0.645412	1.47334e-181	1.30644e-179	62.7059	31.4258	31.2801	115.855	12
CTNND1	D43 Protocol 7	1.71305	0.711111	43645168	0.646952	3.13584e-165	2.2245e-163	71.8431	38.925	32.9181	115.664	11
KDM5A	D43 Protocol 7	2.44796	0.816758	43710825	0.647925	1.11606e-143	5.87203e-142	87.8039	57.6731	30.1308	115.352	12
ZAP70	D43 Protocol 7	0.459556	0.377967	4.07825e+07	0.604519	0	0	24.902	3.80632	21.0956	115.346	2
FAM172A	D43 Protocol 7	2.85869	0.862467	43534012	0.645304	2.24208e-135	1.04827e-133	90.1176	63.7474	26.3703	114.69	5
BAZ2B	D43 Protocol 7	2.46803	0.836361	43488950	0.644636	2.41338e-139	1.19634e-137	84.9412	55.1331	29.8081	114.516	2
ENSG00000255641	D43 Protocol 7	1.13427	0.588271	43027784	0.6378	2.31648e-197	2.44382e-195	52.2745	23.1479	29.1266	114.485	12
PTPN22	D43 Protocol 7	2.38204	0.840569	4.33025e+07	0.641873	1.43642e-138	7.03572e-137	76.3137	50.5027	25.811	114.446	1
ENSG00000289485	D43 Protocol 7	0.700579	0.484764	4.12426e+07	0.611339	1.02368e-238	1.72616e-236	32.2745	10.0129	22.2617	114.289	17
HBP1	D43 Protocol 7	0.732213	0.448082	42578200	0.631136	1.67007e-257	3.47036e-255	40.9412	13.6566	27.2845	114.019	7
CAPS2	D43 Protocol 7	0.467848	0.373245	40602203	0.601846	0	0	25.451	5.06501	20.386	113.905	12
RBMS1	D43 Protocol 7	2.98745	0.897677	4.33122e+07	0.642016	3.20067e-129	1.37462e-127	91.6471	64.0535	27.5935	113.881	2
CENPC	D43 Protocol 7	1.5591	0.668743	43750501	0.648513	8.71322e-173	6.78971e-171	69.6863	37.1296	32.5567	113.799	4
MED23	D43 Protocol 7	1.0572	0.54741	43452291	0.644093	3.88647e-210	4.74495e-208	54.549	23.9681	30.5809	113.491	6
CTSA	D43 Protocol 7	0.885252	0.510131	4.26658e+07	0.632434	9.1893e-225	1.35514e-222	44.549	17.0585	27.4905	113.182	20
ODF2L	D43 Protocol 7	1.2565	0.598984	4.35561e+07	0.645631	3.75954e-191	3.78196e-189	60.7059	28.8403	31.8655	112.862	1
SLC38A9	D43 Protocol 7	1.36128	0.631671	4.34894e+07	0.644643	3.813e-181	3.34503e-179	61.9216	31.0062	30.9154	112.738	5
HERC2	D43 Protocol 7	2.22356	0.794736	4.35512e+07	0.645559	4.78143e-144	2.52538e-142	82.7059	51.7161	30.9898	112.533	15
SEPTIN9	D43 Protocol 7	2.87159	0.855418	4.34569e+07	0.644161	3.5828e-133	1.63608e-131	89.8824	64.0346	25.8477	111.877	17
CLDND1	D43 Protocol 7	1.08396	0.551143	4.33077e+07	0.64195	6.26554e-205	7.18076e-203	54.3529	23.798	30.5549	111.41	3
KTN1	D43 Protocol 7	2.09849	0.765787	4.36283e+07	0.646702	2.27681e-147	1.27799e-145	82.0784	50.6161	31.4623	110.958	14
ITGAV	D43 Protocol 7	0.893042	0.535984	42250541	0.626279	1.09136e-208	1.30531e-206	42.1961	16.7486	25.4475	110.351	2
SERINC3	D43 Protocol 7	0.985361	0.518652	43350813	0.642588	3.67483e-215	4.89311e-213	52.549	22.3957	30.1533	110.115	20
HDAC8	D43 Protocol 7	2.82951	0.844712	4.34226e+07	0.643653	2.25509e-132	1.01736e-130	88.549	63.8721	24.6769	109.806	X
NKG7	D43 Protocol 7	1.36589	0.642728	4.30134e+07	0.637587	6.9687e-173	5.44061e-171	58.0392	28.4661	29.5731	109.434	19
H3-3B	D43 Protocol 7	1.43858	0.634026	4.35801e+07	0.645987	1.0976e-173	8.66788e-172	66.2353	34.5101	31.7252	108.458	17
CD7	D43 Protocol 7	0.418276	0.355206	40179365	0.595578	0	0	22.3922	3.25068	19.1415	108.4	17
RFTN1	D43 Protocol 7	2.18401	0.789615	43257096	0.641199	2.28358e-139	1.13336e-137	78.8235	48.1176	30.7059	108.134	3
HERC1	D43 Protocol 7	3.82349	0.777509	4.39263e+07	0.651119	1.99423e-141	1.02563e-139	94.902	80.8663	14.0356	108.065	15
ATP10D	D43 Protocol 7	1.31319	0.6161	43201228	0.640371	1.37091e-177	1.13036e-175	59.2157	29.0293	30.1864	107.785	4
MICAL3	D43 Protocol 7	1.51765	0.666411	43248686	0.641075	3.75127e-164	2.62487e-162	64.4706	33.9016	30.569	107.679	22
PHC3	D43 Protocol 7	2.09354	0.756105	4.34962e+07	0.644743	3.5846e-144	1.89569e-142	82.6275	49.8715	32.756	107.157	3
UBAC2	D43 Protocol 7	2.72509	0.835363	43312969	0.642027	1.80404e-130	7.87957e-129	89.1765	61.5135	27.663	107.013	13
MICU2	D43 Protocol 7	1.67593	0.688134	4.34572e+07	0.644166	4.96841e-158	3.21416e-156	70.9412	39.6129	31.3282	107	13
ASAP2	D43 Protocol 7	0.820535	0.500142	41704814	0.61819	1.25779e-215	1.68021e-213	37.6863	13.3731	24.3131	106.418	2
TPR	D43 Protocol 7	2.44395	0.793433	43449296	0.644048	9.88361e-136	4.65809e-134	87.6863	58.7164	28.9699	105.79	1
RFX3	D43 Protocol 7	1.39156	0.656536	42883811	0.635666	1.28465e-163	8.92834e-162	57.7647	29.9705	27.7942	105.735	9
ARHGAP5	D43 Protocol 7	1.48946	0.644268	4.32814e+07	0.641559	3.92406e-166	2.82752e-164	65.9216	33.4064	32.5152	105.369	14
MDM2	D43 Protocol 7	1.84326	0.728718	43213004	0.640546	1.16944e-145	6.38137e-144	72.1961	42.5045	29.6915	104.349	12
PCNX1	D43 Protocol 7	3.59161	0.817832	43466831	0.644308	1.02706e-129	4.43879e-128	94.8235	76.7274	18.0961	104.153	14
MAP2K4	D43 Protocol 7	1.67006	0.679877	43417293	0.643574	1.20013e-155	7.45895e-154	71.9608	40.161	31.7998	104.108	17
AGO2	D43 Protocol 7	1.72752	0.685536	4.34114e+07	0.643487	6.02748e-154	3.65774e-152	74.2745	40.8641	33.4104	103.815	8
UBE2H	D43 Protocol 7	2.17503	0.764292	43318713	0.642113	4.08401e-138	1.98386e-136	81.9608	50.9639	30.9969	103.716	7
ZNF37BP	D43 Protocol 7	1.20397	0.574015	4.32026e+07	0.640391	2.97006e-183	2.68572e-181	58.0784	27.5212	30.5573	103.65	10
SCFD1	D43 Protocol 7	1.94601	0.725179	4.34347e+07	0.643831	2.70223e-145	1.46483e-143	79.9216	47.3163	32.6053	103.58	14
CD300A	D43 Protocol 7	1.84069	0.726169	43030412	0.637839	2.70064e-144	1.43006e-142	69.451	39.972	29.479	103.003	17
STARD9	D43 Protocol 7	1.25931	0.587183	4.30232e+07	0.637733	4.72019e-178	3.93132e-176	57.9216	27.0903	30.8313	102.995	15
NRG1	D43 Protocol 7	0.590534	0.517397	37885846	0.561581	9.80707e-202	1.07888e-199	15.0588	2.93317	12.1257	102.945	8
CAB39	D43 Protocol 7	2.8467	0.827396	43213022	0.640546	1.31333e-126	5.43619e-125	89.8431	64.2085	25.6346	102.816	2
LMBR1	D43 Protocol 7	1.58157	0.658796	43324345	0.642196	2.12098e-158	1.3786e-156	68.902	37.2921	31.6099	102.68	7
CUL1	D43 Protocol 7	1.94635	0.722851	43387678	0.643135	1.75017e-144	9.29147e-143	79.5686	46.8363	32.7324	102.668	7
NEK7	D43 Protocol 7	2.24787	0.782781	4.3173e+07	0.639953	2.30624e-133	1.05784e-131	83.2941	51.6027	31.6915	102.525	1
DHRS3	D43 Protocol 7	1.23757	0.60361	4.26957e+07	0.632878	2.11312e-172	1.63425e-170	53.6863	25.6804	28.0059	102.485	1
NLRC3	D43 Protocol 7	1.71253	0.70543	43000726	0.637399	3.04925e-147	1.7046e-145	66.0784	37.9989	28.0795	102.124	16
MINDY2	D43 Protocol 7	1.36427	0.615809	43201817	0.64038	2.47848e-168	1.82423e-166	61.7255	31.8907	29.8348	102.064	15
ROCK1	D43 Protocol 7	2.91691	0.801515	4.33866e+07	0.643118	1.21059e-129	5.22651e-128	92.3137	68.3021	24.0116	102.018	18
PRRX1	D43 Protocol 7	0.342035	0.333655	36889249	0.546809	0	0	9.68627	0.340187	9.34609	101.823	1
TIGAR	D43 Protocol 7	1.07621	0.556453	4.27376e+07	0.633498	2.97514e-185	2.75697e-183	50.8627	23.3066	27.5561	101.586	12
KLHL2	D43 Protocol 7	1.62197	0.690535	4.30174e+07	0.637647	1.63995e-149	9.43696e-148	64.7059	37.1825	27.5234	101.526	4
MIR31HG	D43 Protocol 7	0.375088	0.332596	38530138	0.571132	0	0	16.2353	2.04112	14.1942	101.5	9
COL6A2	D43 Protocol 7	0.374885	0.331956	38029646	0.563713	0	0	14.3529	1.60266	12.7503	101.304	21
KIAA2026	D43 Protocol 7	2.20711	0.768596	4.31807e+07	0.640067	1.24718e-133	5.74624e-132	83.1373	51.5535	31.5837	100.871	9
UBA6-DT	D43 Protocol 7	1.04685	0.556697	42488662	0.629809	8.16481e-184	7.41574e-182	48.3922	21.7455	26.6466	100.834	4
APPL2	D43 Protocol 7	1.17351	0.556533	43173097	0.639954	9.86889e-184	8.94374e-182	57.6863	27.1243	30.562	100.759	12
WDR70	D43 Protocol 7	2.24494	0.768724	43231934	0.640826	1.93397e-133	8.89065e-132	83.6078	53.5455	30.0623	100.742	5
IL1RAPL1	D43 Protocol 7	0.545079	0.475231	38043532	0.563919	2.27314e-214	2.95968e-212	15.5294	2.94829	12.5811	100.525	X
RB1CC1	D43 Protocol 7	1.51865	0.633449	43336738	0.64238	1.11896e-160	7.4738e-159	68.5098	36.4001	32.1097	100.165	8
TGFB2	D43 Protocol 7	0.349212	0.32521	3.78716e+07	0.561369	0	0	13.3725	1.13018	12.2424	99.2457	1
HIVEP2	D43 Protocol 7	1.86724	0.715876	42974271	0.637007	4.93431e-141	2.53139e-139	71.9608	40.7469	31.2139	99.2181	6
GCC2	D43 Protocol 7	1.46915	0.623092	4.32666e+07	0.64134	7.16881e-161	4.81164e-159	66.902	35.3682	31.5338	98.6465	2
SH3GLB1	D43 Protocol 7	1.37152	0.59363	4.33895e+07	0.643162	9.41715e-169	6.96869e-167	66.1176	33.8373	32.2803	98.6356	1
ZFHX4	D43 Protocol 7	0.348575	0.321569	37902399	0.561827	0	0	13.4902	1.14152	12.3487	98.1346	8
OPTN	D43 Protocol 7	1.40369	0.60053	4.3277e+07	0.641494	5.54153e-166	3.97214e-164	65.2549	33.4707	31.7842	98.1272	10
COL12A1	D43 Protocol 7	0.33849	0.320799	37531412	0.556328	0	0	12	0.752192	11.2478	97.8996	6
PRDX6	D43 Protocol 7	0.845803	0.478172	4.24077e+07	0.628609	1.7782e-207	2.09634e-205	44.3529	17.686	26.667	97.8716	1
GALNT2	D43 Protocol 7	1.68174	0.68568	42998863	0.637371	3.53418e-145	1.91329e-143	68.6667	38.9099	29.7568	97.859	1
CHD6	D43 Protocol 7	1.81416	0.692403	4.32193e+07	0.640639	1.21294e-143	6.37361e-142	75.6471	43.7935	31.8536	97.7642	20
CDYL	D43 Protocol 7	2.22126	0.760561	43118946	0.639151	8.40965e-131	3.68877e-129	83.8824	52.8916	30.9908	97.6812	6
SECISBP2L	D43 Protocol 7	1.20022	0.555165	4.32093e+07	0.640491	4.88067e-178	4.05677e-176	59.7255	28.9348	30.7907	97.3714	15
EYA4	D43 Protocol 7	0.338789	0.318716	37810909	0.56047	0	0	12.9412	0.861808	12.0794	97.2638	6
ANKRD26	D43 Protocol 7	1.08058	0.550573	42640952	0.632066	2.77751e-179	2.366e-177	51.2549	23.7262	27.5287	97.2456	10
MYO1B	D43 Protocol 7	0.947414	0.540568	41831658	0.62007	1.87169e-182	1.67411e-180	42.0392	17.7011	24.3381	97.1812	2
KIDINS220	D43 Protocol 7	1.73267	0.670186	43275210	0.641468	2.87123e-147	1.60946e-145	74.6667	42.463	32.2037	97.0384	2
TRDC	D43 Protocol 7	0.67617	0.45377	41177014	0.610366	1.63159e-216	2.20822e-214	33.098	11.2148	21.8832	96.9506	14
ZCCHC17	D43 Protocol 7	1.15712	0.555877	42898712	0.635887	6.51067e-177	5.33615e-175	55.4118	26.3607	29.051	96.8743	1
CCNJL	D43 Protocol 7	1.0885	0.546143	4.25145e+07	0.630192	8.90393e-180	7.61628e-178	50.3922	22.5922	27.7999	96.732	5
ACAP1	D43 Protocol 7	1.8219	0.705519	4.29911e+07	0.637256	1.88481e-139	9.38847e-138	70.3922	42.3571	28.035	96.6754	17
IQGAP1	D43 Protocol 7	3.08017	0.782947	4.32491e+07	0.641081	1.07604e-125	4.37475e-124	90.902	69.5986	21.3034	96.5836	15
KRAS	D43 Protocol 7	0.970687	0.494557	42963323	0.636845	2.20474e-197	2.33192e-195	51.9608	22.6376	29.3232	96.2568	12
OSMR	D43 Protocol 7	0.375158	0.346052	37676643	0.55848	1.421e-280	3.48009e-278	13.1373	1.52706	11.6102	96.0152	5
DPF3	D43 Protocol 7	3.0577	0.903201	42304031	0.627072	4.65347e-107	1.42883e-105	81.3333	57.2573	24.076	94.6961	14
COPB1	D43 Protocol 7	1.38582	0.595855	4.31917e+07	0.64023	4.70103e-161	3.16045e-159	65.3333	34.3174	31.016	94.4431	11
CDC14A	D43 Protocol 7	1.29659	0.606935	4.25987e+07	0.631439	9.42847e-158	6.07082e-156	55.8824	28.7421	27.1403	94.2065	1
ENSG00000227486	D43 Protocol 7	1.27498	0.642468	4.1901e+07	0.621098	5.70847e-149	3.27116e-147	48.4314	24.5729	23.8585	94.1121	X
TUT4	D43 Protocol 7	1.97772	0.722186	4.29696e+07	0.636938	1.18449e-132	5.37318e-131	77.6078	46.7947	30.8132	94.079	1
LINC-PINT	D43 Protocol 7	3.35654	0.825017	42889717	0.635754	4.65424e-116	1.65224e-114	90.5098	71.5528	18.957	93.872	7
GPHN	D43 Protocol 7	1.64465	0.700904	42442212	0.62912	1.99761e-135	9.35034e-134	60.7451	35.508	25.2371	93.2406	14
NCOA1	D43 Protocol 7	2.39115	0.792125	42769771	0.633976	6.28717e-120	2.36453e-118	83.2157	55.1633	28.0524	93.1747	2
USP47	D43 Protocol 7	2.5836	0.791816	4.28906e+07	0.635766	8.1789e-120	3.07037e-118	88.902	60.6025	28.2995	93.0485	11
EPC1	D43 Protocol 7	2.33282	0.762279	42960692	0.636806	3.271e-124	1.29905e-122	86.6667	56.0175	30.6491	92.9114	10
LAMB1	D43 Protocol 7	0.372718	0.333806	37864258	0.561261	2.94601e-281	7.30185e-279	13.9216	1.72362	12.198	92.8436	7
FAM126B	D43 Protocol 7	1.63511	0.647607	4.3056e+07	0.638218	1.09604e-145	5.98879e-144	70.0392	39.5373	30.5019	92.752
STK39	D43 Protocol 7	2.1037	0.742023	4.28052e+07	0.6345	5.32838e-127	2.21893e-125	78.9412	47.7283	31.2129	92.496	2
LNPEP	D43 Protocol 7	2.53974	0.772362	4.28962e+07	0.63585	1.91981e-121	7.35463e-120	84.3922	58.0927	26.2995	92.0141	5
DCAF6	D43 Protocol 7	1.62914	0.643727	43030424	0.637839	5.49907e-145	2.95757e-143	71.3333	39.3597	31.9736	91.7498	1
ANKRD36C	D43 Protocol 7	1.73025	0.663147	4.30053e+07	0.637467	8.81267e-141	4.49304e-139	73.1373	41.4462	31.6911	91.7447	2
PCNX4	D43 Protocol 7	1.65947	0.661783	4.28852e+07	0.635686	1.8505e-140	9.35342e-139	68.902	39.6545	29.2474	91.3453	14
PPP1R16B	D43 Protocol 7	2.73293	0.834423	4.24424e+07	0.629123	1.79091e-111	5.93279e-110	78.2353	55.7529	22.4823	91.1413	20
TMTC4	D43 Protocol 7	1.1657	0.549168	42723626	0.633292	1.72253e-168	1.27011e-166	55.4902	26.8597	28.6305	91.1049	13
FHIP2A	D43 Protocol 7	0.63242	0.3872	41896401	0.62103	4.39159e-238	7.31529e-236	37.451	12.3677	25.0833	91.0447	10
CCDC186	D43 Protocol 7	1.11366	0.524762	42893269	0.635806	2.76157e-175	2.21918e-173	56.0392	26.682	29.3572	90.6022	10
PJA2	D43 Protocol 7	1.49336	0.603965	43088024	0.638693	4.80196e-151	2.83054e-149	69.098	37.1371	31.9609	89.7179	5
ACAA2	D43 Protocol 7	1.06139	0.509033	42845329	0.635096	1.24962e-178	1.04928e-176	54.8235	25.446	29.3775	89.5792	18
TRAM1	D43 Protocol 7	1.02611	0.495688	4.28863e+07	0.635703	1.7361e-182	1.55622e-180	54.549	24.9206	29.6284	89.1287	8
TNKS2	D43 Protocol 7	1.55861	0.616452	43087161	0.63868	5.83632e-147	3.23189e-145	71.6471	39.1934	32.4537	89.0715	10
SNTB1	D43 Protocol 7	1.94231	0.736484	42314282	0.627224	3.19451e-123	1.25176e-121	67.5686	40.1535	27.4152	89.0428	8
TPP2	D43 Protocol 7	2.06682	0.710251	4.29372e+07	0.636458	1.29673e-127	5.44413e-126	82.1569	50.8051	31.3518	88.969	13
CD53	D43 Protocol 7	2.06711	0.716691	42828617	0.634848	2.0265e-126	8.3129e-125	74.3922	49.4897	24.9024	88.9272	1
FNDC3B	D43 Protocol 7	4.03306	0.829547	42678055	0.632616	2.31943e-109	7.43229e-108	96.3922	80.821	15.5712	88.8684	3
DLG5	D43 Protocol 7	0.692343	0.413436	4.16379e+07	0.617198	1.04761e-217	1.43198e-215	37.3333	12.878	24.4553	88.8242	10
VPS26A	D43 Protocol 7	1.58843	0.622677	4.30347e+07	0.637903	6.62847e-145	3.55106e-143	70.8627	39.5373	31.3254	88.7001	10
ICOS	D43 Protocol 7	0.321304	0.290387	39254949	0.581875	0	0	17.9608	1.54596	16.4148	88.6188	2
MAP3K5	D43 Protocol 7	2.25149	0.749954	4.26801e+07	0.632647	2.16216e-120	8.16145e-119	77.8824	51.6102	26.2721	88.5608	6
MALAT1	D43 Protocol 7	8.98126	0.50923	45170546	0.669562	1.60737e-176	1.30957e-174	99.9216	99.9849	-0.0633119	88.5463	11
UBXN4	D43 Protocol 7	2.02554	0.70787	42899220	0.635894	5.97713e-127	2.48658e-125	82.3529	50.3364	32.0165	88.2037	2
NECTIN3	D43 Protocol 7	0.901916	0.488873	41937569	0.62164	7.51897e-183	6.75459e-181	43.8431	18.1963	25.6469	88.0805	3
CDK17	D43 Protocol 7	2.16116	0.721122	42863972	0.635372	2.5199e-124	1.00659e-122	83.2941	52.3662	30.9279	87.9748	12
DOCK9	D43 Protocol 7	1.14014	0.542716	4.21535e+07	0.624841	1.32256e-164	9.30179e-163	50.2745	22.8039	27.4706	87.9371	13
PACS1	D43 Protocol 7	2.77749	0.820236	4.24809e+07	0.629694	2.01837e-109	6.47262e-108	88.5098	60.8444	27.6654	87.9203	11
GMDS	D43 Protocol 7	2.55568	0.802173	42451662	0.62926	1.54596e-111	5.12546e-110	82	55.6849	26.3151	87.6697	6
PPP1R12A	D43 Protocol 7	2.98832	0.772177	4.28691e+07	0.635448	9.09526e-116	3.21491e-114	93.451	70.3243	23.1267	87.6365	12
HOXB-AS3	D43 Protocol 7	0.509671	0.362292	40658951	0.602687	2.80682e-244	5.24927e-242	28.549	7.90369	20.6453	87.4138	17
COG5	D43 Protocol 7	2.10437	0.724069	42752270	0.633716	5.87277e-123	2.29468e-121	79.8824	50.5972	29.2851	87.3512	7
FRYL	D43 Protocol 7	2.85124	0.784494	42736670	0.633485	1.86547e-113	6.3537e-112	92.3529	66.8317	25.5212	87.2333	4
AGAP1	D43 Protocol 7	1.28399	0.608286	41497189	0.615112	7.16329e-146	3.92445e-144	46.8235	21.6775	25.146	87.232	2
KLHL24	D43 Protocol 7	0.813899	0.44301	42052328	0.623341	2.04586e-199	2.20931e-197	42.8235	16.6578	26.1657	87.1204	3
RSF1	D43 Protocol 7	2.29089	0.741083	42790745	0.634287	9.05487e-120	3.39302e-118	85.1373	56.1347	29.0025	87.0545	11
TEC	D43 Protocol 7	1.80037	0.692748	42521966	0.630302	4.97425e-127	2.07356e-125	67.098	41.7675	25.3306	86.374	4
EFR3A	D43 Protocol 7	1.70483	0.644715	42901368	0.635926	2.54411e-136	1.21292e-134	73.098	42.4554	30.6426	86.3378	8
PGM2L1	D43 Protocol 7	0.513129	0.355972	4.07131e+07	0.60349	1.60432e-245	3.08449e-243	28.9804	7.98685	20.9935	86.327	11
CACUL1	D43 Protocol 7	1.33947	0.565864	42935021	0.636425	6.46591e-155	3.95883e-153	63.8824	33.3989	30.4835	86.2391	10
ENO1	D43 Protocol 7	2.48359	0.763603	42654990	0.632274	4.19311e-115	1.46577e-113	84.5098	58.3384	26.1714	86.1604	1
PDS5B	D43 Protocol 7	2.04067	0.705759	42793781	0.634332	2.57241e-124	1.02657e-122	80.8235	50.2117	30.6119	86.0945	13
DOCK10	D43 Protocol 7	3.92294	0.761736	4.28924e+07	0.635794	3.07003e-115	1.07684e-113	88.1569	76.3759	11.781	86.0516	2
SPATA13	D43 Protocol 7	0.846956	0.479388	4.1614e+07	0.616844	1.89307e-181	1.66428e-179	40.5882	16.5445	24.0438	85.7044	13
RELL1	D43 Protocol 7	0.974246	0.488849	42281797	0.626742	1.19498e-177	9.87273e-176	48.549	21.2617	27.2873	85.5513	4
ZMYM2	D43 Protocol 7	2.11439	0.722372	42678042	0.632616	1.01873e-120	3.86665e-119	80.9804	50.8164	30.1639	85.5379	13
GOLGA8B	D43 Protocol 7	1.67352	0.640582	4.27688e+07	0.633962	1.01153e-135	4.76185e-134	71.0196	40.282	30.7376	85.4038	15
SMG6	D43 Protocol 7	2.35103	0.751056	4.26137e+07	0.631663	1.0977e-115	3.87672e-114	83.6471	55.4619	28.1852	85.1784	17
TMOD3	D43 Protocol 7	1.82809	0.660535	42868574	0.63544	3.87266e-131	1.70779e-129	76.902	45.6078	31.2942	85.0555	15
KLRC4-KLRK1	D43 Protocol 7	1.34431	0.594706	4.22295e+07	0.625968	2.11272e-145	1.14829e-143	56.1176	28.5946	27.523	85.0073	12
KLRD1	D43 Protocol 7	1.02844	0.518931	4.18437e+07	0.620249	3.52982e-166	2.55239e-164	45.9216	20.2487	25.6729	84.8935	12
RO60	D43 Protocol 7	1.07663	0.500425	42805107	0.634499	4.32839e-172	3.33496e-170	56.2745	26.6253	29.6492	84.8105	1
RBM41	D43 Protocol 7	1.57418	0.614793	42854386	0.63523	4.40793e-140	2.22255e-138	70.7059	39.1291	31.5768	84.6282	X
ZNF644	D43 Protocol 7	2.20867	0.724455	4.27227e+07	0.633278	4.56091e-119	1.69516e-117	85.0588	54.4073	30.6515	84.5952	1
GXYLT2	D43 Protocol 7	0.293592	0.276926	37796403	0.560255	0	0	12.7843	0.733293	12.051	84.5106	3
SESN1	D43 Protocol 7	1.18803	0.547324	42444968	0.629161	6.07765e-156	3.79452e-154	55.2941	27.6232	27.6709	83.9709	6
STK4	D43 Protocol 7	2.9575	0.734781	4.28731e+07	0.635507	1.73367e-116	6.20262e-115	89.1765	68.3852	20.7912	83.9174	20
ENSG00000286185	D43 Protocol 7	1.18643	0.519422	4.28135e+07	0.634624	7.43958e-164	5.18803e-162	59.2549	28.9122	30.3427	83.775	1
BOC	D43 Protocol 7	0.290697	0.27378	37521583	0.556182	0	0	11.9608	0.725733	11.2351	83.5507	3
CD101	D43 Protocol 7	0.865876	0.474381	41740570	0.61872	9.27217e-179	7.8175e-177	42.1569	17.6368	24.52	83.5418	1
KIAA1958	D43 Protocol 7	1.30874	0.575206	42337986	0.627575	1.21059e-147	6.83243e-146	57.0196	29.0218	27.9978	83.5001	9
PIK3CG	D43 Protocol 7	1.49949	0.618213	42505144	0.630053	1.84229e-137	8.88618e-136	62.7843	35.2585	27.5258	83.4904	7
CDK19	D43 Protocol 7	2.29308	0.740544	42549799	0.630715	5.694e-115	1.98537e-113	82.6667	54.0558	28.6109	83.4609	6
DLG1	D43 Protocol 7	2.65875	0.781441	42490738	0.62984	5.18441e-109	1.65099e-107	89.2941	62.4017	26.8924	83.4441	3
PNISR	D43 Protocol 7	2.53161	0.763293	4.25442e+07	0.630632	1.03865e-110	3.38622e-109	89.9608	61.3585	28.6023	82.7947	6
ZBTB33	D43 Protocol 7	0.636509	0.380402	4.1787e+07	0.619408	4.3281e-220	6.07766e-218	38.0784	13.3316	24.7469	82.6295	X
SORCS2	D43 Protocol 7	0.413892	0.350806	38104258	0.564819	9.74765e-238	1.60423e-235	15.5294	2.6081	12.9213	82.3674	4
DDX18	D43 Protocol 7	0.939059	0.462787	42521645	0.630298	2.08807e-179	1.7824e-177	50.7451	22.6981	28.047	81.7971	2
NME7	D43 Protocol 7	0.905911	0.485119	41830806	0.620057	7.82371e-171	5.92816e-169	44.1569	19.4323	24.7246	81.6102	1
FBXL20	D43 Protocol 7	1.31598	0.556774	42545830	0.630656	2.32562e-148	1.32896e-146	60.549	31.0667	29.4823	81.2203	17
CUL4A	D43 Protocol 7	1.55899	0.597948	42802301	0.634458	3.71321e-138	1.808e-136	70.9412	39.3332	31.6079	81.1671	13
NCOA7	D43 Protocol 7	1.34046	0.572704	42485128	0.629756	6.11832e-144	3.22734e-142	60.5098	32.0835	28.4263	81.0325	6
XRN2	D43 Protocol 7	1.71907	0.631519	42767388	0.63394	1.57557e-130	6.8963e-129	74.902	43.8161	31.0858	80.9364	20
UBR1	D43 Protocol 7	2.14549	0.701412	42616505	0.631704	2.83675e-117	1.02924e-115	83.2549	53.1108	30.1441	80.6536	15
STIM1	D43 Protocol 7	2.70082	0.75415	4.24797e+07	0.629676	5.84354e-109	1.85801e-107	86.6667	62.0918	24.5749	80.4911	11
PPIP5K2	D43 Protocol 7	1.64789	0.622602	4.26576e+07	0.632313	1.22611e-131	5.47146e-130	71.3725	40.8263	30.5463	80.4788	5
LMBRD1	D43 Protocol 7	1.14884	0.526709	4.24055e+07	0.628575	4.30182e-155	2.6417e-153	55.098	27.4682	27.6298	80.3643	6
SORL1	D43 Protocol 7	1.49349	0.604971	4.22411e+07	0.626138	4.43702e-135	2.06512e-133	60.6275	32.5635	28.0639	80.2707	11
USP34	D43 Protocol 7	3.31867	0.744754	4.26822e+07	0.632677	6.04617e-110	1.95262e-108	95.5294	76.7198	18.8096	80.217	2
TNFSF14	D43 Protocol 7	0.96968	0.483505	4.21291e+07	0.624478	1.61375e-167	1.17933e-165	48.4706	22.1008	26.3697	79.7437	19
MPRIP	D43 Protocol 7	1.47058	0.581861	42669757	0.632493	4.71981e-139	2.33404e-137	67.6471	36.6836	30.9635	79.5007	17
SLA2	D43 Protocol 7	1.72012	0.653928	42259116	0.626406	6.95762e-124	2.74463e-122	67.8824	38.5319	29.3505	79.4925	20
ABI3	D43 Protocol 7	0.834325	0.45176	41742179	0.618744	1.37641e-178	1.15338e-176	42.4706	17.6444	24.8262	79.4817	17
WWTR1	D43 Protocol 7	0.47285	0.39021	38375867	0.568845	2.03348e-206	2.36343e-204	17.3333	3.7345	13.5988	79.457	3
CCL3	D43 Protocol 7	1.49263	0.633108	41574190	0.616254	8.56143e-128	3.60544e-126	53.451	27.3813	26.0697	79.419	CHR_HSCHR17_7_CTG4
LTB	D43 Protocol 7	1.36897	0.593043	4.20538e+07	0.623363	3.03266e-136	1.4425e-134	55.9608	29.8949	26.0659	79.3734	CHR_HSCHR6_MHC_COX_CTG1
ZNF24	D43 Protocol 7	0.851438	0.43051	42433230	0.628987	4.65336e-187	4.42166e-185	48.3922	20.691	27.7012	79.3665	18
CLASP1	D43 Protocol 7	3.25185	0.764342	4.24934e+07	0.629879	5.44567e-106	1.65477e-104	94.2745	73.2877	20.9868	79.3244	2
ZFAND3	D43 Protocol 7	3.83663	0.671783	43129293	0.639305	3.85046e-120	1.44944e-118	96.4706	84.7029	11.7677	79.1621	6
STAG1	D43 Protocol 7	3.12606	0.747731	4.25744e+07	0.63108	4.84143e-108	1.51826e-106	92.3529	72.8455	19.5075	79.1239	3
ITFG1	D43 Protocol 7	2.4277	0.741095	42384642	0.628267	6.23414e-109	1.98068e-107	84.3529	57.1855	27.1674	79.0772	16
BCLAF1	D43 Protocol 7	1.90698	0.660848	42652477	0.632237	6.95914e-122	2.68851e-120	78.902	48.7829	30.1191	79.0179	6
CD99	D43 Protocol 7	1.2178	0.523197	42581536	0.631185	1.87866e-153	1.13171e-151	59.6471	29.6681	29.9789	78.9746	X
CPT1A	D43 Protocol 7	1.56851	0.602912	42615321	0.631686	3.56374e-133	1.62918e-131	69.0588	39.1329	29.9259	78.8537	11
VPS13C	D43 Protocol 7	2.84968	0.776021	4.23247e+07	0.627379	9.64513e-104	2.81646e-102	91.8431	65.9775	25.8657	78.8052	15
RAB2A	D43 Protocol 7	2.23007	0.71379	4.24786e+07	0.62966	1.60896e-112	5.4217e-111	84.9804	54.876	30.1044	78.7066	8
ARL15	D43 Protocol 7	3.09037	0.757273	42455906	0.629323	3.97012e-106	1.20998e-104	89.098	68.9636	20.1345	78.6937	5
PARVA	D43 Protocol 7	0.27607	0.257776	37978354	0.562953	0	0	13.4118	0.80511	12.6067	78.6666	11
TM9SF3	D43 Protocol 7	1.60765	0.60453	4.27138e+07	0.633147	2.4737e-132	1.11476e-130	72.3529	41.4197	30.9332	78.5604	10
LDLRAD4	D43 Protocol 7	2.08061	0.712222	42200762	0.625541	1.55601e-112	5.24758e-111	73.2157	46.4091	26.8066	78.5438	18
CCPG1	D43 Protocol 7	1.14309	0.494514	4.25808e+07	0.631175	2.69903e-161	1.82346e-159	56.7843	27.3208	29.4635	78.4988	15
MYCBP2	D43 Protocol 7	3.05351	0.758174	4.24584e+07	0.629361	1.09204e-105	3.29889e-104	93.4118	70.691	22.7208	78.457	13
SMAD3	D43 Protocol 7	1.44482	0.630188	41624883	0.617005	1.41808e-126	5.85212e-125	52.7451	28.5682	24.1769	78.2899	15
LINC00623	D43 Protocol 7	1.25223	0.539425	42432988	0.628983	4.78778e-147	2.662e-145	58.5882	30.2918	28.2964	77.9872	1
MON2	D43 Protocol 7	2.20782	0.710107	4.24481e+07	0.629208	4.68474e-112	1.56706e-110	84.6275	54.396	30.2315	77.9732	12
PPP1R12B	D43 Protocol 7	1.65418	0.627612	42434229	0.629002	1.86166e-126	7.65195e-125	68.6275	40.1799	28.4475	77.8968	1
COL5A2	D43 Protocol 7	0.361399	0.323896	3.74418e+07	0.555	5.05132e-243	9.07561e-241	12.5882	1.64424	10.944	77.7486	2
ATP10A	D43 Protocol 7	3.84185	0.887569	41720914	0.618428	1.21831e-89	2.83358e-88	86.9804	67.6746	19.3058	77.7046	15
MPZL3	D43 Protocol 7	0.72676	0.430537	41257431	0.611558	4.74842e-183	4.27504e-181	37.098	14.4844	22.6136	77.6555	11
LAMA4	D43 Protocol 7	0.263847	0.254259	36853588	0.54628	0	0	9.64706	0.396885	9.25017	77.5933	6
TRPM2	D43 Protocol 7	1.61626	0.640575	42069604	0.623597	2.17852e-123	8.55277e-122	61.5686	35.9427	25.6259	77.5531	21
ITGAX	D43 Protocol 7	2.19414	0.749741	41770603	0.619165	1.35035e-105	4.07026e-104	68.902	42.5045	26.3974	77.516	16
PRRC2B	D43 Protocol 7	3.0972	0.764117	42378416	0.628175	1.65893e-103	4.82708e-102	94.1176	72.0517	22.0659	77.4176	9
RAP1GDS1	D43 Protocol 7	2.06148	0.69588	42344830	0.627677	1.85937e-113	6.33818e-112	78.5882	49.1836	29.4047	77.3805	4
TARS3	D43 Protocol 7	1.04288	0.498758	42061284	0.623474	1.99459e-157	1.2743e-155	50.1961	23.7111	26.485	77.255	15
CD164	D43 Protocol 7	1.44222	0.56909	4.26704e+07	0.632503	3.72119e-138	1.80975e-136	67.6078	37.2127	30.3951	77.2496	6
OSBPL9	D43 Protocol 7	1.45228	0.578992	4.25194e+07	0.630265	1.29462e-135	6.08056e-134	65.8824	36.2035	29.6788	77.131	1
LHFPL6	D43 Protocol 7	0.50589	0.413037	38092027	0.564638	1.93514e-189	1.90023e-187	16.3922	3.60599	12.7862	77.1227	13
HOPX	D43 Protocol 7	0.505597	0.343395	40535181	0.600852	3.99355e-227	6.08558e-225	28.8235	8.33081	20.4927	76.9946	4
DCN	D43 Protocol 7	0.256922	0.251962	37000979	0.548465	0	0	9.88235	0.188993	9.69336	76.8923	12
TBL1XR1	D43 Protocol 7	3.056	0.767562	42311589	0.627184	2.75976e-102	7.88523e-101	93.4118	70.4112	23.0005	76.8354	3
FTO	D43 Protocol 7	2.03382	0.692375	42299134	0.626999	4.68321e-113	1.58851e-111	77.0588	48.3709	28.6879	76.7145	16
GFRA1	D43 Protocol 7	0.266108	0.250946	37131284	0.550396	0	0	10.7059	0.627457	10.0784	76.5822	10
SOS2	D43 Protocol 7	1.69541	0.615289	42569344	0.631005	1.38646e-126	5.72737e-125	73.0196	42.6142	30.4055	76.4447	14
TBC1D2B	D43 Protocol 7	2.36316	0.726557	4.22543e+07	0.626335	2.85549e-107	8.78731e-106	81.8039	54.5699	27.2341	76.3293	15
BTG1	D43 Protocol 7	0.850265	0.426884	4.21448e+07	0.624711	3.67651e-179	3.12534e-177	46.9412	20.0446	26.8966	75.3472	12
SCAF11	D43 Protocol 7	2.46036	0.728647	42291449	0.626885	5.40567e-105	1.61167e-103	88.5098	60.4097	28.1001	74.8996	12
ZNF75D	D43 Protocol 7	1.88024	0.656967	42267204	0.626526	2.77206e-116	9.87477e-115	73.5294	44.3378	29.1916	74.8978	X
RPAP2	D43 Protocol 7	1.68333	0.617291	42424832	0.628863	2.66252e-123	1.04429e-121	72.1569	42.0661	30.0908	74.6806	1
TMEM135	D43 Protocol 7	1.46604	0.578222	4.23916e+07	0.628371	1.71813e-131	7.65879e-130	65.6078	36.3849	29.2229	74.6577	11
RCAN3	D43 Protocol 7	0.733525	0.426569	41175508	0.610344	2.74867e-177	2.25731e-175	37.1765	14.7074	22.469	74.4988	1
TP53BP2	D43 Protocol 7	1.17237	0.502366	42486692	0.62978	9.53763e-151	5.59795e-149	58.9412	29.5434	29.3978	74.4768	1
MTREX	D43 Protocol 7	1.63988	0.604115	4.25154e+07	0.630206	2.26066e-125	9.1458e-124	73.2941	42.3382	30.9559	74.3296	5
CD244	D43 Protocol 7	1.45344	0.583889	4.21461e+07	0.624732	1.71407e-129	7.39243e-128	61.7647	33.7768	27.9879	74.2305	1
DCAF5	D43 Protocol 7	1.65051	0.601689	4.2518e+07	0.630243	1.53422e-125	6.22526e-124	74.0784	42.1832	31.8952	74.1317	14
SF3B1	D43 Protocol 7	2.10709	0.676403	4.24228e+07	0.628833	9.13583e-112	3.0436e-110	83.2157	53.9613	29.2544	74.0773	2
MIR181A1HG	D43 Protocol 7	2.61589	0.779368	4.18459e+07	0.620281	4.2737e-97	1.1359e-95	82	55.1746	26.8254	73.9969	1
VPS13A	D43 Protocol 7	1.94396	0.658433	4.23314e+07	0.627477	3.16135e-114	1.0912e-112	78.2745	47.8606	30.4139	73.7195	9
PHF20L1	D43 Protocol 7	1.45966	0.558003	42563746	0.630922	1.95793e-134	9.06152e-133	68.7059	37.4017	31.3042	73.6803	8
PTGER2	D43 Protocol 7	0.634562	0.391198	4.08661e+07	0.605758	1.77958e-190	1.76858e-188	33.451	11.9406	21.5104	73.4483	14
ACBD6	D43 Protocol 7	1.66104	0.61471	42331685	0.627482	1.12625e-121	4.32261e-120	70.1176	41.4764	28.6412	73.3743	1
KDM4C	D43 Protocol 7	2.70187	0.726245	42251347	0.626291	1.01936e-102	2.93087e-101	88.1961	64.0233	24.1728	73.0116	9
CRIM1	D43 Protocol 7	2.01127	0.676924	4.19796e+07	0.622264	5.20516e-110	1.68233e-108	72.8235	43.1093	29.7142	72.9549	2
CRADD	D43 Protocol 7	1.27683	0.596269	4.13677e+07	0.613192	1.54135e-124	6.18104e-123	48.8627	26.5535	22.3092	72.8694	12
CLSTN3	D43 Protocol 7	1.54957	0.589273	4.22901e+07	0.626866	1.65835e-125	6.72228e-124	66.9412	38.1275	28.8137	72.5822	12
FGF7	D43 Protocol 7	0.244758	0.237594	36436722	0.540101	0	0	8.31373	0.298609	8.01512	72.5077	15
REL	D43 Protocol 7	1.56323	0.574513	4.23268e+07	0.627409	1.67427e-128	7.10898e-127	67.3333	36.8574	30.4759	72.4738	2
PCGF5	D43 Protocol 7	1.02435	0.478062	4.2012e+07	0.622743	3.95567e-153	2.37248e-151	50.8627	24.3007	26.562	72.008	10
ANKRD12	D43 Protocol 7	2.98152	0.73837	4.21816e+07	0.625257	1.7636e-99	4.85361e-98	91.8431	69.5683	22.2748	71.8537	18
MACROD2	D43 Protocol 7	0.754884	0.476676	39963799	0.592383	3.26733e-153	1.9625e-151	29.7647	11.4379	18.3268	71.8384	20
TUT7	D43 Protocol 7	1.9754	0.654213	4.23014e+07	0.627033	4.93625e-112	1.64985e-110	79.3725	49.4935	29.8791	71.8212	9
ZNF395	D43 Protocol 7	0.38139	0.278403	39668204	0.588001	1.85082e-260	3.9456e-258	22.8235	4.89492	17.9286	71.662	8
ATF7IP2	D43 Protocol 7	1.75505	0.632483	42062038	0.623485	2.70273e-115	9.48814e-114	68.3137	40.8074	27.5063	71.485	16
ARFGAP3	D43 Protocol 7	0.948177	0.443647	4.21478e+07	0.624756	1.29946e-163	9.01599e-162	50.3922	22.974	27.4182	71.4472	22
TRIP11	D43 Protocol 7	1.38106	0.545025	42383493	0.62825	2.54079e-133	1.16412e-131	65.0588	35.2623	29.7965	71.3623	14
HOXB6	D43 Protocol 7	0.291687	0.244476	3.8721e+07	0.573961	6.66811e-295	1.87913e-292	17.451	2.627	14.824	71.3201	17
USP9X	D43 Protocol 7	2.00088	0.654579	42284819	0.626787	4.45616e-111	1.46793e-109	80.7059	50.0643	30.6416	71.24	X
MRPS6	D43 Protocol 7	1.92698	0.649645	4.22053e+07	0.625608	8.99855e-112	3.00273e-110	77.6863	46.961	30.7253	71.1507	21
FOXJ3	D43 Protocol 7	1.73341	0.617701	4.23151e+07	0.627236	2.02107e-117	7.34584e-116	74.6275	44.3756	30.2519	71.1184	1
ITM2B	D43 Protocol 7	1.33119	0.52894	42413839	0.6287	1.65609e-136	7.90466e-135	63.9216	34.1813	29.7403	70.932	13
SMARCA5	D43 Protocol 7	1.49186	0.564059	4.24272e+07	0.628897	4.71907e-128	1.9914e-126	69.3725	38.8456	30.5269	70.9027	4
METTL15	D43 Protocol 7	1.55494	0.593357	42166891	0.625039	9.23759e-122	3.55207e-120	65.9608	38.3694	27.5914	70.8762	11
KMT2E	D43 Protocol 7	2.78806	0.744464	42056033	0.623396	2.77372e-97	7.39132e-96	92.549	66.6314	25.9176	70.8219	7
BPTF	D43 Protocol 7	2.9198	0.734795	4.21452e+07	0.624717	1.57907e-98	4.29123e-97	92.8627	69.9955	22.8673	70.8103	17
H19	D43 Protocol 7	0.511495	0.404345	3.73765e+07	0.554031	1.10706e-177	9.16473e-176	13.3725	2.52873	10.8438	70.7758	11
ATG2B	D43 Protocol 7	0.945026	0.446081	42101663	0.624072	8.38541e-161	5.60991e-159	50.2353	23.2424	26.9929	70.5928	14
TERF2IP	D43 Protocol 7	1.09765	0.476683	42294589	0.626932	2.05391e-150	1.20208e-148	56.0784	27.6346	28.4439	70.5109	16
WWOX	D43 Protocol 7	2.93512	0.781982	41763447	0.619059	2.89812e-92	7.07237e-91	81.5294	62.2505	19.2789	70.496	16
HS3ST3B1	D43 Protocol 7	0.309638	0.250132	3.86657e+07	0.573141	1.04395e-283	2.66785e-281	17.451	2.7026	14.7484	70.1804	17
KIAA0319L	D43 Protocol 7	2.17935	0.684933	4.20944e+07	0.623965	1.70172e-104	5.02623e-103	82.0392	52.6119	29.4273	70.0678	1
CDK8	D43 Protocol 7	1.671	0.608859	42177284	0.625193	3.07242e-117	1.11278e-115	70.3137	41.6049	28.7088	69.9905	13
SAR1A	D43 Protocol 7	1.16744	0.493004	4.23717e+07	0.628075	2.2157e-144	1.17478e-142	59.1373	30.4884	28.6489	69.9721	10
NCOA6	D43 Protocol 7	1.58421	0.583956	42286599	0.626814	8.24209e-122	3.17224e-120	70.1176	40.384	29.7336	69.7819	20
PCM1	D43 Protocol 7	2.66854	0.728054	4.20618e+07	0.623482	5.55184e-98	1.49787e-96	90.4706	64.7944	25.6762	69.7654	8
FBXL17	D43 Protocol 7	2.31259	0.711638	41939699	0.621671	3.3361e-100	9.2369e-99	80.2353	53.7005	26.5348	69.765	5
CRACR2A	D43 Protocol 7	1.80265	0.640196	4.20199e+07	0.62286	4.27885e-111	1.41065e-109	67.9216	43.5553	24.3662	69.6857	12
LUZP1	D43 Protocol 7	1.25768	0.512189	4.22098e+07	0.625676	2.63521e-138	1.28463e-136	60.1569	30.7227	29.4342	69.602	1
PDE3B	D43 Protocol 7	3.00069	0.797529	4.15847e+07	0.616409	2.95137e-89	6.81814e-88	80.4314	59.5819	20.8494	69.5176	11
N4BP1	D43 Protocol 7	2.17471	0.681146	42084332	0.623815	3.09213e-104	9.08083e-103	82.1176	52.6232	29.4944	69.5054	16
PNPLA7	D43 Protocol 7	0.774217	0.440506	40341098	0.597975	6.03372e-160	3.99118e-158	32.7843	12.4357	20.3486	69.3351	9
ZBTB16	D43 Protocol 7	2.0357	0.694393	4.1624e+07	0.616992	5.77503e-102	1.63642e-100	68	42.4781	25.5219	69.2908	11
LATS2	D43 Protocol 7	0.648419	0.363699	4.10891e+07	0.609062	5.35808e-193	5.49758e-191	35.6471	12.6134	23.0337	69.1973	13
MAP4K5	D43 Protocol 7	1.64258	0.601384	4.21471e+07	0.624745	3.74892e-117	1.35541e-115	69.7647	41.0455	28.7192	69.0797	14
ANO6	D43 Protocol 7	1.77459	0.62547	4.21159e+07	0.624283	1.22878e-112	4.15424e-111	71.3333	44.1828	27.1505	69.0403	12
PIAS1	D43 Protocol 7	2.431	0.710639	42024970	0.622935	3.81855e-99	1.04531e-97	87.3725	59.3438	28.0287	68.9183	15
MIA2	D43 Protocol 7	1.61708	0.587465	4.22196e+07	0.62582	2.33515e-119	8.69479e-118	69.6471	40.8868	28.7603	68.7691	14
CEP43	D43 Protocol 7	1.13158	0.492809	4.21004e+07	0.624054	1.43065e-141	7.38552e-140	55.5294	28.4699	27.0595	68.5653	6
DNM3OS	D43 Protocol 7	0.228041	0.224155	37430913	0.554838	0	0	11.1373	0.166314	10.9709	68.4062	1
ARCN1	D43 Protocol 7	1.09737	0.47651	42242377	0.626158	5.40095e-146	2.96685e-144	56.549	28.4964	28.0526	68.3924	11
HCG18	D43 Protocol 7	1.60913	0.587627	42189357	0.625372	1.18715e-118	4.38456e-117	70.5098	40.7015	29.8083	68.3751	CHR_HSCHR6_MHC_SSTO_CTG1
RIC1	D43 Protocol 7	1.42409	0.551896	4.21869e+07	0.625335	6.07011e-126	2.47767e-124	65.1373	36.1241	29.0131	68.2177	9
ARHGAP35	D43 Protocol 7	2.02713	0.656586	4.20903e+07	0.623904	8.9276e-106	2.70484e-104	80.3922	50.6577	29.7345	68.0012	19
PRR16	D43 Protocol 7	0.318462	0.288441	36928370	0.547389	1.31879e-238	2.2057e-236	10.5882	1.1264	9.46184	67.9729	5
SS18	D43 Protocol 7	1.36724	0.53052	4.23243e+07	0.627372	2.77318e-130	1.20868e-128	65.6863	35.9087	29.7776	67.8629	18
FAS	D43 Protocol 7	0.724355	0.403903	41208829	0.610838	1.68082e-170	1.26659e-168	38.5098	15.694	22.8158	67.8143	10
MAP2K6	D43 Protocol 7	0.665885	0.424249	39965990	0.592415	2.26422e-162	1.54237e-160	29.0196	10.5836	18.436	67.8	17
S100PBP	D43 Protocol 7	1.45292	0.554289	4.21709e+07	0.625098	1.35527e-124	5.44013e-123	64.9804	36.6798	28.3006	67.7698	1
RASSF8	D43 Protocol 7	1.36557	0.557324	4.1668e+07	0.617645	8.23935e-124	3.24402e-122	56.1961	29.997	26.1991	67.7086	12
WLS	D43 Protocol 7	0.245152	0.221731	37388166	0.554204	0	0	11.7647	0.892047	10.8727	67.6666	1
ITPR2	D43 Protocol 7	3.33951	0.705455	4.21599e+07	0.624936	4.9096e-98	1.32633e-96	90.7843	74.7997	15.9846	67.6372	12
AFF4	D43 Protocol 7	1.94087	0.638344	4.21401e+07	0.624642	9.1427e-108	2.84544e-106	78.549	49.7921	28.7569	67.3745	5
UBE2J1	D43 Protocol 7	1.26677	0.540872	4.17187e+07	0.618395	2.38308e-126	9.75616e-125	54.8627	29.6946	25.1682	67.074	6
MBNL1	D43 Protocol 7	4.33101	0.672048	42365320	0.62798	1.06753e-101	3.00837e-100	95.3725	84.9751	10.3975	66.8833	3
HIBCH	D43 Protocol 7	1.50777	0.568997	42070762	0.623614	1.16868e-119	4.3594e-118	66.0784	37.9309	28.1475	66.7778	2
SMARCE1	D43 Protocol 7	1.14064	0.478682	42257583	0.626383	7.17709e-142	3.71907e-140	58.7451	30.031	28.7141	66.7424	17
SSH1	D43 Protocol 7	1.50559	0.554681	4.22077e+07	0.625645	1.30719e-122	5.09308e-121	68.4314	38.3467	30.0847	66.7242	12
AGFG1	D43 Protocol 7	1.39114	0.534398	42241744	0.626149	3.43083e-127	1.43162e-125	65.7647	36.2829	29.4818	66.7165	2
SUPT3H	D43 Protocol 7	1.38969	0.571585	41669330	0.617664	6.03104e-119	2.23954e-117	57.2549	32.2762	24.9787	66.6753	6
MIR100HG	D43 Protocol 7	0.580997	0.464417	37925381	0.562167	5.90929e-146	3.24176e-144	16.7843	4.69459	12.0897	66.6389	11
VWA8	D43 Protocol 7	1.72868	0.614032	41984022	0.622328	1.11846e-110	3.64353e-109	70.1176	42.8447	27.2729	66.5847	13
AP4E1	D43 Protocol 7	1.03902	0.468137	41938999	0.621661	1.54328e-144	8.20373e-143	52.2353	25.9185	26.3168	66.5156	15
DNAJC1	D43 Protocol 7	2.16691	0.676277	41891003	0.62095	2.66783e-100	7.40158e-99	79.6863	51.6329	28.0534	66.3635	10
CIR1	D43 Protocol 7	1.02853	0.448647	4.21516e+07	0.624813	2.38217e-150	1.39222e-148	54.1569	26.2398	27.9171	66.3353	2
PCMTD1	D43 Protocol 7	1.41207	0.533851	4.22078e+07	0.625645	1.524e-126	6.28293e-125	66.4706	36.0032	30.4674	66.3053	8
CTSD	D43 Protocol 7	1.83561	0.640814	4.1782e+07	0.619334	1.68098e-105	5.05572e-104	68.549	42.9165	25.6325	66.1937	11
MTAP	D43 Protocol 7	1.75789	0.619925	4.19134e+07	0.621281	8.13996e-109	2.58219e-107	71.2157	42.7464	28.4692	66.0766	9
BZW1	D43 Protocol 7	1.28417	0.516075	4.21552e+07	0.624865	3.9384e-130	1.71291e-128	61.5686	33.6067	27.9619	65.937	2
SNCAIP	D43 Protocol 7	0.307183	0.278756	3.69998e+07	0.548447	1.82422e-239	3.08872e-237	10.8627	1.19066	9.67209	65.9287	5
UBE2E3	D43 Protocol 7	1.44126	0.559789	41953899	0.621882	1.01397e-119	3.79261e-118	63.2157	35.9843	27.2314	65.731	2
TMTC2	D43 Protocol 7	0.813712	0.479532	39957442	0.592289	2.08727e-139	1.03718e-137	31.5294	12.9233	18.6061	65.6883	12
LAMA2	D43 Protocol 7	0.357983	0.309286	37736889	0.559373	3.84596e-215	5.08804e-213	14.2353	2.42667	11.8086	65.6595	6
NSF	D43 Protocol 7	1.24624	0.513221	4.19731e+07	0.622166	4.32728e-130	1.87808e-128	58	31.2519	26.7481	65.5518	17
ST3GAL1	D43 Protocol 7	2.25805	0.687429	4.18051e+07	0.619676	2.04823e-97	5.47222e-96	79.9216	53.0012	26.9204	65.4857	8
YPEL1	D43 Protocol 7	0.613513	0.368759	40450087	0.599591	3.98737e-180	3.43214e-178	31.6078	11.0372	20.5706	65.4417	22
MIR34AHG	D43 Protocol 7	0.773355	0.428198	40806832	0.604879	2.75572e-155	1.69733e-153	36.9412	15.471	21.4702	65.4159	1
HSPA8	D43 Protocol 7	1.76706	0.617738	4.19357e+07	0.621612	5.17315e-108	1.61982e-106	70.4314	44.1866	26.2448	65.3508	11
SLAIN2	D43 Protocol 7	1.27692	0.504239	42214088	0.625739	1.11857e-131	5.00244e-130	63.0196	33.5954	29.4242	65.1985	4
TCEA1	D43 Protocol 7	1.01109	0.441528	42164824	0.625009	7.04716e-150	4.08378e-148	54.7059	26.4779	28.228	65.0764	8
DENND4C	D43 Protocol 7	2.30176	0.679663	41893982	0.620994	1.69935e-97	4.5579e-96	84.2353	56.4371	27.7982	64.7999	9
MGAT4A	D43 Protocol 7	1.05665	0.472321	4.16528e+07	0.617418	1.311e-139	6.55406e-138	50.2745	24.5653	25.7092	64.7947	2
ARNTL	D43 Protocol 7	1.3959	0.541098	4.19618e+07	0.621999	4.626e-122	1.79389e-120	62.2353	34.805	27.4303	64.7944
POSTN	D43 Protocol 7	0.220114	0.212123	36352025	0.538845	0	0	8.07843	0.309949	7.76848	64.7344	13
FAM168A	D43 Protocol 7	1.68968	0.596406	4.19547e+07	0.621894	9.95526e-111	3.24821e-109	71.0196	41.998	29.0216	64.7031	11
SLC39A10	D43 Protocol 7	1.48115	0.557574	41945863	0.621763	1.07681e-117	3.9242e-116	64.8235	36.9935	27.83	64.3475	2
LINC01278	D43 Protocol 7	1.15839	0.502032	41659436	0.617517	1.71121e-130	7.48203e-129	53.1373	27.4305	25.7068	64.3233	X
DLST	D43 Protocol 7	0.952147	0.440805	41842721	0.620234	2.85208e-148	1.6208e-146	50	24.0324	25.9676	64.2651	14
LINC01473	D43 Protocol 7	1.18361	0.540032	41187059	0.610515	3.05521e-121	1.16608e-119	48.3137	25.6917	22.622	64.2278	2
AKNA	D43 Protocol 7	2.90231	0.713785	4.17854e+07	0.619385	4.36297e-92	1.05906e-90	83.5294	64.1669	19.3625	64.2228	9
TTC28	D43 Protocol 7	0.916021	0.564711	3.94561e+07	0.584857	5.3226e-116	1.88462e-114	29.451	13.4828	15.9682	64.2217	22
PARP15	D43 Protocol 7	1.21593	0.516141	41722865	0.618457	1.87201e-126	7.68684e-125	54.9804	29.6946	25.2858	64.0604	3
MAP4	D43 Protocol 7	2.80467	0.746582	41602587	0.616674	1.27125e-87	2.86442e-86	90.8235	64.9909	25.8326	63.8648	3
CGGBP1	D43 Protocol 7	0.94753	0.428188	4.1956e+07	0.621913	3.7857e-151	2.2347e-149	51.2549	24.2478	27.0071	63.6505	3
CCDC50	D43 Protocol 7	0.871209	0.417693	41739302	0.618701	8.4327e-155	5.15535e-153	47.1765	21.6851	25.4914	63.6096	3
CAPN7	D43 Protocol 7	1.11364	0.467691	42049161	0.623294	2.29514e-138	1.12151e-136	56.7843	28.9159	27.8684	63.5827	3
CCDC69	D43 Protocol 7	1.81024	0.619786	4.18402e+07	0.620197	2.21976e-104	6.52821e-103	69.8431	45.5133	24.3298	63.333	5
ENSG00000259628	D43 Protocol 7	0.907691	0.430701	4.16344e+07	0.617145	1.92933e-149	1.10866e-147	47.1373	22.0215	25.1158	63.2937	7
ENSG00000285827	D43 Protocol 7	0.690592	0.368057	41457848	0.614529	1.37086e-174	1.0952e-172	40.549	16.5218	24.0272	63.2913	11
TRAPPC9	D43 Protocol 7	2.83263	0.707799	4.17837e+07	0.619359	2.41925e-91	5.79719e-90	88.4706	66.2345	22.2361	63.1617	8
IFI16	D43 Protocol 7	2.65384	0.726969	41597547	0.6166	6.7433e-89	1.54739e-87	87.0196	60.7386	26.281	63.1085	1
ABCA5	D43 Protocol 7	0.901522	0.44159	4.1457e+07	0.614516	2.51638e-145	1.36588e-143	45.3333	21.5906	23.7428	63.0876	17
RCOR3	D43 Protocol 7	1.54183	0.554131	42031898	0.623038	4.66125e-116	1.6533e-114	69.451	39.4391	30.0119	63.05	1
MYO5B	D43 Protocol 7	0.817758	0.455966	4.00934e+07	0.594304	1.46685e-140	7.45086e-139	32.7843	13.4752	19.3091	62.9816	18
JAZF1	D43 Protocol 7	2.80913	0.755368	4.14318e+07	0.614143	2.16275e-85	4.67353e-84	86.5098	60.4211	26.0887	62.9451	7
SREK1IP1	D43 Protocol 7	0.770172	0.387827	41570527	0.616199	8.91533e-165	6.28103e-163	43.451	18.6347	24.8163	62.9063	5
YAP1	D43 Protocol 7	0.425838	0.33813	38103066	0.564801	1.04592e-188	1.01255e-186	16.549	3.64001	12.909	62.8904	11
KLRC3	D43 Protocol 7	1.32535	0.532837	41586235	0.616432	2.56341e-120	9.66719e-119	57.2549	30.3598	26.8951	62.8826	12
KLF6	D43 Protocol 7	1.16221	0.478999	4.19067e+07	0.621182	1.39376e-133	6.4144e-132	56.4314	29.0104	27.4209	62.8412	10
HTATSF1	D43 Protocol 7	1.68243	0.585934	41896137	0.621026	6.54107e-109	2.07659e-107	70.1569	42.3344	27.8224	62.509	X
VPS13D	D43 Protocol 7	1.80285	0.603562	41948327	0.621799	1.02058e-105	3.08529e-104	75.8039	46.5376	29.2663	62.4751	1
FLNC	D43 Protocol 7	0.21228	0.204402	36786009	0.545278	0	0	9.41176	0.355307	9.05646	62.3782	7
PKN2	D43 Protocol 7	2.05718	0.646087	41836246	0.620138	1.45441e-98	3.95768e-97	81.5686	52.1432	29.4254	62.2844	1
RABGAP1	D43 Protocol 7	1.58958	0.568375	41923992	0.621439	1.49469e-111	4.95947e-110	69.6471	40.694	28.9531	62.126	9
RAPGEF6	D43 Protocol 7	2.20691	0.663665	41793304	0.619501	9.73194e-96	2.52466e-94	83.2157	55.3145	27.9012	62.1175	5
SYTL3	D43 Protocol 7	2.10137	0.660444	41520818	0.615462	3.58875e-96	9.36901e-95	73.5686	45.5171	28.0515	62.1004	6
YME1L1	D43 Protocol 7	1.63821	0.570751	42025708	0.622946	5.28291e-111	1.7361e-109	73.2549	43.2756	29.9793	62.0751	10
ID2	D43 Protocol 7	1.47215	0.557959	4.17753e+07	0.619235	1.71685e-113	5.86209e-112	62.7843	36.8083	25.976	62.0628	2
CMC1	D43 Protocol 7	1.28063	0.520183	4.17306e+07	0.618572	1.77012e-121	6.78748e-120	57.5686	31.8793	25.6893	61.9893	3
ANKIB1	D43 Protocol 7	2.17848	0.665892	4.17235e+07	0.618466	5.12939e-95	1.3141e-93	81.451	53.7269	27.724	61.849	7
ADAMTS9-AS2	D43 Protocol 7	0.211264	0.202278	3.66706e+07	0.543567	0	0	9.13725	0.427124	8.71013	61.7299	3
GALNT10	D43 Protocol 7	2.17437	0.661473	4.16711e+07	0.61769	2.17573e-95	5.61332e-94	76.7059	51.391	25.3149	61.6829	5
UHRF1BP1L	D43 Protocol 7	1.13794	0.471983	4.19052e+07	0.62116	5.21519e-133	2.37623e-131	56.4706	29.2183	27.2523	61.6524	12
USP8	D43 Protocol 7	1.80571	0.596261	41969428	0.622112	1.63737e-105	4.92815e-104	77.2157	47.2898	29.9258	61.5981	15
FAM3C	D43 Protocol 7	1.17965	0.483105	4.18234e+07	0.619948	6.34612e-129	2.70856e-127	56.902	29.8004	27.1015	61.1453	7
PRKAA1	D43 Protocol 7	1.09278	0.452568	4.20221e+07	0.622893	1.92471e-137	9.27287e-136	57.0588	28.9046	28.1542	61.1115	5
RLF	D43 Protocol 7	1.43005	0.526939	41981350	0.622289	1.41339e-117	5.1417e-116	66.8627	37.5567	29.306	60.7502	1
CDKAL1	D43 Protocol 7	2.78938	0.711193	41607420	0.616746	1.82206e-87	4.08315e-86	89.6863	66.1362	23.55	60.7281	6
NSD3	D43 Protocol 7	1.94063	0.620813	4.18388e+07	0.620176	5.97246e-100	1.65031e-98	79.8039	50.2155	29.5885	60.7046	8
AUTS2	D43 Protocol 7	2.96018	0.791033	4.11261e+07	0.609611	9.68648e-79	1.86933e-77	86.3529	60.9389	25.414	60.6946	7
ANKRD17	D43 Protocol 7	3.07965	0.707761	4.16865e+07	0.617918	9.44155e-88	2.1309e-86	93.6863	73.0458	20.6405	60.6349	4
EYA2	D43 Protocol 7	0.286673	0.253811	37067158	0.549446	8.01133e-242	1.39669e-239	11.1373	1.23601	9.90124	60.624	20
KDM6A	D43 Protocol 7	2.24004	0.655625	41768641	0.619136	2.18269e-94	5.53325e-93	84.7451	56.8189	27.9262	60.486	X
ST6GALNAC5	D43 Protocol 7	0.440386	0.3685	37409994	0.554528	1.60694e-166	1.16812e-164	13.6471	2.85002	10.797	60.409	1
TENT2	D43 Protocol 7	2.26416	0.65714	4.17481e+07	0.618832	7.92962e-94	1.98694e-92	83.8431	57.1061	26.737	60.2609	5
ATE1	D43 Protocol 7	1.38895	0.520797	4.19027e+07	0.621122	6.4071e-118	2.34323e-116	64.6275	36.0637	28.5638	60.2199	10
CTNNB1	D43 Protocol 7	1.82996	0.603292	41824018	0.619957	6.25881e-102	1.77106e-100	75.5294	47.3995	28.13	60.1794	3
SETD2	D43 Protocol 7	2.74105	0.704378	41618585	0.616912	1.95929e-87	4.38829e-86	91.6863	67.1039	24.5824	60.1241	3
CHIT1	D43 Protocol 7	0.427952	0.314321	38896977	0.576569	2.02159e-193	2.07941e-191	20.6275	5.27669	15.3508	59.9353	1
SLC5A3	D43 Protocol 7	2.58069	0.711568	41456926	0.614515	2.94052e-86	6.45942e-85	86.0392	59.5404	26.4988	59.9068	21
PYROXD1	D43 Protocol 7	0.626987	0.355608	40858014	0.605638	5.15282e-171	3.92607e-169	35.5294	13.7814	21.748	59.8865	12
ANKRD36B	D43 Protocol 7	1.08105	0.447068	41866595	0.620588	2.93139e-136	1.39594e-134	54.902	27.6346	27.2674	59.8423	2
ABI1	D43 Protocol 7	1.64247	0.558668	41936181	0.621619	3.49379e-109	1.11519e-107	73.2941	42.7653	30.5288	59.751	10
COL6A1	D43 Protocol 7	0.398085	0.318494	3.77033e+07	0.558876	3.48542e-190	3.45552e-188	14.6275	2.83868	11.7888	59.7054	21
CLNK	D43 Protocol 7	1.42836	0.564291	4.11696e+07	0.610256	8.66996e-108	2.70036e-106	54.6275	30.7756	23.8518	59.5714	4
SUCO	D43 Protocol 7	1.52671	0.550187	4.18416e+07	0.620217	2.05914e-110	6.68149e-109	68	39.9645	28.0355	59.5166	1
NETO2	D43 Protocol 7	0.563737	0.348317	40076763	0.594057	1.98705e-173	1.5632e-171	29.2941	10.0847	19.2094	59.4947	16
DGKD	D43 Protocol 7	1.61435	0.55809	41815460	0.61983	9.1853e-109	2.90708e-107	69.5686	40.6184	28.9502	59.457	2
SPIN1	D43 Protocol 7	1.3128	0.498711	4.1897e+07	0.621038	3.26379e-121	1.24454e-119	63.0588	34.1246	28.9342	59.2992	9
TTC39C	D43 Protocol 7	1.87228	0.612426	41574714	0.616261	5.77066e-99	1.57655e-97	71.5686	43.9862	27.5824	59.2843	18
N4BP2	D43 Protocol 7	1.21838	0.486603	41793507	0.619504	4.40682e-124	1.74509e-122	58.6667	31.422	27.2447	59.2479	4
SGO1-AS1	D43 Protocol 7	1.06674	0.551841	40143808	0.595051	1.36243e-109	4.37254e-108	37.9608	19.5268	18.434	59.2453	3
ERBIN	D43 Protocol 7	2.84711	0.695007	41627521	0.617044	2.78358e-87	6.22432e-86	91.7647	68.6952	23.0695	59.2187	5
RBM33	D43 Protocol 7	2.13539	0.63912	41735833	0.61865	2.25049e-94	5.70162e-93	84.0392	55.2994	28.7399	58.955	7
LONP2	D43 Protocol 7	1.55323	0.548871	41861493	0.620512	1.27971e-109	4.11024e-108	70.1176	40.8792	29.2385	58.9412	16
ATAD2B	D43 Protocol 7	2.36592	0.67002	4.16194e+07	0.616924	4.78721e-90	1.12039e-88	86.902	58.9167	27.9853	58.9287	2
ZNF654	D43 Protocol 7	1.32451	0.512642	41736685	0.618662	6.63786e-117	2.39359e-115	60.8235	34.1473	26.6763	58.7595	3
HMG20A	D43 Protocol 7	0.958245	0.426245	41675432	0.617754	4.93679e-140	2.48616e-138	50.5882	24.6447	25.9435	58.6532	15
EPS8	D43 Protocol 7	0.853847	0.473664	40263619	0.596827	6.99505e-126	2.84955e-124	35.9216	16.862	19.0596	58.5189	12
HIPK1	D43 Protocol 7	1.30904	0.494196	41916979	0.621335	1.6829e-120	6.36993e-119	63.1765	34.8654	28.311	58.4119	1
ROBO1	D43 Protocol 7	1.13757	0.623317	39726101	0.588859	7.79439e-96	2.02457e-94	36.0784	19.7687	16.3098	58.4008	3
MCPH1	D43 Protocol 7	1.74095	0.58893	4.16671e+07	0.61763	2.65681e-101	7.44123e-100	71.6471	43.9371	27.71	58.3796	8
AMMECR1	D43 Protocol 7	1.24609	0.496953	4.1668e+07	0.617644	9.80885e-120	3.67221e-118	57.8824	31.7886	26.0937	58.3597	X
PDGFRA	D43 Protocol 7	0.235599	0.221991	36607508	0.542633	7.93742e-266	1.81432e-263	9.17647	0.665256	8.51122	58.3261	4
MGAT5	D43 Protocol 7	2.83789	0.708933	41453313	0.614462	3.30963e-84	6.98316e-83	88.3922	66.0228	22.3693	58.243	2
PHF6	D43 Protocol 7	1.17894	0.464596	41914242	0.621294	1.58387e-127	6.62938e-126	60	31.4069	28.5931	58.1575	X
TTC37	D43 Protocol 7	1.5174	0.540667	4.17997e+07	0.619596	2.36213e-109	7.56323e-108	68.7843	39.8397	28.9446	57.917
KMT5B	D43 Protocol 7	1.43302	0.520351	4.1846e+07	0.620282	1.79467e-113	6.12271e-112	66.7451	37.8137	28.9314	57.8699	11
RFFL	D43 Protocol 7	1.48442	0.532441	4.17327e+07	0.618604	1.67048e-110	5.42466e-109	65.2157	37.8704	27.3453	57.6451	17
PRKG1	D43 Protocol 7	0.996096	0.676577	38202403	0.566274	3.15461e-87	7.03869e-86	22.8235	10.6857	12.1379	57.6122	10
APC	D43 Protocol 7	1.51841	0.534563	41830892	0.620059	7.78273e-110	2.51147e-108	69.1765	40.093	29.0835	57.519	5
SLFN5	D43 Protocol 7	1.64318	0.562556	41653351	0.617427	4.70916e-104	1.37805e-102	69.0196	41.0984	27.9212	57.3023	17
SNX13	D43 Protocol 7	1.44649	0.525554	41769227	0.619145	4.71154e-111	1.55081e-109	65.6078	38.1615	27.4464	57.1852	7
NRIP1	D43 Protocol 7	1.72775	0.603401	4.14014e+07	0.613693	8.07285e-97	2.13053e-95	67.7255	42.0699	25.6556	57.1249	21
SKIL	D43 Protocol 7	1.47743	0.523961	41737250	0.618671	6.82142e-111	2.23456e-109	66.9412	37.5076	29.4336	56.9287	3
TRRAP	D43 Protocol 7	2.03825	0.625472	41608724	0.616765	6.07893e-93	1.50307e-91	81.0196	52.6837	28.3359	56.8073	7
ZNF217	D43 Protocol 7	1.2496	0.483782	41769840	0.619154	1.1117e-119	4.15063e-118	60.3922	33.1607	27.2314	56.7872	20
DYNC2H1	D43 Protocol 7	0.560129	0.339103	39975578	0.592557	4.86779e-170	3.65475e-168	29.0196	9.93347	19.0861	56.7784	11
GIMAP4	D43 Protocol 7	0.505115	0.316536	39854662	0.590765	1.80512e-181	1.59036e-179	27.3725	8.671	18.7015	56.5961	7
GABARAPL1	D43 Protocol 7	1.0853	0.439017	4.17219e+07	0.618443	2.81446e-131	1.24917e-129	55.2157	27.6988	27.5169	56.5908	12
SARAF	D43 Protocol 7	0.730245	0.373665	41135938	0.609757	9.3918e-154	5.68259e-152	40.7059	17.6557	23.0502	56.5152	8
CLN3	D43 Protocol 7	1.04376	0.449668	4.14336e+07	0.61417	5.2626e-128	2.21849e-126	50.6275	25.9034	24.7241	56.5026	16
B2M	D43 Protocol 7	3.61466	0.72884	4.13109e+07	0.612351	1.59083e-79	3.10499e-78	92.3922	75.6728	16.7193	56.4909	15
ZC3H11A	D43 Protocol 7	2.0826	0.625496	4.16248e+07	0.617004	2.04414e-92	5.01515e-91	82.1176	54.2788	27.8388	56.4821	1
BTRC	D43 Protocol 7	1.26899	0.492861	41644171	0.617291	2.19237e-116	7.83013e-115	59.5686	33.0398	26.5289	56.2385	10
SNRPB2	D43 Protocol 7	0.636309	0.348663	40880173	0.605966	7.49503e-164	5.21786e-162	36.7059	14.7263	21.9795	56.2332	20
ECD	D43 Protocol 7	0.818907	0.385684	41454694	0.614482	4.92752e-148	2.78869e-146	45.6863	20.8951	24.7912	56.1381	10
SHOC2	D43 Protocol 7	1.62014	0.553663	4.17021e+07	0.61815	1.75601e-103	5.10594e-102	71.5294	42.6028	28.9266	56.0815	10
RAB3GAP2	D43 Protocol 7	1.73478	0.571864	4.1696e+07	0.618059	3.086e-100	8.55594e-99	75.2157	45.6191	29.5965	56.0814	1
HSPA9	D43 Protocol 7	1.40411	0.506928	4.18017e+07	0.619626	2.63915e-112	8.86411e-111	66.4706	37.8062	28.6644	55.7887	5
BRWD3	D43 Protocol 7	1.47885	0.527381	41669490	0.617666	5.67611e-108	1.77326e-106	66.3137	38.3958	27.9179	55.7712	X
ITK	D43 Protocol 7	1.77507	0.599447	41303884	0.612247	3.9448e-95	1.01377e-93	66.7451	41.4311	25.314	55.745	5
PRKCQ-AS1	D43 Protocol 7	0.724016	0.385009	40599314	0.601803	4.12379e-147	2.29904e-145	36.549	15.3992	21.1499	55.6871	10
ENPP4	D43 Protocol 7	0.277664	0.222713	38539940	0.571277	5.46549e-253	1.11877e-250	17.3333	3.01633	14.317	55.6673	6
AKAP11	D43 Protocol 7	1.15849	0.457256	4.17618e+07	0.619034	6.28484e-124	2.48161e-122	58.7843	31.0213	27.763	55.6048	13
UBE2V1	D43 Protocol 7	1.31132	0.484224	4.18509e+07	0.620355	1.16796e-116	4.1969e-115	64.9804	35.8973	29.0831	55.3841	20
GLO1	D43 Protocol 7	0.789238	0.37931	4.12807e+07	0.611904	2.73359e-148	1.55561e-146	43.6471	19.5646	24.0825	55.3064	6
STN1	D43 Protocol 7	0.892708	0.42678	4.10799e+07	0.608927	6.26696e-132	2.81186e-130	44.3529	21.617	22.7359	55.2898	10
SMAD5	D43 Protocol 7	0.750645	0.377407	41078045	0.608899	5.81904e-149	3.32988e-147	41.0196	18.0791	22.9405	55.2817	5
SAMD3	D43 Protocol 7	2.5544	0.72733	4.08892e+07	0.6061	5.42698e-78	1.02755e-76	77.4902	51.0962	26.394	55.2685	6
NFKB1	D43 Protocol 7	2.31839	0.658124	4.13574e+07	0.61304	6.85805e-86	1.49453e-84	82.2745	55.3523	26.9222	55.1676	4
TMEM131	D43 Protocol 7	2.70953	0.704816	41246650	0.611398	3.35219e-80	6.64366e-79	90.3529	64.3899	25.963	55.1008	2
NUTM2B-AS1	D43 Protocol 7	1.71516	0.569303	4.15629e+07	0.616086	6.25601e-99	1.70801e-97	73.6078	43.5062	30.1016	55.09	10
SMARCA2	D43 Protocol 7	2.40586	0.660515	4.13898e+07	0.61352	2.47842e-85	5.34445e-84	83.9608	58.2741	25.6867	55.0024	9
BICC1	D43 Protocol 7	0.4485	0.359407	37730181	0.559274	1.74219e-155	1.0779e-153	15.5294	3.83656	11.6929	54.9776	10
SLC25A36	D43 Protocol 7	0.878087	0.394347	41564619	0.616112	8.90504e-142	4.60867e-140	48.8235	23.1857	25.6379	54.9468	3
DENND11	D43 Protocol 7	0.774521	0.385836	41038203	0.608309	9.437e-145	5.04255e-143	41.4118	18.5591	22.8526	54.9035	7
MFF	D43 Protocol 7	0.751909	0.362015	41354760	0.613001	3.97819e-154	2.42487e-152	43.3725	18.9938	24.3787	54.8871	2
TBL1X	D43 Protocol 7	3.18296	0.747269	4.10556e+07	0.608566	2.27105e-75	4.11812e-74	91.3725	68.6725	22.7	54.8386	X
ZNF718	D43 Protocol 7	1.07536	0.445636	41523752	0.615506	2.58371e-125	1.04322e-123	53.7255	27.695	26.0304	54.805	4
CDKN2A	D43 Protocol 7	0.93043	0.437341	4.10596e+07	0.608626	1.35868e-127	5.69842e-126	45.0588	22.562	22.4968	54.7745	9
ENSG00000284707	D43 Protocol 7	0.872204	0.409561	41191442	0.61058	4.14792e-136	1.97069e-134	45.098	21.4923	23.6058	54.7605	7
IGFBP5	D43 Protocol 7	0.521601	0.40176	3.77925e+07	0.560198	1.11928e-138	5.48886e-137	16.5098	4.63789	11.8719	54.7441	2
COL5A1	D43 Protocol 7	0.380136	0.319846	37515620	0.556093	1.04815e-173	8.29328e-172	13.9608	2.88025	11.0805	54.7197	9
RUNX3	D43 Protocol 7	3.02562	0.727027	4.10604e+07	0.608637	3.03858e-77	5.67239e-76	79.5294	62.0653	17.4641	54.706	1
ERRFI1	D43 Protocol 7	0.298242	0.260207	37245471	0.552089	4.85447e-213	6.20286e-211	12.1569	1.75764	10.3992	54.6974	1
IFT43	D43 Protocol 7	0.65932	0.368473	4.04265e+07	0.599242	9.19514e-151	5.40464e-149	34.3529	13.9515	20.4015	54.6324	14
RNF150	D43 Protocol 7	0.302339	0.259434	37325171	0.55327	3.45293e-213	4.43961e-211	12.5098	1.85969	10.6501	54.5727	4
CD69	D43 Protocol 7	0.833274	0.418315	40692417	0.603183	1.32016e-132	5.97544e-131	39.8824	18.476	21.4064	54.4746	12
SPPL3	D43 Protocol 7	1.88551	0.594963	4.15147e+07	0.615372	1.24483e-93	3.10974e-92	76.1961	48.4692	27.7269	54.4434	12
MED13	D43 Protocol 7	2.38372	0.659744	4.13927e+07	0.613563	1.46884e-84	3.12643e-83	87.7255	60.2623	27.4632	54.4322	17
UBR3	D43 Protocol 7	2.25216	0.650699	41366242	0.613171	1.38381e-85	2.99661e-84	83.1765	56.422	26.7545	54.3486	2
TMF1	D43 Protocol 7	1.22338	0.464485	41751699	0.618885	2.92751e-119	1.08905e-117	61.098	33.0322	28.0658	54.3275	3
UACA	D43 Protocol 7	0.874557	0.42565	40869534	0.605808	8.68754e-130	3.76253e-128	42.5882	20.3999	22.1883	54.2382	15
ZNF148	D43 Protocol 7	2.51509	0.671924	4.1335e+07	0.612708	1.27962e-82	2.62981e-81	88.1176	62.5038	25.6139	54.1437	3
NTNG1	D43 Protocol 7	0.277775	0.249231	3.68577e+07	0.546341	5.33435e-220	7.46519e-218	10.4706	1.2209	9.24969	54.1148	1
SRP14	D43 Protocol 7	0.700541	0.359304	41036649	0.608286	1.08179e-152	6.43193e-151	39.9608	17.1908	22.77	53.9644	15
KCTD3	D43 Protocol 7	0.735264	0.371375	4.08974e+07	0.606221	3.13912e-147	1.75246e-145	39.6471	17.1795	22.4676	53.7589	1
MFSD6	D43 Protocol 7	1.14479	0.474901	41303451	0.61224	2.32468e-115	8.18193e-114	53.098	29.1087	23.9893	53.7052	2
VPS4B	D43 Protocol 7	1.1436	0.444289	4.17244e+07	0.618481	4.75208e-123	1.85855e-121	58.3529	30.9419	27.411	53.6394	18
VPS50	D43 Protocol 7	1.25828	0.479146	4.15778e+07	0.616307	3.29795e-114	1.13739e-112	60	33.1494	26.8506	53.6375	7
CDC123	D43 Protocol 7	1.27947	0.475531	41690336	0.617975	7.04187e-115	2.45119e-113	62.1176	34.4421	27.6756	53.5498	10
PCID2	D43 Protocol 7	0.607733	0.332949	40716911	0.603546	2.34821e-163	1.61293e-161	35.451	13.9212	21.5298	53.5357	13
BMPR2	D43 Protocol 7	1.89185	0.606758	41327183	0.612592	4.14234e-90	9.71678e-89	73.5294	47.4751	26.0544	53.4023	2
BUB3	D43 Protocol 7	0.911321	0.403817	4.14567e+07	0.614512	1.60467e-134	7.43495e-133	49.3333	24.1458	25.1876	53.3559	10
RTCA	D43 Protocol 7	0.812176	0.383203	41267980	0.611715	1.31095e-141	6.77608e-140	44.7451	20.8535	23.8916	53.33	1
PTPRC	D43 Protocol 7	3.79539	0.597961	41867766	0.620605	3.0663e-91	7.33488e-90	84.0784	77.3511	6.72736	53.299	1
COL4A5	D43 Protocol 7	0.831309	0.414383	40349440	0.598099	7.04339e-131	3.09278e-129	37.2157	16.4008	20.8149	53.2523	X
CHM	D43 Protocol 7	1.03869	0.433178	41466403	0.614656	7.65285e-125	3.0779e-123	52.7843	27.2566	25.5277	53.0694	X
OGA	D43 Protocol 7	2.01352	0.60317	4.1484e+07	0.614917	4.64491e-90	1.08771e-88	81.6078	52.6724	28.9355	53.0569	10
CCM2	D43 Protocol 7	1.76967	0.569313	4.14641e+07	0.614621	4.35898e-95	1.11946e-93	73.3333	45.1882	28.1451	52.9182	7
RNF13	D43 Protocol 7	1.40517	0.499656	41580043	0.61634	4.44301e-108	1.39438e-106	63.8431	36.7516	27.0915	52.8914	3
UBE3A	D43 Protocol 7	1.85431	0.58799	41452441	0.614449	5.98993e-92	1.45056e-90	77.4118	48.6808	28.7309	52.8241	15
MAP3K2	D43 Protocol 7	1.85297	0.58297	41469609	0.614703	1.27105e-92	3.12589e-91	77.2549	48.2915	28.9634	52.7617	2
MIB1	D43 Protocol 7	1.63778	0.555476	4.14162e+07	0.613912	5.81807e-97	1.53842e-95	69.2157	42.1568	27.0589	52.6663	18
CCDC80	D43 Protocol 7	0.188011	0.176311	36738107	0.544568	7.50919e-302	2.19119e-299	9.4902	0.574539	8.91566	52.6569	3
TBK1	D43 Protocol 7	1.61461	0.540275	41555260	0.615973	2.05363e-99	5.64804e-98	71.2549	43.0073	28.2476	52.5407	12
TRG-AS1	D43 Protocol 7	2.00851	0.63226	4.08752e+07	0.605892	3.75242e-85	8.06213e-84	66.8627	41.106	25.7568	52.5367	7
ETFDH	D43 Protocol 7	0.591499	0.330288	40527250	0.600735	1.45348e-161	9.85207e-160	34.0392	13.1728	20.8664	52.5179	4
SMAP1	D43 Protocol 7	1.74584	0.565004	4.14784e+07	0.614833	4.36151e-95	1.11946e-93	73.8824	45.5624	28.3199	52.5177	6
ZNF236	D43 Protocol 7	1.25539	0.479869	4.14789e+07	0.614841	1.28772e-111	4.2762e-110	59.2157	33.0965	26.1192	52.4827	18
ZBTB1	D43 Protocol 7	1.56541	0.523665	4.15803e+07	0.616344	3.4327e-102	9.78081e-101	70.3529	40.9586	29.3944	52.3715	14
VMP1	D43 Protocol 7	1.9536	0.597528	4.14097e+07	0.613815	1.00079e-89	2.3303e-88	77.4118	50.6501	26.7616	52.3629	17
FARS2	D43 Protocol 7	1.68393	0.563476	41341651	0.612807	6.29045e-95	1.60754e-93	68.7059	42.4176	26.2883	52.2871	6
SP3	D43 Protocol 7	1.85185	0.576664	4.14836e+07	0.614911	9.9613e-93	2.45418e-91	77.7255	48.575	29.1505	52.2516	2
LEPROTL1	D43 Protocol 7	0.860242	0.387461	4.13185e+07	0.612463	5.8586e-137	2.81268e-135	46.8627	22.2974	24.5653	52.1333	8
PIK3CA	D43 Protocol 7	1.32193	0.492669	41435363	0.614196	5.33123e-108	1.66805e-106	60.7059	34.4232	26.2827	52.1135	3
ARID4A	D43 Protocol 7	1.4447	0.507764	41541468	0.615769	1.29853e-104	3.8464e-103	65.9216	38.4072	27.5144	52.0026	14
TFDP2	D43 Protocol 7	1.40016	0.506165	4.1413e+07	0.613864	6.23878e-105	1.85602e-103	62.6275	35.9011	26.7263	51.9991	3
PRDM2	D43 Protocol 7	1.69011	0.547541	4.15368e+07	0.6157	6.03259e-97	1.59412e-95	74.3137	44.9766	29.3372	51.9055	1
VPS36	D43 Protocol 7	0.973012	0.412069	41489143	0.614993	3.00802e-128	1.27327e-126	51.8431	26.3456	25.4975	51.8774	13
TMEM263	D43 Protocol 7	0.474185	0.293887	40120907	0.594712	3.74597e-179	3.17782e-177	29.1765	9.82008	19.3564	51.8704	12
MGP	D43 Protocol 7	0.171721	0.169804	36267100	0.537587	0	0	7.60784	0.0907167	7.51713	51.8199	12
MXRA5	D43 Protocol 7	0.177213	0.169771	36507978	0.541157	0	0	8.58824	0.355307	8.23293	51.8097	X
AQR	D43 Protocol 7	1.409	0.493917	41624289	0.616996	1.78914e-106	5.47712e-105	67.2157	38.5432	28.6724	51.4965	15
CEBPZ	D43 Protocol 7	0.875941	0.389193	41301012	0.612204	3.0699e-134	1.41919e-132	47.5294	22.8152	24.7142	51.3143	2
SPAG9	D43 Protocol 7	1.79151	0.562814	41459311	0.614551	2.86241e-93	7.11179e-92	75.4118	47.2029	28.2089	51.2993	17
SOCS4	D43 Protocol 7	0.809539	0.372891	41270925	0.611758	1.49097e-139	7.44472e-138	45.5294	21.3071	24.2223	51.1339	14
HMBOX1	D43 Protocol 7	1.70224	0.555721	41403958	0.61373	5.92385e-94	1.4898e-92	72.8627	44.8518	28.0109	51.0301	8
CREBBP	D43 Protocol 7	2.31585	0.633251	4.12804e+07	0.611899	2.04908e-82	4.19439e-81	85.9608	59.6424	26.3184	50.899	16
ZNF207	D43 Protocol 7	2.56083	0.667863	4.11348e+07	0.609741	4.4825e-78	8.5029e-77	89.9608	63.6642	26.2966	50.8046	17
PATJ	D43 Protocol 7	1.6113	0.555153	41136302	0.609763	1.8711e-93	4.66009e-92	63.2941	39.3748	23.9193	50.7031	1
OXR1	D43 Protocol 7	1.35345	0.537415	4.09364e+07	0.6068	2.52524e-96	6.60933e-95	57.1373	33.6181	23.5192	50.6136	8
TNKS	D43 Protocol 7	2.07381	0.616172	41223186	0.611051	5.22378e-84	1.09881e-82	81.451	53.1335	28.3175	50.5009	8
SNRNP200	D43 Protocol 7	1.51371	0.50981	41563228	0.616091	4.04239e-101	1.13066e-99	70.4314	41.5596	28.8718	50.444	2
ATF2	D43 Protocol 7	1.28861	0.46719	4.15887e+07	0.616469	3.38466e-110	1.0948e-108	63.6078	35.4702	28.1376	50.4381	2
PKNOX2	D43 Protocol 7	0.244922	0.222791	36677438	0.543669	2.88061e-229	4.45563e-227	9.68627	0.960085	8.72619	50.4289	11
NNT	D43 Protocol 7	1.13661	0.445676	41398392	0.613648	3.55269e-115	1.24508e-113	56.2353	30.2351	26.0002	50.319	5
WASL	D43 Protocol 7	0.83763	0.376033	41161618	0.610138	5.61346e-136	2.65777e-134	45.5686	21.205	24.3636	50.2288	7
NFATC3	D43 Protocol 7	2.54802	0.647322	41181283	0.610429	1.49056e-79	2.91482e-78	86.0392	62.1182	23.921	50.1903	16
CAPN2	D43 Protocol 7	0.682784	0.365812	40200168	0.595886	1.5129e-139	7.54505e-138	34.1569	14.1707	19.9862	50.161	1
PRICKLE2	D43 Protocol 7	0.327588	0.273074	37285431	0.552681	3.92766e-186	3.68949e-184	12.7451	2.22256	10.5225	50.0908	3
SPRY1	D43 Protocol 7	0.540097	0.313594	40121396	0.594719	4.34709e-162	2.95631e-160	30.7843	11.2224	19.5619	50.0274	4
PEAK1	D43 Protocol 7	1.49311	0.539562	41005586	0.607825	9.27742e-95	2.36207e-93	59.1765	35.8709	23.3056	49.9778	15
TOGARAM1	D43 Protocol 7	0.943482	0.412209	41112470	0.609409	3.64063e-123	1.42522e-121	48.0784	24.2024	23.876	49.8139	14
ENSG00000264545	D43 Protocol 7	0.800332	0.392542	40712175	0.603476	3.04787e-129	1.31036e-127	40.8235	19.3151	21.5084	49.8067	9
ZMYND11	D43 Protocol 7	1.27082	0.465117	4.14516e+07	0.614437	4.17927e-109	1.33296e-107	61.7647	33.9054	27.8594	49.7094	10
ATG5	D43 Protocol 7	1.36804	0.482768	4.15109e+07	0.615315	5.45437e-105	1.62501e-103	65.4902	37.5151	27.9751	49.6233	6
TLN1	D43 Protocol 7	2.8085	0.633014	4.1289e+07	0.612026	2.46502e-80	4.89956e-79	87.7255	67.9732	19.7523	49.5712	9
PDLIM3	D43 Protocol 7	0.188655	0.181586	36137418	0.535664	5.57895e-276	1.31166e-273	7.45098	0.321288	7.12969	49.5516	4
TET1	D43 Protocol 7	0.559048	0.307727	40059134	0.593796	1.65308e-163	1.1431e-161	30.5882	10.7839	19.8043	49.5261	10
ZFP36L1	D43 Protocol 7	1.00394	0.433576	4.09263e+07	0.606649	2.83343e-116	1.00847e-114	47.7647	24.5351	23.2296	49.4261	14
PCSK5	D43 Protocol 7	0.368317	0.262903	3.83747e+07	0.568827	1.31691e-190	1.31512e-188	18.1569	4.13139	14.0255	49.3945	9
THOC2	D43 Protocol 7	1.97782	0.592626	41258454	0.611573	2.99692e-85	6.45578e-84	80.3922	52.3057	28.0864	49.3006	X
GYG1	D43 Protocol 7	0.88187	0.398226	4.09633e+07	0.607198	5.65435e-126	2.31025e-124	44.9412	22.0857	22.8554	49.2352	3
SLC27A4	D43 Protocol 7	1.80256	0.574607	4.1149e+07	0.609951	1.45018e-87	3.26402e-86	71.6863	45.4604	26.2259	49.121	9
OTUD7B	D43 Protocol 7	0.914854	0.397782	41146067	0.609907	1.1412e-125	4.63511e-124	47.8431	23.7715	24.0716	49.06	1
PHACTR1	D43 Protocol 7	0.957218	0.431866	40376357	0.598498	1.56368e-115	5.50824e-114	41.0588	19.7611	21.2977	48.9127	6
SPECC1L	D43 Protocol 7	2.04403	0.603253	4.11646e+07	0.610182	5.19869e-83	1.07377e-81	80.2353	52.6686	27.5667	48.8448	22
ESYT2	D43 Protocol 7	1.91972	0.577448	4.11891e+07	0.610545	1.76452e-86	3.89064e-85	76.2353	47.8984	28.3369	48.7424	7
MORF4L2	D43 Protocol 7	1.29327	0.478253	41309190	0.612325	4.42102e-104	1.29465e-102	60.1176	34.7974	25.3202	48.7281	X
RYK	D43 Protocol 7	0.928577	0.400102	41068368	0.608756	7.70123e-124	3.03505e-122	47.6471	23.5485	24.0985	48.6195	3
SMAD2	D43 Protocol 7	2.05964	0.605524	41137690	0.609783	2.86412e-82	5.84241e-81	81.4902	52.8689	28.6213	48.5832	18
KIF26B	D43 Protocol 7	0.878534	0.471463	39251948	0.581831	3.63883e-105	1.08805e-103	30.4314	13.925	16.5064	48.5435	1
ZFPM2	D43 Protocol 7	0.504416	0.394002	37510822	0.556022	2.55262e-125	1.03168e-123	15.451	4.47536	10.9756	48.4569	8
YTHDC1	D43 Protocol 7	1.64749	0.524026	4.14345e+07	0.614183	1.42535e-94	3.62003e-93	74.4706	44.8367	29.6339	48.4416	4
CSDE1	D43 Protocol 7	1.93785	0.581628	41245494	0.611381	3.23926e-85	6.97415e-84	79.5686	51.8975	27.6711	48.3662	1
RBFOX2	D43 Protocol 7	1.03008	0.515718	3.99599e+07	0.592325	7.28425e-96	1.89326e-94	39.3333	21.9043	17.429	48.3346	22
ATP9B	D43 Protocol 7	1.80476	0.56248	4.1245e+07	0.611374	6.62153e-88	1.4969e-86	74.7451	47.8115	26.9336	48.2747	18
ITCH	D43 Protocol 7	2.68721	0.660591	4.10083e+07	0.607865	7.2648e-75	1.30754e-73	90.9412	66.3857	24.5555	48.1462	20
PIK3C2A	D43 Protocol 7	1.59304	0.520882	4.13334e+07	0.612684	2.04832e-94	5.1958e-93	71.098	42.5234	28.5746	48.0692	11
JPH2	D43 Protocol 7	0.236969	0.204947	37324902	0.553266	3.60395e-237	5.90761e-235	12.2353	1.56486	10.6704	48.0045	20
GPR174	D43 Protocol 7	1.05456	0.456301	4.06688e+07	0.602833	2.72769e-107	8.4066e-106	46.7059	25.0076	21.6983	47.946	X
PXDN	D43 Protocol 7	0.372608	0.263997	38403037	0.569248	5.44434e-184	4.9558e-182	18.5098	4.40354	14.1063	47.8639	2
RPS6KA3	D43 Protocol 7	3.33026	0.7025	4.08116e+07	0.604949	7.26097e-70	1.19164e-68	93.6078	73.3558	20.2521	47.7165	X
MAP1LC3B	D43 Protocol 7	0.677598	0.334986	40763453	0.604236	8.07219e-145	4.31889e-143	38.902	16.707	22.195	47.6902	16
SOAT1	D43 Protocol 7	0.774748	0.359897	40918212	0.60653	6.90998e-135	3.21248e-133	42.5882	19.5948	22.9934	47.6839	1
MTMR10	D43 Protocol 7	0.768572	0.352149	40968036	0.607269	2.87933e-137	1.38558e-135	42.8235	19.4512	23.3724	47.4903	15
HAS2	D43 Protocol 7	0.160712	0.1555	36266807	0.537582	0	0	7.72549	0.204112	7.52138	47.4546	8
SPATS2	D43 Protocol 7	1.08434	0.4315	41112296	0.609407	5.56263e-112	1.8577e-110	52.8235	28.073	24.7505	47.3489	12
OGT	D43 Protocol 7	2.04615	0.593436	41112151	0.609405	1.33367e-81	2.68326e-80	81.1373	53.1448	27.9924	47.2205	X
CYP51A1	D43 Protocol 7	0.645494	0.340401	4.03433e+07	0.598008	5.58417e-141	2.86121e-139	35.1765	14.7906	20.3859	47.1603	7
ENSG00000258989	D43 Protocol 7	0.498023	0.313598	39374677	0.58365	7.96659e-153	4.7504e-151	25.8824	8.95071	16.9316	47.1411	14
RRAS2	D43 Protocol 7	1.41804	0.491307	4.11026e+07	0.609264	4.91853e-98	1.32787e-96	61.2941	35.0847	26.2094	47.105	11
MAPK8	D43 Protocol 7	1.51833	0.529776	40984781	0.607517	6.2547e-91	1.48926e-89	61.8824	38.3958	23.4865	47.0584	10
RALGPS2	D43 Protocol 7	0.487933	0.302771	3.90812e+07	0.5793	1.09108e-157	7.0143e-156	23.8824	7.51058	16.3718	46.9762	1
LIFR	D43 Protocol 7	0.27678	0.234242	37180337	0.551124	2.8415e-203	3.21183e-201	12.0392	1.79921	10.24	46.964	5
OSBPL5	D43 Protocol 7	0.557645	0.310109	3.98155e+07	0.590185	6.64856e-154	4.0287e-152	29.5294	10.6176	18.9118	46.9489	11
DDX5	D43 Protocol 7	2.8512	0.643642	4.10407e+07	0.608345	7.07627e-75	1.27416e-73	90.8235	69.8669	20.9566	46.9181	17
KLHL5	D43 Protocol 7	1.47882	0.506203	4.11139e+07	0.609431	1.05888e-94	2.69428e-93	64.1569	37.6777	26.4792	46.859	4
ZC3H12B	D43 Protocol 7	1.69005	0.612418	40239189	0.596465	1.70597e-78	3.27075e-77	52.9804	34.393	18.5874	46.841	X
AFAP1	D43 Protocol 7	0.424988	0.296699	38470655	0.57025	2.23727e-160	1.48708e-158	19.6863	5.50348	14.1828	46.8274	4
SMARCA1	D43 Protocol 7	0.453958	0.328399	3.79372e+07	0.562342	5.38394e-145	2.90324e-143	17.2157	4.73617	12.4795	46.809	X
TMX4	D43 Protocol 7	0.938046	0.401699	4.10245e+07	0.608105	1.09846e-118	4.06066e-117	48.1961	24.7505	23.4455	46.7543	20
FCHO2	D43 Protocol 7	0.675287	0.336605	4.0429e+07	0.599278	2.51524e-141	1.29197e-139	36.3529	15.1988	21.1541	46.7506	5
ZSWIM6	D43 Protocol 7	1.64711	0.561104	40828525	0.605201	2.23715e-85	4.83177e-84	62.3137	40.1157	22.1981	46.7489	5
HIPK3	D43 Protocol 7	1.35449	0.4726	4.13183e+07	0.61246	4.49735e-101	1.25706e-99	63.9216	36.778	27.1435	46.7405	11
CPD	D43 Protocol 7	1.11161	0.42057	4.12305e+07	0.611158	2.35544e-113	8.01589e-112	54.549	28.8895	25.6595	46.7236	17
TRPM7	D43 Protocol 7	2.20864	0.612039	41043309	0.608384	2.75473e-78	5.25211e-77	85.2941	57.2044	28.0897	46.6862	15
CYTIP	D43 Protocol 7	1.12773	0.451418	40907164	0.606366	1.30273e-105	3.92959e-104	51.451	28.3679	23.0831	46.6791	2
SOCS5	D43 Protocol 7	0.733198	0.360235	4.0602e+07	0.601842	1.13324e-131	5.06254e-130	39.451	17.9846	21.4664	46.5768	2
NR2F2-AS1	D43 Protocol 7	0.159702	0.152322	36464048	0.540506	0	0	8.43137	0.325068	8.1063	46.4847	15
ZNF37A	D43 Protocol 7	0.649363	0.330104	40570150	0.601371	3.05323e-143	1.60028e-141	37.1765	15.7734	21.4031	46.4773	10
LINC00426	D43 Protocol 7	0.696909	0.367815	4.00615e+07	0.593831	2.38981e-128	1.01263e-126	34.3922	15.0476	19.3445	46.3427	13
ETNK1	D43 Protocol 7	1.65438	0.527373	41217236	0.610962	8.93732e-90	2.0822e-88	73.0196	44.523	28.4966	46.2409	12
IMMP2L	D43 Protocol 7	1.44931	0.542852	40478545	0.600013	4.68283e-87	1.04034e-85	52.902	32.28	20.6219	46.1331	7
PIK3C3	D43 Protocol 7	1.26501	0.449319	4.13413e+07	0.612801	1.30079e-104	3.85034e-103	62.4314	34.8012	27.6302	46.0167	18
BMPR1B	D43 Protocol 7	0.242302	0.216664	36694764	0.543926	7.30419e-215	9.63217e-213	9.88235	1.09616	8.78619	45.9362	4
BICD1	D43 Protocol 7	1.29919	0.496592	4.07372e+07	0.603847	2.74216e-94	6.93443e-93	54.1961	31.7811	22.415	45.7654	12
GVINP1	D43 Protocol 7	0.729517	0.361539	40481801	0.600061	6.41238e-129	2.734e-127	38.5882	17.6897	20.8985	45.7575	11
UMAD1	D43 Protocol 7	1.47561	0.510813	40975837	0.607384	1.28266e-91	3.09162e-90	61.6078	37.6096	23.9982	45.7228	7
CNNM2	D43 Protocol 7	0.685623	0.363223	3.99342e+07	0.591945	3.9548e-128	1.67231e-126	33.2941	14.3106	18.9836	45.685	10
ATP8B4	D43 Protocol 7	4.39824	0.508703	41927040	0.621484	6.57845e-92	1.59027e-90	88.5098	84.117	4.39278	45.6808	15
RAPGEF1	D43 Protocol 7	2.75225	0.641563	4.09126e+07	0.606446	4.02402e-73	7.00653e-72	88.1961	65.8414	22.3547	45.6501	9
UFL1	D43 Protocol 7	0.736589	0.34951	40794341	0.604694	7.84068e-133	3.56855e-131	41.4118	19.1261	22.2857	45.5927	6
LCP2	D43 Protocol 7	3.51015	0.561612	41485058	0.614932	3.39203e-83	7.04502e-82	82.902	76.0621	6.83982	45.576	5
TPM2	D43 Protocol 7	0.244691	0.204134	37397379	0.554341	4.72962e-226	7.10202e-224	12.7059	1.78031	10.9256	45.5522	9
MBTPS1	D43 Protocol 7	0.975272	0.391628	41238511	0.611278	1.36831e-118	5.04913e-117	52.3137	26.9428	25.3709	45.545	16
EPC2	D43 Protocol 7	1.68386	0.527663	41183840	0.610467	2.15092e-88	4.9002e-87	72.8627	45.3168	27.546	45.5425	2
LDB2	D43 Protocol 7	1.79742	0.58851	40466767	0.599838	3.47381e-79	6.75456e-78	60.5882	37.98	22.6082	45.4155	4
NFIB	D43 Protocol 7	0.444191	0.346233	37441369	0.554993	2.07569e-133	9.53149e-132	14.7843	3.93862	10.8457	45.3637	9
STIP1	D43 Protocol 7	1.19774	0.436895	4.12721e+07	0.611775	9.12627e-106	2.763e-104	59.3333	33.1305	26.2029	45.2442	11
ATF7IP	D43 Protocol 7	2.07981	0.602852	40874876	0.605888	5.19866e-77	9.66532e-76	81.8824	52.0751	29.8072	45.2228	12
WASHC4	D43 Protocol 7	1.47554	0.482935	4.12706e+07	0.611754	1.09027e-95	2.82481e-94	67.9216	39.9607	27.9609	45.1781	12
PPP2R5E	D43 Protocol 7	2.05632	0.591792	40972682	0.607337	2.53493e-78	4.83977e-77	81.5686	53.7647	27.8039	45.1627	14
TMEM87A	D43 Protocol 7	1.42793	0.484773	4.11909e+07	0.610572	2.72141e-95	7.01126e-94	65.4118	38.7322	26.6795	45.1586	15
CEP170	D43 Protocol 7	1.33247	0.473657	4.10771e+07	0.608885	1.71446e-97	4.59543e-96	60.4706	35.0733	25.3973	45.1573	1
PDZRN3	D43 Protocol 7	0.433729	0.345776	37166255	0.550915	7.95781e-133	3.61786e-131	13.3725	3.29604	10.0765	45.1036	3
PDSS2	D43 Protocol 7	1.81731	0.555528	41011845	0.607918	4.34287e-83	8.99714e-82	73.5686	47.2369	26.3317	45.0233	6
CDIN1	D43 Protocol 7	0.871838	0.409861	4.03803e+07	0.598557	4.40112e-112	1.47459e-110	41.1373	20.7703	20.3669	45.0156	15
STYK1	D43 Protocol 7	1.20217	0.458969	4.06404e+07	0.602412	3.11355e-100	8.62653e-99	50.8235	27.3322	23.4914	45.0084	12
BMPER	D43 Protocol 7	0.220242	0.208069	36144037	0.535762	1.95512e-218	2.69938e-216	7.72549	0.582099	7.14339	44.8532	7
PRPF38B	D43 Protocol 7	1.98923	0.570067	41059180	0.60862	1.21908e-80	2.43013e-79	80.5882	52.816	27.7722	44.8155	1
RELCH	D43 Protocol 7	1.55334	0.500742	4.1195e+07	0.610634	1.82928e-91	4.39883e-90	69.6863	42.2286	27.4577	44.7446	18
TULP4	D43 Protocol 7	1.67638	0.539852	4.09363e+07	0.606798	7.33344e-85	1.5666e-83	68.1961	42.977	25.2191	44.7024	6
SDCCAG8	D43 Protocol 7	1.55145	0.513008	41013737	0.607946	3.55332e-89	8.19494e-88	66.2745	40.3576	25.9169	44.676	1
SLC25A24	D43 Protocol 7	0.958081	0.390638	41021910	0.608067	1.48104e-116	5.308e-115	49.7255	25.3515	24.374	44.6402	1
KAT7	D43 Protocol 7	0.813805	0.350229	41056027	0.608573	1.91293e-129	8.24142e-128	46.1176	21.8967	24.2209	44.5085	17
SLIT2	D43 Protocol 7	0.408702	0.321818	37265152	0.552381	1.09677e-140	5.58485e-139	13.6863	3.25824	10.428	44.4923	4
RAP1A	D43 Protocol 7	2.94138	0.659211	40744966	0.603962	2.31232e-69	3.75743e-68	90.0784	68.2265	21.8519	44.4474	1
WDR11	D43 Protocol 7	1.14707	0.418859	41280552	0.611901	3.24059e-108	1.02013e-106	58.8627	31.8642	26.9985	44.3954	10
FBXO22	D43 Protocol 7	0.984128	0.403298	4.09663e+07	0.607243	2.98485e-112	1.0017e-110	50	26.3381	23.6619	44.3624	15
SLC7A6	D43 Protocol 7	0.834457	0.368076	4.08351e+07	0.605298	7.71821e-123	3.01003e-121	44.8627	21.7342	23.1285	44.3611	16
SPARCL1	D43 Protocol 7	0.161879	0.155662	36170552	0.536156	1.09351e-287	2.9406e-285	7.52941	0.298609	7.2308	44.2906	4
ENSG00000291149	D43 Protocol 7	0.248665	0.201383	37925799	0.562174	8.22107e-223	1.18683e-220	15.0588	2.57787	12.481	44.2893	7
ZRANB2	D43 Protocol 7	1.58882	0.505061	41199682	0.610702	8.82507e-90	2.05722e-88	73.3333	43.9711	29.3622	44.2871	1
AP3B1	D43 Protocol 7	2.6052	0.642767	4.0778e+07	0.604452	1.07685e-70	1.79449e-69	89.0588	64.715	24.3438	44.1877	5
VIRMA	D43 Protocol 7	1.00683	0.394762	41161979	0.610143	3.59342e-114	1.23722e-112	53.098	27.7366	25.3614	44.1768	8
CXCR6	D43 Protocol 7	0.187266	0.174928	36548008	0.541751	4.97437e-255	1.02333e-252	9.01961	0.680375	8.33923	44.0801	3
NKTR	D43 Protocol 7	2.47356	0.645685	4.07228e+07	0.603633	3.4968e-70	5.76412e-69	88.7451	62.2694	26.4757	44.0611	3
ENSG00000286046	D43 Protocol 7	0.836418	0.466211	39208903	0.581193	1.21406e-96	3.19382e-95	30.8627	15.3765	15.4863	44.0549	4
CXCR3	D43 Protocol 7	0.453409	0.285483	39411566	0.584197	8.20012e-157	5.17463e-155	25.8824	8.7844	17.098	44.046	X
DCTN4	D43 Protocol 7	1.06183	0.40377	41198248	0.610681	2.52597e-111	8.34766e-110	55.3333	29.3279	26.0054	44.0426	5
CLMP	D43 Protocol 7	0.329734	0.273867	37120050	0.55023	4.33364e-163	2.96678e-161	12.3922	2.39643	9.99573	43.9632	11
RAB27A	D43 Protocol 7	2.4246	0.620099	40775378	0.604413	7.33715e-73	1.27054e-71	81.451	57.3632	24.0878	43.9626	15
KIAA0586	D43 Protocol 7	0.868662	0.379082	40749722	0.604032	7.05207e-118	2.57682e-116	44.9412	22.3579	22.5833	43.8177	14
SRSF11	D43 Protocol 7	2.21799	0.613861	40812939	0.60497	2.91836e-73	5.09216e-72	86.1961	57.9755	28.2206	43.7641	1
DTNB	D43 Protocol 7	1.26983	0.459665	4.09107e+07	0.606419	2.66828e-97	7.11495e-96	56.902	32.537	24.3649	43.7362	2
TGFB3	D43 Protocol 7	0.160168	0.150642	36597081	0.542478	2.27677e-293	6.28694e-291	9.01961	0.521621	8.49799	43.7164	14
SMC3	D43 Protocol 7	1.3968	0.46473	4.12123e+07	0.610889	3.56797e-96	9.32067e-95	66.6275	38.3089	28.3186	43.6989	10
MTMR2	D43 Protocol 7	0.837487	0.36625	4.0835e+07	0.605296	2.67983e-121	1.02471e-119	45.2157	22.1538	23.0619	43.5799	11
NBPF19	D43 Protocol 7	0.715084	0.323116	40786632	0.60458	3.9054e-137	1.87715e-135	41.0588	18.1585	22.9004	43.5323	1
UBE4A	D43 Protocol 7	1.17811	0.42735	4.1185e+07	0.610484	5.72641e-104	1.67454e-102	59.1373	32.7827	26.3545	43.494	11
GMDS-DT	D43 Protocol 7	1.99704	0.581145	4.07447e+07	0.603958	8.09449e-77	1.49815e-75	69.8431	48.3066	21.5365	43.4839	6
PROX2	D43 Protocol 7	0.327351	0.244725	38312758	0.567909	2.57885e-180	2.24322e-178	17.9608	4.3355	13.6253	43.4752	14
ARNT	D43 Protocol 7	0.91003	0.373105	41033079	0.608233	9.96701e-119	3.68779e-117	49.2549	24.7316	24.5233	43.4419	1
WTAP	D43 Protocol 7	1.28836	0.445033	41211597	0.610879	1.65645e-99	4.56177e-98	62.7451	35.9616	26.7835	43.3199	6
SLC38A4-AS1	D43 Protocol 7	1.13548	0.478292	40091794	0.59428	1.16973e-92	2.87843e-91	43.9216	24.2932	19.6284	43.305	12
DDR2	D43 Protocol 7	0.313442	0.255866	37515709	0.556095	8.09808e-172	6.2278e-170	14.0784	2.91805	11.1604	43.294	1
CASD1	D43 Protocol 7	0.992839	0.402231	4.09063e+07	0.606354	1.05714e-109	3.40335e-108	50.1176	26.6329	23.4847	43.2271	7
SMPD3	D43 Protocol 7	0.437416	0.285014	38922305	0.576945	5.05788e-154	3.07842e-152	22.8235	7.22709	15.5964	43.1829	16
ZFX	D43 Protocol 7	1.9058	0.556096	40960037	0.60715	1.55451e-79	3.03843e-78	78.6275	50.9298	27.6976	43.1071	X
ADAMTSL1	D43 Protocol 7	0.347728	0.290551	3.68363e+07	0.546024	1.34687e-150	7.89399e-149	11.3333	2.16586	9.16747	43.0313	9
DHX36	D43 Protocol 7	1.64961	0.514081	4.10667e+07	0.60873	1.15174e-85	2.49538e-84	74.4314	45.2071	29.2242	42.9787	3
CALU	D43 Protocol 7	0.874158	0.379949	4.0726e+07	0.603681	2.41049e-115	8.47667e-114	45.2941	22.8871	22.4071	42.9615	7
CKLF	D43 Protocol 7	2.75153	0.639046	40641035	0.602421	4.95844e-69	7.98787e-68	80.902	61.2942	19.6077	42.8784	16
SLC41A2	D43 Protocol 7	0.668189	0.362013	39575398	0.586625	1.21545e-120	4.60907e-119	31.0196	13.358	17.6616	42.8393	12
MAML3	D43 Protocol 7	3.64935	0.694311	4.0479e+07	0.60002	1.41532e-63	2.03751e-62	90.8235	74.108	16.7156	42.8327	4
NBR1	D43 Protocol 7	0.781204	0.344674	40830562	0.605231	1.76264e-126	7.25947e-125	43.8039	20.7817	23.0222	42.7875	17
CUL4B	D43 Protocol 7	0.908534	0.363892	41074026	0.60884	7.36456e-120	2.76719e-118	49.6471	24.7581	24.889	42.7783	X
PPM1A	D43 Protocol 7	1.06463	0.392803	4.1214e+07	0.610915	6.4634e-111	2.12066e-109	56.2353	29.6681	26.5672	42.6873	14
FNBP1L	D43 Protocol 7	0.994879	0.410323	40373860	0.598461	5.3097e-106	1.61465e-104	44.3922	22.339	22.0532	42.5882	1
AKAP13	D43 Protocol 7	3.55174	0.645634	4.07326e+07	0.603778	7.6765e-68	1.2092e-66	95.098	78.8366	16.2615	42.5586	15
ZNF106	D43 Protocol 7	1.37137	0.465776	4.10669e+07	0.608734	1.74722e-93	4.35946e-92	64.0392	37.723	26.3162	42.5536	15
SNX25	D43 Protocol 7	0.776668	0.366005	4.03277e+07	0.597777	1.4948e-118	5.51094e-117	39.4118	18.699	20.7128	42.5513	4
PIBF1	D43 Protocol 7	1.64591	0.523344	40896461	0.606208	2.75561e-83	5.73188e-82	68.6667	43.767	24.8997	42.5174	13
TMEM131L	D43 Protocol 7	1.72302	0.516935	40940080	0.606854	3.05224e-84	6.4533e-83	70.7059	43.6196	27.0863	42.487	4
PTBP2	D43 Protocol 7	1.91825	0.559239	40884417	0.606029	6.14738e-78	1.16289e-76	78.3922	50.9147	27.4774	42.4655	1
FBXO33	D43 Protocol 7	0.775404	0.371945	40288166	0.597191	3.12386e-116	1.11087e-114	39.098	18.9636	20.1345	42.3848	14
USP28	D43 Protocol 7	0.647161	0.315006	40389303	0.59869	1.15671e-136	5.53393e-135	36.8627	15.6637	21.199	42.2917	11
NUP54	D43 Protocol 7	0.892147	0.367711	4.09499e+07	0.606999	2.99931e-117	1.08726e-115	48.3137	24.4028	23.9109	42.2734	4
PTN	D43 Protocol 7	0.213287	0.191744	36611965	0.542699	3.469e-223	5.04342e-221	9.4902	0.944965	8.54523	42.2407	7
CCNK	D43 Protocol 7	1.05673	0.397644	41120855	0.609534	2.243e-108	7.07174e-107	55.1765	29.6908	25.4857	42.2101	14
BCKDHB	D43 Protocol 7	1.03775	0.421037	40627318	0.602218	3.24304e-102	9.25324e-101	48.549	26.4515	22.0976	42.1179	6
FGD3	D43 Protocol 7	1.91153	0.556455	4.07978e+07	0.604746	1.18917e-77	2.23616e-76	70.4706	48.7753	21.6953	42.0961	9
ECHDC2	D43 Protocol 7	0.959049	0.395726	40729518	0.603733	1.35695e-108	4.28804e-107	47.6863	25.1285	22.5578	42.0924	1
PIK3R5	D43 Protocol 7	1.81941	0.548808	40631526	0.60228	1.91541e-78	3.66377e-77	65.8431	42.6066	23.2365	41.9487	17
MFAP4	D43 Protocol 7	0.139079	0.13728	36242646	0.537224	0	0	7.52941	0.0831569	7.44625	41.8944	17
TOP1	D43 Protocol 7	2.4211	0.625139	4.0628e+07	0.602229	7.81345e-69	1.25234e-67	87.1373	60.4853	26.6519	41.8232	20
SUN2	D43 Protocol 7	1.35327	0.450931	41052560	0.608521	7.02754e-95	1.79479e-93	62.7059	36.3812	26.3247	41.822	22
ZMYM4	D43 Protocol 7	1.81776	0.543432	4.08552e+07	0.605596	7.47337e-79	1.44427e-77	75.4902	48.3482	27.142	41.7575	1
LOXL2	D43 Protocol 7	0.465888	0.314085	3.86397e+07	0.572756	3.34218e-135	1.55908e-133	22	7.51814	14.4819	41.7127	8
CCNT2	D43 Protocol 7	1.14244	0.407972	41187400	0.61052	2.03815e-104	6.007e-103	59.6863	32.4955	27.1908	41.7035	2
RANBP2	D43 Protocol 7	1.62556	0.497367	4.10545e+07	0.60855	7.56903e-86	1.6486e-84	73.5294	44.6704	28.859	41.6709	2
TENM3	D43 Protocol 7	0.777941	0.489276	37958747	0.562662	3.81505e-87	8.48926e-86	21.3725	9.30602	12.0665	41.6233	4
NDFIP1	D43 Protocol 7	0.927478	0.369149	4.10126e+07	0.607929	5.08748e-115	1.77577e-113	50.5098	25.7522	24.7576	41.6217	5
NBN	D43 Protocol 7	1.11715	0.392077	41178886	0.610394	3.44634e-108	1.08324e-106	57.0588	30.4695	26.5894	41.5466	8
RNF145	D43 Protocol 7	1.46466	0.478363	40989616	0.607588	6.71482e-89	1.54171e-87	66.7451	40.0023	26.7428	41.5277	5
CREBRF	D43 Protocol 7	0.791856	0.339585	40691576	0.603171	1.7278e-124	6.91658e-123	42.8627	20.1126	22.7501	41.4838	5
MYL12A	D43 Protocol 7	1.23022	0.437321	4.09868e+07	0.607546	5.49036e-97	1.45551e-95	59.4118	33.8524	25.5593	41.4742	18
NEMF	D43 Protocol 7	1.97912	0.562891	40810143	0.604928	2.0568e-75	3.73126e-74	80.6667	52.7291	27.9376	41.332	14
SGPL1	D43 Protocol 7	0.684543	0.318017	4.05951e+07	0.60174	3.6728e-132	1.65152e-130	39.8824	17.7842	22.0981	41.2729	10
FYTTD1	D43 Protocol 7	1.07014	0.3992	41060984	0.608646	1.38397e-105	4.16853e-104	55.6078	30.2124	25.3954	41.2693	3
CSTPP1	D43 Protocol 7	1.1544	0.440315	4.0685e+07	0.603073	1.14417e-95	2.96259e-94	52.9804	30.2049	22.7755	41.182	11
NAA16	D43 Protocol 7	1.0722	0.39064	41106024	0.609314	1.65789e-107	5.13261e-106	56.1961	29.8193	26.3768	41.1304	13
LAMP1	D43 Protocol 7	0.849638	0.343473	4.09642e+07	0.607212	6.84874e-122	2.64835e-120	47.4118	23.0912	24.3206	41.0715	13
SMC5	D43 Protocol 7	1.81841	0.542123	40804986	0.604852	1.22356e-77	2.29978e-76	75.4118	48.5901	26.8217	41.0053	9
JPX	D43 Protocol 7	2.50821	0.643003	40485380	0.600114	1.24574e-65	1.86924e-64	88.6275	62.2392	26.3883	40.9775	X
TBC1D15	D43 Protocol 7	0.835658	0.346104	4.08277e+07	0.605188	1.71205e-120	6.4743e-119	45.9608	22.252	23.7087	40.9056	12
ITGA6	D43 Protocol 7	0.488662	0.297983	3.87467e+07	0.574341	1.07182e-139	5.37791e-138	22.8627	7.54082	15.3219	40.9039	2
ZFR	D43 Protocol 7	1.99166	0.57216	4.07098e+07	0.603441	3.34462e-73	5.83097e-72	81.9608	52.9332	29.0276	40.7574	5
TMBIM6	D43 Protocol 7	1.31806	0.446913	41016090	0.607981	2.92313e-93	7.25826e-92	63.3725	36.8914	26.4811	40.7313	12
SUSD6	D43 Protocol 7	2.40916	0.601802	40642231	0.602439	1.84454e-69	3.00443e-68	83.0196	59.6197	23.3999	40.635	14
ARID4B	D43 Protocol 7	2.98663	0.638886	4.05714e+07	0.601389	2.26467e-65	3.37111e-64	94.1961	72.9173	21.2788	40.5515	1
KATNAL1	D43 Protocol 7	0.67617	0.323833	4.03648e+07	0.598326	1.45477e-127	6.09522e-126	38.0784	17.0963	20.9821	40.5488	13
EIF5	D43 Protocol 7	1.05676	0.393192	4.10089e+07	0.607874	3.55729e-105	1.06445e-103	54.7843	29.7286	25.0557	40.4881	14
HUWE1	D43 Protocol 7	2.87709	0.631057	40584748	0.601587	5.80663e-66	8.78338e-65	91.2941	70.4566	20.8375	40.4232	X
HDAC7	D43 Protocol 7	0.817247	0.346962	40669022	0.602836	8.95524e-119	3.31642e-117	44.2353	21.3411	22.8942	40.4139	12
SNAP25	D43 Protocol 7	0.179304	0.162981	3.65038e+07	0.541096	9.6077e-251	1.91893e-248	8.90196	0.669035	8.23293	40.3733	20
SULF1	D43 Protocol 7	0.263753	0.226876	36718275	0.544274	2.47481e-180	2.15728e-178	10.3529	1.49682	8.85612	40.3081	8
ZNRF2	D43 Protocol 7	0.870683	0.377962	40424501	0.599212	8.4804e-109	2.68605e-107	43.4118	22.029	21.3827	40.2798	7
IFNAR1	D43 Protocol 7	0.870605	0.355187	40856033	0.605608	1.13683e-115	4.01146e-114	47.6078	23.9719	23.636	40.277	21
STK38	D43 Protocol 7	1.41355	0.447125	4.10685e+07	0.608758	3.51963e-92	8.57381e-91	66.3137	38.7133	27.6004	40.2711	6
SH3KBP1	D43 Protocol 7	3.88406	0.616053	40710133	0.603446	3.03687e-67	4.72039e-66	93.6863	81.8264	11.8598	40.2443	X
CMTM1	D43 Protocol 7	1.1927	0.435126	4.07398e+07	0.603886	1.35518e-94	3.44396e-93	55.2157	31.5316	23.6841	40.233	16
DCLK1	D43 Protocol 7	0.383377	0.317168	36795294	0.545416	4.77745e-129	2.04328e-127	11.6078	2.6081	8.99974	40.1819	13
OSBPL3	D43 Protocol 7	2.83912	0.622343	4.05544e+07	0.601137	2.09012e-66	3.19331e-65	83.3725	65.2026	18.1699	40.1385	7
SEC23A	D43 Protocol 7	0.831899	0.359424	4.0626e+07	0.602199	6.72422e-114	2.29976e-112	44.5882	22.3692	22.219	40.1254	14
ZNF155	D43 Protocol 7	0.493008	0.282136	39718828	0.588752	1.4519e-144	7.72793e-143	29.3333	11.1317	18.2016	40.0949	19
MED14	D43 Protocol 7	1.24631	0.431045	4.09622e+07	0.607181	4.40978e-95	1.13044e-93	60.7059	34.6349	26.071	40.0642	X
C18orf25	D43 Protocol 7	1.29167	0.436645	4.09755e+07	0.607379	8.35021e-94	2.09106e-92	61.4902	35.7953	25.6949	40.0314	18
EDNRA	D43 Protocol 7	0.165446	0.155357	36251257	0.537352	1.13921e-260	2.44124e-258	7.92157	0.446024	7.47555	40.0219	4
NNMT	D43 Protocol 7	0.200864	0.172297	37221801	0.551738	3.73904e-235	6.05666e-233	11.8431	1.46659	10.3766	40.0104	11
NDUFS4	D43 Protocol 7	0.942036	0.371699	4.0884e+07	0.606023	1.27529e-109	4.09927e-108	50.3922	26.357	24.0352	39.9157	5
RBMS2	D43 Protocol 7	0.507991	0.280331	3.97653e+07	0.589441	1.19372e-144	6.37023e-143	29.9216	11.3169	18.6047	39.8619	12
PHYKPL	D43 Protocol 7	1.49783	0.472882	40871210	0.605833	2.99753e-86	6.58112e-85	67.0588	39.7982	27.2607	39.808	5
MATR3	D43 Protocol 7	2.37366	0.607512	40566704	0.60132	2.45877e-67	3.82905e-66	87.6471	61.6684	25.9786	39.7416	5
MATR3	D43 Protocol 7	2.37366	0.607512	40566704	0.60132	2.45877e-67	3.82905e-66	87.6471	61.6684	25.9786	39.7416	5
STX6	D43 Protocol 7	1.00471	0.376503	40957794	0.607117	9.20677e-108	2.86322e-106	53.0196	27.8954	25.1242	39.7373	1
DOCK8	D43 Protocol 7	4.00106	0.466443	4.17049e+07	0.618191	3.00008e-87	6.69753e-86	84.8627	82.0948	2.76795	39.7289	9
PSD4	D43 Protocol 7	1.93244	0.553967	4.06122e+07	0.601994	1.68916e-73	2.95488e-72	71.0588	49.1344	21.9244	39.625	2
ZBTB2	D43 Protocol 7	0.44621	0.266446	39400362	0.584031	3.54028e-151	2.09283e-149	26.3922	9.16238	17.2298	39.6149	6
ATAD1	D43 Protocol 7	1.01881	0.381934	40976504	0.607394	9.18318e-106	2.77818e-104	54	29.0293	24.9707	39.5517	10
SGCD	D43 Protocol 7	0.273062	0.245786	36310321	0.538227	6.09551e-163	4.1591e-161	8.82353	1.202	7.62153	39.4194	5
DOCK7	D43 Protocol 7	0.768572	0.363159	40112007	0.59458	9.11035e-111	2.97725e-109	38.5882	18.8539	19.7343	39.4123	1
FBLN1	D43 Protocol 7	0.224961	0.191932	3.69515e+07	0.547732	4.8669e-208	5.80417e-206	11.0196	1.44769	9.57192	39.3913	22
CNN3	D43 Protocol 7	0.313032	0.242435	37370567	0.553943	7.32997e-165	5.17297e-163	13.6471	2.80088	10.8462	39.3439	1
CREB5	D43 Protocol 7	0.356798	0.276679	3.71049e+07	0.550005	1.33567e-144	7.11852e-143	12.8235	2.80088	10.0227	39.3293	7
BOD1L1	D43 Protocol 7	1.98122	0.547443	4.07397e+07	0.603884	9.91835e-74	1.74245e-72	80.9412	53.2318	27.7094	39.2839	4
CFAP44	D43 Protocol 7	0.354276	0.235946	3.87865e+07	0.574931	6.21904e-169	4.63543e-167	21.2157	5.99108	15.2246	39.2458	3
CHMP7	D43 Protocol 7	0.52982	0.280495	39932695	0.591922	5.86314e-142	3.04203e-140	31.6863	12.4206	19.2657	39.1338	8
ORC2	D43 Protocol 7	1.1829	0.419985	4.0858e+07	0.605638	2.75605e-95	7.09605e-94	57.4902	32.8923	24.5978	39.1211	2
BMT2	D43 Protocol 7	0.994046	0.391012	4.06127e+07	0.602002	3.53108e-102	1.00542e-100	48.9804	26.236	22.7444	39.1003	7
TUBA1A	D43 Protocol 7	0.292975	0.212208	38354380	0.568526	6.09003e-187	5.77346e-185	18.0392	4.21077	13.8285	39.097	12
TOR1AIP1	D43 Protocol 7	0.870301	0.347946	4.08485e+07	0.605497	1.54974e-114	5.37174e-113	48.0392	24.2478	23.7914	39.0639	1
ENSG00000261235	D43 Protocol 7	0.497389	0.318978	38714245	0.573861	2.93489e-124	1.1667e-122	23.3725	8.70502	14.6675	38.8939
EMP2	D43 Protocol 7	0.155594	0.14101	3.67342e+07	0.54451	6.33214e-279	1.51471e-276	9.60784	0.684155	8.92369	38.8933	16
THBS2	D43 Protocol 7	0.198311	0.184583	3.61772e+07	0.536254	3.80003e-213	4.87067e-211	7.88235	0.638796	7.24356	38.82	6
RALBP1	D43 Protocol 7	0.95461	0.368384	40851732	0.605545	1.42281e-107	4.41479e-106	50.9412	26.769	24.1722	38.8112	18
MAGED2	D43 Protocol 7	0.425015	0.252226	39497387	0.585469	2.78167e-156	1.74465e-154	26.7451	9.13214	17.613	38.7818	X
ENSG00000285920	D43 Protocol 7	1.08655	0.397967	40867879	0.605784	1.34086e-99	3.69514e-98	54.9804	30.6131	24.3673	38.7749	15
MIA3	D43 Protocol 7	0.940133	0.371473	4.07448e+07	0.60396	1.95304e-106	5.96999e-105	49.4902	26.0281	23.4621	38.7164	1
CNTN4	D43 Protocol 7	0.346023	0.280073	3.70336e+07	0.548949	1.21851e-140	6.19707e-139	12.5098	2.77064	9.73917	38.7082	3
FAP	D43 Protocol 7	0.155629	0.145324	36216201	0.536832	3.2176e-269	7.43735e-267	7.76471	0.389326	7.37538	38.6749	2
PRPF4B	D43 Protocol 7	1.89414	0.542881	40675172	0.602927	4.06169e-73	7.06913e-72	80.9412	51.6064	29.3347	38.6263	6
MEMO1	D43 Protocol 7	2.17201	0.577945	4.05482e+07	0.601045	1.19011e-68	1.90233e-67	82.3529	56.3728	25.9801	38.5609	2
KANSL1	D43 Protocol 7	2.75901	0.630243	4.04153e+07	0.599075	4.71152e-63	6.70997e-62	91.6863	68.8086	22.8777	38.554	17
RYBP	D43 Protocol 7	1.28276	0.435402	40786880	0.604583	2.04087e-90	4.8065e-89	60.3137	34.8314	25.4823	38.4539	3
BIRC3	D43 Protocol 7	1.09393	0.389859	4.05908e+07	0.601676	8.61055e-101	2.40185e-99	50.4706	26.4326	24.038	38.4476	11
EPHA1-AS1	D43 Protocol 7	0.555811	0.341571	38498750	0.570666	9.502e-115	3.30194e-113	22.8627	8.66344	14.1993	38.4203	7
HOXC6	D43 Protocol 7	0.131562	0.125793	3.65635e+07	0.54198	0	0	8.66667	0.26081	8.40586	38.3888	12
TASOR2	D43 Protocol 7	1.66274	0.509449	4.06635e+07	0.602755	2.67393e-77	4.99619e-76	70.1569	44.7347	25.4222	38.3622	10
CLEC12A	D43 Protocol 7	1.06125	0.423822	40186740	0.595687	1.79779e-92	4.41603e-91	45.8824	25.4044	20.4779	38.2944	12
SYNPO	D43 Protocol 7	0.132997	0.125441	3.64318e+07	0.540028	0	0	8.35294	0.336408	8.01653	38.2813	5
ZNF451	D43 Protocol 7	1.28159	0.425498	40940837	0.606865	4.5472e-92	1.10312e-90	63.1373	36.3358	26.8015	38.2767	6
HSP90AA1	D43 Protocol 7	2.37229	0.599454	40457132	0.599695	1.01685e-65	1.52803e-64	84.1176	60.1414	23.9763	38.2547	14
CUL2	D43 Protocol 7	1.05917	0.388166	40863128	0.605713	1.54331e-100	4.2904e-99	54.8235	30.0234	24.8001	38.1829	10
ANXA2	D43 Protocol 7	1.09435	0.407425	40563195	0.601268	1.03297e-95	2.67804e-94	52.0392	28.417	23.6222	38.1237	15
RLIM	D43 Protocol 7	0.817561	0.338621	40710087	0.603445	1.17269e-114	4.07165e-113	45.9216	22.8833	23.0383	38.0577	X
ACBD5	D43 Protocol 7	0.678127	0.312217	4.03795e+07	0.598544	3.39203e-124	1.34582e-122	38.9804	17.8523	21.1281	38.0503	10
RAD21	D43 Protocol 7	1.36364	0.445094	4.08229e+07	0.605117	1.79267e-87	4.02167e-86	64.549	37.6928	26.8562	38.009	8
USP24	D43 Protocol 7	1.93091	0.541959	40616282	0.602054	6.19363e-72	1.05564e-70	78.902	51.7576	27.1443	37.9244	1
ELL2	D43 Protocol 7	1.48074	0.468329	40658103	0.602674	5.12814e-83	1.06026e-81	64.0392	38.2635	25.7757	37.9228	5
POLK	D43 Protocol 7	1.25518	0.421083	4.08951e+07	0.606188	4.34339e-92	1.05555e-90	61.8431	35.5118	26.3313	37.8876	5
EPS15	D43 Protocol 7	1.99992	0.554738	40551046	0.601088	3.4734e-70	5.72784e-69	80.2745	52.627	27.6475	37.8565	1
NRK	D43 Protocol 7	0.184119	0.16909	36247499	0.537296	1.19271e-226	1.81081e-224	8.07843	0.612337	7.46609	37.8325	X
CWF19L2	D43 Protocol 7	1.30097	0.435512	4.08085e+07	0.604904	5.88307e-89	1.35301e-87	61.6078	36.3396	25.2683	37.8324	11
STXBP3	D43 Protocol 7	0.969784	0.37522	40719103	0.603579	5.41309e-103	1.56292e-101	50.5098	27.1243	23.3855	37.8244	1
EBF2	D43 Protocol 7	0.183203	0.176133	3.5709e+07	0.529314	2.01981e-217	2.75176e-215	6.15686	0.298609	5.85825	37.7911	8
TMEM30A	D43 Protocol 7	0.88698	0.354567	40713893	0.603501	8.42721e-109	2.67126e-107	48.1569	24.8148	23.3421	37.7874	6
ADCY3	D43 Protocol 7	0.615469	0.311111	39640236	0.587587	9.15449e-124	3.60088e-122	31.6863	13.2182	18.4681	37.7825	2
ALG13	D43 Protocol 7	1.71915	0.504624	4.06854e+07	0.603079	9.0861e-77	1.68017e-75	72.8627	46.0009	26.8618	37.7331	X
TBC1D20	D43 Protocol 7	0.865433	0.347883	4.07068e+07	0.603396	1.44636e-110	4.70055e-109	47.4118	24.1344	23.2774	37.6854	20
TMEM200A	D43 Protocol 7	1.31749	0.450007	4.04814e+07	0.600055	8.86539e-86	1.92993e-84	56.5882	32.9037	23.6845	37.6721	6
SURF4	D43 Protocol 7	0.949692	0.363584	40824674	0.605143	8.39564e-106	2.54554e-104	51.4118	27.1583	24.2535	37.6652	9
SEC24B	D43 Protocol 7	1.43832	0.46022	4.07754e+07	0.604414	1.02462e-83	2.14211e-82	66.7059	40.1421	26.5638	37.5858	4
AHI1	D43 Protocol 7	1.40681	0.461962	40538408	0.6009	2.43678e-83	5.07126e-82	59.8431	35.697	24.1461	37.5552	6
MARCHF7	D43 Protocol 7	1.94409	0.54422	4.05801e+07	0.601519	8.13851e-71	1.36008e-69	80.9412	52.4531	28.488	37.4785	2
MORF4L1	D43 Protocol 7	1.43141	0.453604	40825748	0.605159	1.7502e-84	3.7157e-83	67.451	40.5125	26.9384	37.3905	15
NLRP1	D43 Protocol 7	0.73891	0.345031	39842578	0.590586	1.33299e-110	4.33554e-109	36	16.8128	19.1872	37.3886	17
YTHDF3	D43 Protocol 7	1.18844	0.40238	40920042	0.606557	5.7649e-95	1.47599e-93	60.2745	33.9696	26.3049	37.3533	8
MBP	D43 Protocol 7	2.85514	0.587223	40517204	0.600586	1.95697e-65	2.92047e-64	83.1373	66.6314	16.5059	37.3089	18
LRRC1	D43 Protocol 7	0.891585	0.370237	4.04096e+07	0.59899	6.04701e-103	1.74228e-101	45.3725	23.764	21.6086	37.3047	6
VPS54	D43 Protocol 7	1.14739	0.41852	40552831	0.601114	3.30247e-91	7.89523e-90	53.5686	30.7227	22.8459	37.2912	2
TMCO1	D43 Protocol 7	0.852361	0.337749	4.07694e+07	0.604324	1.1978e-112	4.05281e-111	47.8824	24.0437	23.8387	37.2849	1
ECI2	D43 Protocol 7	0.329634	0.220871	3.87916e+07	0.575007	3.48339e-171	2.65901e-169	21.1373	5.90036	15.2369	37.2335	6
HCG17	D43 Protocol 7	0.645595	0.316999	40032885	0.593407	1.04604e-119	3.909e-118	35.9216	16.3441	19.5775	37.2182	CHR_HSCHR6_MHC_APD_CTG1
THADA	D43 Protocol 7	1.4995	0.475616	40625090	0.602185	5.6454e-80	1.11428e-78	65.3725	40.5995	24.7731	37.0757	2
PRH1	D43 Protocol 7	1.02906	0.402962	40350638	0.598117	4.55849e-94	1.14853e-92	48.2745	26.6064	21.6681	37.0483	12
SEC14L1	D43 Protocol 7	2.11242	0.551396	40531425	0.600797	4.04141e-69	6.53101e-68	80	54.3582	25.6418	37.0455	17
SYNE1	D43 Protocol 7	1.42652	0.42787	40739968	0.603888	1.25341e-88	2.86342e-87	61.5294	35.2094	26.32	37.0292	6
CD2AP	D43 Protocol 7	1.51034	0.47367	4.06713e+07	0.602869	4.01002e-80	7.9245e-79	67.1765	41.4878	25.6887	36.9941	6
LINC00632	D43 Protocol 7	0.199305	0.172141	36674093	0.543619	9.16463e-218	1.2569e-215	9.80392	1.04702	8.7569	36.9933	X
COP1	D43 Protocol 7	2.78474	0.616451	4.0349e+07	0.598093	8.03544e-62	1.11957e-60	90.8235	69.0618	21.7617	36.9568	1
RPS27L	D43 Protocol 7	0.563173	0.292332	3.99103e+07	0.59159	1.2246e-128	5.21045e-127	33.0588	14.0875	18.9713	36.9166	15
CDC27	D43 Protocol 7	1.80583	0.521358	40576718	0.601468	9.0075e-73	1.55651e-71	76.4706	48.5939	27.8767	36.9163	17
NKAP	D43 Protocol 7	0.695412	0.308017	4.04363e+07	0.599387	5.16977e-122	2.00287e-120	40.3922	18.7028	21.6894	36.8692	X
GOLGA4	D43 Protocol 7	2.72712	0.6171	4.03306e+07	0.597819	1.50359e-61	2.08085e-60	91.2549	68.5856	22.6693	36.8296	3
TOX4	D43 Protocol 7	0.665538	0.301397	4.04484e+07	0.599566	1.72814e-124	6.91658e-123	39.8431	18.2756	21.5675	36.8187	14
LEPROT	D43 Protocol 7	0.416187	0.243166	39513566	0.585709	1.50093e-153	9.06816e-152	27.0588	9.41563	17.6432	36.7284	1
LINC02968	D43 Protocol 7	0.402043	0.266002	38555439	0.571507	1.80744e-140	9.14701e-139	21.2157	6.84911	14.3666	36.7186	X
SLC30A9	D43 Protocol 7	1.25306	0.419478	4.07863e+07	0.604574	1.65583e-89	3.8425e-88	61.5294	35.4286	26.1008	36.6688	4
FRS2	D43 Protocol 7	1.18775	0.408076	4.07746e+07	0.604402	7.26164e-92	1.75439e-90	59.1765	33.6143	25.5622	36.6272	12
GPR68	D43 Protocol 7	0.978614	0.387857	40342655	0.597999	1.61043e-96	4.22034e-95	46.902	25.4763	21.4257	36.6039	14
ABCB7	D43 Protocol 7	0.817942	0.342134	40475001	0.59996	3.31977e-109	1.06047e-107	44.2745	22.3465	21.928	36.5996	X
AMBRA1	D43 Protocol 7	2.07707	0.55714	4.04731e+07	0.599932	1.52183e-67	2.37805e-66	82.0784	55.3447	26.7337	36.5617	11
XPC	D43 Protocol 7	0.874598	0.351249	40580809	0.601529	2.76278e-106	8.43264e-105	46.9804	24.3272	22.6532	36.5559	3
SEC63	D43 Protocol 7	1.66571	0.496075	40622591	0.602148	1.46999e-75	2.67497e-74	72.549	45.8119	26.7371	36.4976	6
CORO1B	D43 Protocol 7	0.62684	0.305367	4.00044e+07	0.592985	8.19295e-122	3.15924e-120	35.3333	15.7582	19.5751	36.4915	11
SRPX2	D43 Protocol 7	0.136215	0.128471	36267582	0.537594	5.61048e-286	1.47973e-283	7.88235	0.355307	7.52705	36.3356	X
SETX	D43 Protocol 7	2.6479	0.615965	40267008	0.596877	7.7265e-61	1.0523e-59	90.0392	65.9246	24.1147	36.3283	9
SPTBN1	D43 Protocol 7	1.45036	0.465687	4.04899e+07	0.600181	6.21908e-80	1.22547e-78	62.4706	37.5794	24.8912	36.2825	2
STAG2	D43 Protocol 7	3.20511	0.608478	40380130	0.598554	1.70948e-61	2.36182e-60	94.902	76.992	17.91	36.2816	X
ANTXR1	D43 Protocol 7	0.358845	0.258998	37598731	0.557325	1.91724e-142	9.99785e-141	15.5294	3.96129	11.5681	36.2597	2
TMEM123	D43 Protocol 7	1.08836	0.379476	4.07359e+07	0.603827	1.17975e-97	3.17251e-96	54.7843	29.6832	25.1011	36.2394	11
STAMBPL1	D43 Protocol 7	1.1329	0.407399	40434151	0.599355	7.16914e-91	1.70403e-89	52.1961	29.1616	23.0345	36.1642	10
UBB	D43 Protocol 7	0.897235	0.358031	4.05095e+07	0.600472	4.43867e-103	1.28428e-101	47.2549	24.7203	22.5346	36.1223	17
SLC22A15	D43 Protocol 7	0.760778	0.334909	3.97643e+07	0.589425	1.19186e-109	3.83406e-108	35.7647	16.4122	19.3525	35.9747	1
C11orf54	D43 Protocol 7	0.492648	0.262959	39736409	0.589012	5.47431e-139	2.70066e-137	30.3529	11.7932	18.5598	35.9119	11
CCDC6	D43 Protocol 7	1.0729	0.388115	40628311	0.602233	1.18453e-94	3.01213e-93	53.6863	29.8382	23.8481	35.9089	10
ELP4	D43 Protocol 7	1.37474	0.459512	4.04171e+07	0.599103	4.5293e-80	8.94641e-79	58.4706	36.1922	22.2784	35.8641	11
KAT6A	D43 Protocol 7	2.11697	0.560758	4.04022e+07	0.598881	7.51688e-66	1.13287e-64	82.5098	56.2632	26.2466	35.8581	8
DYNC1I2	D43 Protocol 7	1.05913	0.383288	40703147	0.603342	1.27037e-95	3.28523e-94	54.7451	30.3485	24.3966	35.8311	2
BHLHE40	D43 Protocol 7	2.08114	0.550333	4.0367e+07	0.598359	9.24695e-67	1.42546e-65	77.9216	52.3171	25.6045	35.6869	3
UHMK1	D43 Protocol 7	0.999665	0.374919	40640336	0.602411	3.70403e-97	9.85762e-96	51.9608	28.7874	23.1734	35.6197	1
COL5A3	D43 Protocol 7	0.206327	0.18783	36149870	0.535849	3.07346e-192	3.12233e-190	7.92157	0.755972	7.1656	35.5948	19
SLC30A7	D43 Protocol 7	1.09367	0.387466	40684910	0.603072	5.59825e-94	1.40877e-92	55.4118	30.9873	24.4245	35.5892	1
CLIP1	D43 Protocol 7	1.42909	0.446552	4.06715e+07	0.602873	1.32576e-81	2.66865e-80	66.3529	39.8586	26.4943	35.5338	12
GPR34	D43 Protocol 7	0.8367	0.358798	40120731	0.594709	3.41566e-101	9.56012e-100	41.9608	21.5074	20.4534	35.528	X
SUPT7L	D43 Protocol 7	0.521423	0.261019	40002321	0.592954	1.88666e-138	9.23007e-137	32.9412	13.1955	19.7457	35.5077	2
SIRT2	D43 Protocol 7	0.653773	0.305217	4.0045e+07	0.593586	1.514e-118	5.57674e-117	36.5882	16.62	19.9682	35.4826	19
GSDMB	D43 Protocol 7	0.572086	0.29259	3.97661e+07	0.589452	1.65654e-123	6.50971e-122	32.6667	14.0044	18.6623	35.4579	17
RAD50	D43 Protocol 7	1.21918	0.412756	4.06452e+07	0.602483	6.01086e-88	1.36034e-86	58.9412	34.1284	24.8128	35.4419	5
ARID3B	D43 Protocol 7	1.78843	0.506454	4.04866e+07	0.600132	8.28526e-72	1.40921e-70	70.3922	47.5166	22.8755	35.3763	15
HELB	D43 Protocol 7	0.870854	0.348281	40386881	0.598654	9.66127e-104	2.81917e-102	45.2549	23.2121	22.0428	35.3679	12
HGF	D43 Protocol 7	0.194602	0.178709	36206835	0.536693	2.49313e-200	2.71369e-198	8.07843	0.748412	7.33002	35.3069	7
PAIP2	D43 Protocol 7	0.762582	0.312994	4.05023e+07	0.600364	5.83547e-115	2.03298e-113	43.4118	20.8989	22.5129	35.2719	5
ENSG00000287306	D43 Protocol 7	0.382644	0.254727	3.84158e+07	0.569437	6.73601e-141	3.43854e-139	20.3529	6.35395	13.999	35.2705	10
LIMA1	D43 Protocol 7	0.583833	0.326018	39173597	0.58067	2.49614e-110	8.09307e-109	28.8627	12.6021	16.2607	35.2399	12
MED27	D43 Protocol 7	1.45917	0.458218	4.05791e+07	0.601503	6.59067e-79	1.27668e-77	65.6863	40.6033	25.083	35.2342	9
ENSG00000284634	D43 Protocol 7	0.504754	0.28902	39260004	0.58195	3.98545e-124	1.57974e-122	27.8039	11.2035	16.6004	35.2031	12
ANKRD36	D43 Protocol 7	1.73639	0.485846	4.05906e+07	0.601674	1.99044e-74	3.556e-73	74.8235	46.326	28.4976	35.1991	2
TMEM161B	D43 Protocol 7	0.886919	0.344064	40594859	0.601737	1.90495e-104	5.61844e-103	48.2745	25.1058	23.1687	35.1806	5
SPPL2A	D43 Protocol 7	1.65403	0.480517	40603529	0.601865	3.38341e-75	6.11899e-74	71.6078	45.8308	25.777	35.1802	15
DHX29	D43 Protocol 7	0.876069	0.34078	40601319	0.601833	2.20413e-105	6.60502e-104	47.8824	24.8412	23.0411	35.1617	5
PUM1	D43 Protocol 7	2.2828	0.579888	40289032	0.597204	1.80313e-62	2.54068e-61	86.0784	60.3379	25.7405	35.1383	1
ENSG00000290476	D43 Protocol 7	0.448841	0.263372	3.91799e+07	0.580763	1.22862e-135	5.7772e-134	26.0784	9.60463	16.4738	35.0912	13
TRBC2	D43 Protocol 7	0.6016	0.307643	3.96853e+07	0.588255	2.62114e-116	9.35334e-115	32.9412	14.6961	18.2451	35.0802	7
ZFYVE28	D43 Protocol 7	1.16103	0.416464	40190905	0.595749	3.30571e-86	7.25001e-85	50.1176	28.3414	21.7763	35.0412	4
SND1	D43 Protocol 7	2.53075	0.601688	4.02005e+07	0.595891	4.3508e-60	5.83282e-59	86.5882	63.7927	22.7955	35.0388	7
CDCP1	D43 Protocol 7	1.46335	0.469574	40329556	0.597804	1.4117e-76	2.60579e-75	60.3529	37.466	22.887	35.0227	3
RNMT	D43 Protocol 7	0.732768	0.30987	40407071	0.598953	3.77274e-115	1.32107e-113	42	20.0635	21.9365	34.9779	18
GGNBP2	D43 Protocol 7	1.47531	0.446629	40701529	0.603318	2.46875e-80	4.9046e-79	69.098	41.8809	27.2172	34.9752	CHR_HSCHR17_7_CTG4
ENSG00000258631	D43 Protocol 7	0.175622	0.161357	36174080	0.536208	1.4231e-219	1.97811e-217	7.84314	0.597218	7.24592	34.9666	15
TBC1D10C	D43 Protocol 7	0.565958	0.293505	3.95779e+07	0.586663	2.51016e-121	9.60725e-120	31.2549	13.2409	18.014	34.9322	11
CALCOCO1	D43 Protocol 7	0.500832	0.257146	39721479	0.588791	7.38388e-138	3.56576e-136	30.549	11.831	18.7181	34.8298	12
ZNF154	D43 Protocol 7	0.388924	0.238683	3.90561e+07	0.578928	2.6774e-148	1.52786e-146	24.1961	8.07	16.1261	34.8037	19
LRIG3	D43 Protocol 7	0.174556	0.153557	36649494	0.543255	1.94141e-229	3.01424e-227	9.60784	0.929846	8.678	34.7838	12
FER	D43 Protocol 7	1.5823	0.492452	40208544	0.596011	1.49184e-72	2.57036e-71	61.8039	38.7965	23.0074	34.7622	5
PLOD2	D43 Protocol 7	0.297429	0.227803	3.73623e+07	0.553821	4.36104e-155	2.67408e-153	13.8431	3.03523	10.8079	34.7566	3
TSPAN14	D43 Protocol 7	2.39555	0.572175	4.02609e+07	0.596787	1.35818e-62	1.91965e-61	82.0784	58.259	23.8194	34.7406	10
RPF1	D43 Protocol 7	0.584466	0.277719	40122180	0.59473	2.00497e-127	8.37486e-126	35.8039	15.5125	20.2914	34.7362	1
SEM1	D43 Protocol 7	0.769849	0.327924	4.0292e+07	0.597247	5.15165e-108	1.61431e-106	42.3529	21.0122	21.3407	34.6918	7
PRORP	D43 Protocol 7	1.28488	0.42473	4.05447e+07	0.600993	1.59421e-83	3.3228e-82	59.5294	35.697	23.8324	34.6063	14
PIK3R1	D43 Protocol 7	2.47268	0.600375	40121334	0.594718	1.78469e-59	2.36488e-58	85.2549	60.1338	25.1211	34.5973	5
CCL3-AS1	D43 Protocol 7	0.426572	0.26811	38482310	0.570423	2.76116e-131	1.22684e-129	21.5294	7.19686	14.3326	34.5624	17
AGO4	D43 Protocol 7	0.777865	0.315798	40342366	0.597994	1.13702e-111	3.78187e-110	42.2745	20.4112	21.8633	34.5554	1
EXOC6B	D43 Protocol 7	1.55027	0.494799	40161733	0.595317	1.02908e-71	1.74672e-70	59.5294	38.8041	20.7254	34.5161	2
CD55	D43 Protocol 7	1.12469	0.409759	40200398	0.59589	2.78309e-86	6.11686e-85	49.9608	28.4586	21.5022	34.5073	1
FGF10	D43 Protocol 7	0.149053	0.143211	35721539	0.5295	1.63437e-243	3.00199e-241	6.11765	0.215452	5.90219	34.4455	5
ARIH1	D43 Protocol 7	2.08292	0.550369	4.03134e+07	0.597565	1.96581e-64	2.87323e-63	81.1765	55.5413	25.6352	34.421	15
SPTAN1	D43 Protocol 7	1.43904	0.443686	4.05969e+07	0.601768	1.45876e-79	2.85534e-78	67.0196	40.1799	26.8397	34.4053	9
PIK3R4	D43 Protocol 7	0.625151	0.299502	39918461	0.591711	4.87594e-117	1.76133e-115	35.451	16.0568	19.3941	34.3691	3
STRBP	D43 Protocol 7	1.26578	0.433586	4.02775e+07	0.597033	3.50252e-81	7.01254e-80	55.1765	32.7298	22.4467	34.3201	9
CAAP1	D43 Protocol 7	0.830008	0.331678	40462434	0.599774	1.21404e-105	3.66475e-104	45.6863	23.3255	22.3608	34.3074	9
HSDL2	D43 Protocol 7	0.72149	0.315898	40131748	0.594872	9.24896e-111	3.02015e-109	39.5294	18.9447	20.5847	34.2813	9
VPS8	D43 Protocol 7	1.80114	0.505532	40420729	0.599156	1.0272e-69	1.68245e-68	75.5686	48.4087	27.1599	34.2619	3
FAF2	D43 Protocol 7	1.11324	0.382236	4.06573e+07	0.602662	2.16507e-91	5.20022e-90	56.7843	32.0646	24.7198	34.1276	5
LMCD1	D43 Protocol 7	0.196005	0.174453	3.639e+07	0.539409	2.81247e-198	2.99008e-196	8.82353	0.933626	7.8899	34.1098	3
TSEN15	D43 Protocol 7	0.706121	0.321052	3.99937e+07	0.592826	1.90145e-108	6.00407e-107	38.1961	18.4382	19.7579	34.1026	1
WDFY2	D43 Protocol 7	1.96096	0.529263	4.02951e+07	0.597294	2.7278e-66	4.1583e-65	75.2941	50.3591	24.935	34.0745	13
HOOK3	D43 Protocol 7	1.57784	0.471468	40483490	0.600086	3.55503e-74	6.32374e-73	70.6667	43.5705	27.0962	34.0395	8
RSPO3	D43 Protocol 7	0.134999	0.130424	35784730	0.530436	5.75938e-264	1.302e-261	6.27451	0.185213	6.0893	34.0256	6
ODR4	D43 Protocol 7	0.760906	0.311818	4.04584e+07	0.599714	3.09898e-111	1.02331e-109	43.8431	21.5528	22.2904	33.985	1
PGK1	D43 Protocol 7	1.57145	0.465958	40517736	0.600594	6.61886e-75	1.19285e-73	69.1373	43.7254	25.4118	33.9792	X
IRAK2	D43 Protocol 7	1.5755	0.460577	40394786	0.598771	9.92028e-76	1.81082e-74	65.1765	39.5487	25.6278	33.9639	3
JAM3	D43 Protocol 7	0.301132	0.234071	3.72803e+07	0.552606	1.57629e-147	8.88421e-146	13.6078	3.08059	10.5273	33.9523	11
TMEM41B	D43 Protocol 7	0.995131	0.360789	40552594	0.60111	4.9373e-96	1.28651e-94	51.8039	28.1146	23.6893	33.8746	11
ICE1	D43 Protocol 7	1.31107	0.422009	4.05839e+07	0.601575	2.87594e-82	5.8636e-81	62.6667	37.4168	25.2498	33.8586	5
EXOSC10	D43 Protocol 7	0.914834	0.337224	40659437	0.602694	1.60154e-102	4.5983e-101	50.8235	26.5157	24.3078	33.8362	1
ERN1	D43 Protocol 7	1.03392	0.37789	40317931	0.597632	1.25436e-91	3.02517e-90	49.6471	27.2566	22.3905	33.8285	17
ITM2A	D43 Protocol 7	0.174751	0.148109	37209166	0.551551	3.34617e-231	5.357e-229	11.8431	1.49305	10.3501	33.8091	X
ACTR2	D43 Protocol 7	2.74057	0.587228	40202491	0.595921	2.03355e-59	2.69116e-58	88.549	67.7124	20.8366	33.8068	2
TMEM106B	D43 Protocol 7	0.596831	0.29139	3.98589e+07	0.590828	3.40685e-118	1.24819e-116	34.6275	15.4483	19.1792	33.7732	7
TET2	D43 Protocol 7	1.91115	0.514851	4.03556e+07	0.598191	1.7474e-67	2.7295e-66	77.0196	50.1928	26.8268	33.7556	4
ADAMTS1	D43 Protocol 7	0.31617	0.214307	3.82208e+07	0.566546	5.09784e-160	3.37754e-158	18.3922	4.83444	13.5577	33.7472	21
MDGA2	D43 Protocol 7	0.404784	0.297647	37381985	0.554113	1.47082e-115	5.18556e-114	15.2941	4.57363	10.7205	33.719	14
SENP5	D43 Protocol 7	1.81388	0.50521	4.04001e+07	0.59885	1.82342e-68	2.90674e-67	76.5098	50.0302	26.4796	33.615	3
GHITM	D43 Protocol 7	0.724977	0.304149	40389245	0.598689	1.47176e-112	4.96752e-111	42.3922	20.5965	21.7957	33.5488	10
MPHOSPH8	D43 Protocol 7	1.45993	0.438028	4.06068e+07	0.601913	1.58369e-78	3.04057e-77	68.7059	41.5256	27.1803	33.5166	13
ENSG00000214955	D43 Protocol 7	0.621789	0.318271	39332893	0.583031	1.60544e-107	4.97398e-106	31.0588	13.9968	17.062	33.5149	21
PHKB	D43 Protocol 7	1.81582	0.504932	4.03415e+07	0.597982	3.27001e-68	5.18663e-67	73.8824	48.3822	25.5001	33.4695	16
PWWP3A	D43 Protocol 7	0.578759	0.281595	3.97915e+07	0.589829	4.31942e-121	1.64402e-119	33.6078	14.5109	19.097	33.4491	19
ATP6V1H	D43 Protocol 7	1.34345	0.417375	40611576	0.601985	4.28772e-82	8.71611e-81	64.0392	38.0972	25.942	33.4149	8
TAGAP	D43 Protocol 7	1.0438	0.379063	40227558	0.596292	5.14487e-90	1.20273e-88	48.8235	26.8937	21.9298	33.3271	6
MAST4	D43 Protocol 7	1.39641	0.430472	4.02094e+07	0.596023	1.97774e-79	3.85285e-78	55.8824	32.7487	23.1336	33.3247	5
ARFGEF2	D43 Protocol 7	1.60674	0.469541	4.04602e+07	0.59974	7.83383e-73	1.3554e-71	71.0196	44.8178	26.2018	33.2754	20
TBC1D23	D43 Protocol 7	0.825698	0.331751	40332678	0.597851	3.35965e-102	9.5793e-101	44.9804	23.197	21.7834	33.1813	3
RERG	D43 Protocol 7	0.165926	0.15761	35824994	0.531033	2.7893e-213	3.59759e-211	6.58824	0.385546	6.20269	33.168	12
LINC00513	D43 Protocol 7	0.312849	0.211116	38386051	0.568996	1.6776e-159	1.10437e-157	19.2941	5.30314	13.991	33.1361	7
FAM120B	D43 Protocol 7	1.6181	0.471994	40419436	0.599137	4.00109e-72	6.8421e-71	70.3529	44.6477	25.7052	33.1173	6
PCDH7	D43 Protocol 7	0.467444	0.333079	37132297	0.550411	1.50385e-101	4.22927e-100	14.5882	4.57741	10.0108	33.0993	4
DELEC1	D43 Protocol 7	0.712809	0.343979	39126346	0.579969	2.4358e-98	6.60636e-97	30.9804	14.3295	16.6509	33.084	9
PCSK7	D43 Protocol 7	1.27075	0.399186	40667922	0.60282	6.50071e-85	1.38943e-83	62.8627	36.778	26.0847	33.0754	11
RIN3	D43 Protocol 7	2.93874	0.579939	4.01724e+07	0.595475	7.17069e-59	9.39888e-58	85.3725	68.1093	17.2632	33.0721	14
CRBN	D43 Protocol 7	0.676103	0.294862	4.02154e+07	0.596112	2.00305e-114	6.93715e-113	39.6863	18.7217	20.9646	33.0713	3
DNTTIP2	D43 Protocol 7	0.717222	0.303785	40247157	0.596583	5.34143e-111	1.75393e-109	40.9412	19.8178	21.1234	33.0385	1
SETD5	D43 Protocol 7	2.5861	0.590229	4.0099e+07	0.594387	9.08285e-58	1.16528e-56	89.3725	66.4575	22.915	33.0136	3
EGFR	D43 Protocol 7	0.199147	0.176963	36281602	0.537802	3.11658e-189	3.04581e-187	8.47059	0.903387	7.5672	33.0064	7
ZFYVE16	D43 Protocol 7	1.08627	0.375302	4.04748e+07	0.599957	5.95289e-90	1.39083e-88	54	30.1897	23.8103	32.9728	5
MAP2K5	D43 Protocol 7	1.34151	0.434081	4.03569e+07	0.59821	6.41033e-78	1.21096e-76	60.0392	36.7667	23.2725	32.9541	15
PLCG1	D43 Protocol 7	0.487882	0.255128	39310844	0.582704	1.82815e-131	8.1404e-130	28	10.5609	17.4391	32.9343	20
EXTL2	D43 Protocol 7	0.39976	0.227776	3.9237e+07	0.581609	5.22038e-147	2.89862e-145	25.7647	8.83353	16.9312	32.9222	1
LMAN1	D43 Protocol 7	0.739641	0.313336	4.02157e+07	0.596117	4.6022e-107	1.41414e-105	41.6863	20.604	21.0823	32.8531	18
CAPRIN2	D43 Protocol 7	0.89235	0.336143	40342994	0.598004	6.82917e-100	1.8845e-98	46.7843	24.0475	22.7368	32.8495	12
ENSG00000223930	D43 Protocol 7	0.340596	0.250474	37485844	0.555652	3.04022e-133	1.3914e-131	15.1765	4.04445	11.132	32.7762	3
CCR6	D43 Protocol 7	0.986561	0.384318	39961362	0.592347	2.80781e-87	6.27509e-86	45.2549	24.9622	20.2927	32.7448	6
CUL5	D43 Protocol 7	1.5465	0.453026	4.04911e+07	0.600199	3.0088e-74	5.36137e-73	70.902	43.6801	27.2219	32.7405	11
INO80D	D43 Protocol 7	1.4676	0.438444	40522701	0.600667	1.52399e-76	2.80801e-75	67.6471	41.7826	25.8645	32.6867	2
ENSG00000254202	D43 Protocol 7	0.209966	0.20045	35504522	0.526283	1.41363e-165	1.00627e-163	5.64706	0.400665	5.24639	32.6728	8
CCDC18-AS1	D43 Protocol 7	1.11639	0.388636	4.03375e+07	0.597922	4.32954e-86	9.47523e-85	53.3725	30.4543	22.9182	32.6546	1
ARHGAP9	D43 Protocol 7	1.5067	0.460847	4.02827e+07	0.59711	8.74088e-73	1.51171e-71	63.9608	40.2593	23.7015	32.6374	12
RAD51B	D43 Protocol 7	2.05244	0.573154	3.98603e+07	0.590848	9.07552e-59	1.18805e-57	67.2941	49.3196	17.9745	32.6269	14
AAK1	D43 Protocol 7	2.89261	0.623588	3.99053e+07	0.591516	4.13166e-54	4.91735e-53	90.9412	68.5251	22.4161	32.6188	2
ENSG00000291214	D43 Protocol 7	0.868185	0.335597	4.03644e+07	0.59832	2.53769e-99	6.97002e-98	46.8235	24.5389	22.2847	32.6055	17
MAP4K3	D43 Protocol 7	1.27721	0.425735	4.03158e+07	0.5976	1.56224e-78	3.00214e-77	57.9608	35.474	22.4868	32.5784	2
GPR173	D43 Protocol 7	0.169515	0.14397	36931462	0.547434	6.74801e-229	1.03985e-226	10.7451	1.20956	9.53554	32.5347	X
RNF38	D43 Protocol 7	2.00797	0.524251	4.02541e+07	0.596686	7.24272e-64	1.0478e-62	80.0392	54.0067	26.0326	32.4929	9
TOX2	D43 Protocol 7	2.05794	0.563065	39787874	0.589775	1.76661e-59	2.34167e-58	63.9608	45.2601	18.7007	32.4497	20
NCOA5	D43 Protocol 7	0.810614	0.32211	40338437	0.597936	6.84241e-103	1.97008e-101	44.902	23.0118	21.8902	32.4382	20
BDP1	D43 Protocol 7	2.26164	0.564966	4.01002e+07	0.594405	3.71252e-59	4.89419e-58	86.3137	59.7672	26.5466	32.3784	5
ADGRA2	D43 Protocol 7	0.119443	0.111593	36396307	0.539502	4.36966e-293	1.19857e-290	8.31373	0.400665	7.91306	32.3531	8
LINC00539	D43 Protocol 7	0.42893	0.264997	38513258	0.570881	2.68481e-124	1.07039e-122	22.1961	7.85833	14.3377	32.3218	13
HACE1	D43 Protocol 7	1.02706	0.368118	40361892	0.598284	6.75423e-90	1.57627e-88	51.3333	28.6967	22.6366	32.3216	6
SATB1	D43 Protocol 7	0.287376	0.188799	3.84622e+07	0.570125	8.78311e-174	6.96286e-172	19.2549	4.90248	14.3524	32.3142	3
BGN	D43 Protocol 7	0.107783	0.105736	3.58334e+07	0.531158	0	0	6.31373	0.0793771	6.23435	32.268	X
SKP1	D43 Protocol 7	0.918872	0.342665	4.04596e+07	0.599731	3.04974e-96	7.97702e-95	49.8039	26.8862	22.9178	32.2441	5
LCORL	D43 Protocol 7	1.84206	0.507965	4.02216e+07	0.596205	2.53073e-65	3.759e-64	73.8431	49.4519	24.3912	32.2176	4
GLIS3	D43 Protocol 7	0.457816	0.358929	36803192	0.545533	7.80956e-92	1.88566e-90	13.0196	4.12383	8.89578	32.2047	9
TBC1D31	D43 Protocol 7	0.841714	0.350196	39994456	0.592837	4.36514e-94	1.10049e-92	42.5098	22.664	19.8458	32.2035	8
FUCA1	D43 Protocol 7	0.649839	0.30853	3.96798e+07	0.588174	2.84499e-106	8.67713e-105	34.9804	16.5785	18.4019	32.1061	1
FBXL3	D43 Protocol 7	0.798208	0.318004	4.03029e+07	0.597409	4.74327e-103	1.37048e-101	44.3529	22.6073	21.7456	32.0749	13
XKR6	D43 Protocol 7	2.59841	0.602341	3.9892e+07	0.591318	5.43456e-55	6.58033e-54	86.0784	62.0691	24.0093	32.0336	8
ITGB2	D43 Protocol 7	1.88232	0.525963	39925353	0.591813	9.42103e-63	1.3357e-61	68.1961	43.7406	24.4555	32.0176	21
ST20-MTHFS	D43 Protocol 7	0.943045	0.345245	4.03876e+07	0.598664	7.36233e-95	1.87913e-93	49.0196	26.6518	22.3678	32.0132	15
TLE4	D43 Protocol 7	1.78642	0.495559	4.01852e+07	0.595664	1.87261e-66	2.86206e-65	70.3137	46.1105	24.2032	31.985	9
RANBP6	D43 Protocol 7	0.354232	0.216757	38972120	0.577683	5.20158e-150	3.02279e-148	23.5294	7.64666	15.8828	31.9759	9
NSMCE2	D43 Protocol 7	2.54932	0.570227	40076226	0.594049	7.18221e-58	9.23741e-57	86.0392	63.8494	22.1898	31.9524	8
PTPRA	D43 Protocol 7	1.90049	0.512115	40218981	0.596165	3.49167e-64	5.09076e-63	76.549	51.7236	24.8254	31.9013	20
PLEKHG1	D43 Protocol 7	0.28384	0.22932	36873431	0.546574	1.71181e-141	8.81485e-140	11.7255	2.43423	9.29126	31.888	6
UBLCP1	D43 Protocol 7	0.579865	0.27429	3.99087e+07	0.591567	1.60202e-118	5.89565e-117	35.1373	15.7091	19.4282	31.8806	5
RBM27	D43 Protocol 7	1.32532	0.405947	40567491	0.601331	1.89367e-80	3.77121e-79	65.4118	38.6113	26.8005	31.8358	5
MINDY3	D43 Protocol 7	1.07764	0.369437	4.04627e+07	0.599777	2.9967e-88	6.80068e-87	54.6275	31.0213	23.6061	31.8334	10
WBP11	D43 Protocol 7	0.796659	0.315499	4.03565e+07	0.598204	4.67953e-103	1.35302e-101	45.2157	23.1252	22.0905	31.8239	12
PFN1	D43 Protocol 7	2.07085	0.538962	40080171	0.594108	7.14231e-61	9.7338e-60	76.902	53.5191	23.3829	31.805	17
ENSG00000235192	D43 Protocol 7	0.378699	0.245117	38444711	0.569865	4.62733e-132	2.07846e-130	21.098	7.0192	14.0788	31.7873	2
LINC00310	D43 Protocol 7	0.680947	0.318347	39612866	0.587181	5.65914e-102	1.60468e-100	35.2941	17.0358	18.2583	31.7693	21
ALOX5AP	D43 Protocol 7	1.68612	0.488136	40114297	0.594614	8.1101e-67	1.25115e-65	65.0196	43.578	21.4416	31.6813	13
BMP5	D43 Protocol 7	0.137825	0.133333	35662493	0.528625	1.62527e-240	2.79791e-238	5.92157	0.196553	5.72502	31.6737	6
PTAR1	D43 Protocol 7	0.975019	0.348817	40429819	0.599291	6.41385e-93	1.58398e-91	51.2941	28.0314	23.2627	31.6726	9
LINC00298	D43 Protocol 7	1.8358	0.5635	3.94208e+07	0.584333	4.82508e-58	6.23307e-57	53.8824	37.2241	16.6583	31.6717	2
ZNF281	D43 Protocol 7	0.379985	0.22195	39012060	0.578275	5.33144e-145	2.8787e-143	24.2745	8.13426	16.1402	31.6369	1
TCEAL8	D43 Protocol 7	0.429045	0.237351	39304844	0.582615	3.19176e-135	1.4906e-133	27.2549	10.1754	17.0795	31.5265	X
ERVK13-1	D43 Protocol 7	0.571019	0.272106	39866479	0.59094	4.43919e-118	1.62497e-116	34.8235	15.5088	19.3148	31.5069	16
AP2M1	D43 Protocol 7	0.570458	0.271568	3.98537e+07	0.590751	3.16161e-118	1.1604e-116	34.6275	15.4029	19.2245	31.4844	3
CWC27	D43 Protocol 7	1.27906	0.412105	40326910	0.597765	2.59326e-78	4.94884e-77	59.7647	35.7461	24.0186	31.4459	5
ZBED5	D43 Protocol 7	0.561512	0.267528	3.98319e+07	0.590428	8.66321e-120	3.24922e-118	34.1961	14.9834	19.2127	31.4314	11
ARL4C	D43 Protocol 7	0.606451	0.286829	39541278	0.58612	9.11781e-112	3.04006e-110	32.8627	14.5222	18.3405	31.4127	2
LRRC37A17P	D43 Protocol 7	0.249592	0.187652	37689921	0.558677	6.31629e-170	4.72505e-168	15.098	3.29604	11.802	31.3991	17
MCC	D43 Protocol 7	0.506295	0.293816	38520163	0.570984	4.62224e-109	1.4731e-107	23.7647	9.34004	14.4247	31.3889	5
RAB1B	D43 Protocol 7	0.621742	0.280423	3.99351e+07	0.591957	3.47495e-114	1.19743e-112	36.5098	16.7032	19.8066	31.3855	11
SEC16A	D43 Protocol 7	1.39789	0.414426	40512466	0.600516	1.29257e-77	2.42837e-76	66.549	40.282	26.267	31.3367	9
CERT1	D43 Protocol 7	1.62075	0.458422	40346801	0.59806	3.31816e-70	5.47404e-69	71.5686	45.1845	26.3842	31.2926	5
HSPH1	D43 Protocol 7	0.694372	0.301277	40002991	0.592964	4.89323e-106	1.48911e-104	39.1373	19.0921	20.0452	31.2807	13
ULK4	D43 Protocol 7	1.10346	0.395481	40037780	0.593479	5.05251e-81	1.0106e-79	50.0784	29.1276	20.9508	31.2412	3
LAMC1	D43 Protocol 7	0.439173	0.303132	37534043	0.556367	3.88101e-105	1.15963e-103	16.8627	5.68491	11.1778	31.2031	1
ENSG00000286329	D43 Protocol 7	0.526526	0.272444	39274423	0.582164	1.58406e-116	5.67227e-115	29.2941	12.2241	17.07	31.1256	3
YARS1	D43 Protocol 7	1.69427	0.469706	4.02938e+07	0.597274	3.81348e-68	6.04398e-67	73.0196	46.7531	26.2665	31.1033	1
TAF2	D43 Protocol 7	1.32158	0.406167	40462002	0.599768	1.80404e-78	3.45396e-77	64.2353	38.2635	25.9718	31.0562	8
GPR171	D43 Protocol 7	0.505662	0.28364	39019863	0.578391	1.05718e-111	3.51915e-110	27.3725	11.5437	15.8289	31.0454	3
ZDHHC17	D43 Protocol 7	1.0917	0.366213	4.04328e+07	0.599335	9.23096e-87	2.04303e-85	55.451	31.4333	24.0177	31.0145	12
C3orf33	D43 Protocol 7	0.285827	0.199562	38110719	0.564915	8.1426e-158	5.25108e-156	17.7647	4.64923	13.1155	30.9879	3
VGLL4	D43 Protocol 7	1.05238	0.378868	4.01611e+07	0.595307	7.77601e-84	1.63066e-82	50.9804	29.2372	21.7432	30.9867	3
FTX	D43 Protocol 7	3.23351	0.606172	3.98769e+07	0.591095	6.85126e-53	7.95395e-52	93.9216	75.7862	18.1354	30.975	X
MGA	D43 Protocol 7	1.51888	0.446147	4.03086e+07	0.597493	2.24358e-71	3.78629e-70	68.0392	42.4932	25.546	30.9723	15
WDR44	D43 Protocol 7	1.89162	0.508533	40136048	0.594936	9.82753e-63	1.39285e-61	77.8431	51.2587	26.5844	30.9473	X
LINC02966	D43 Protocol 7	0.352498	0.247351	37649563	0.558079	1.97222e-127	8.24646e-126	16.3922	4.74373	11.6484	30.9395	2
GAB3	D43 Protocol 7	1.3887	0.441244	4.0117e+07	0.594653	5.97936e-72	1.01996e-70	59.0588	37.4698	21.5891	30.8833	X
ZNF91	D43 Protocol 7	1.17089	0.380587	40414724	0.599067	3.76017e-83	7.80566e-82	58.4706	33.4858	24.9848	30.8685	19
OSBPL2	D43 Protocol 7	0.800646	0.308163	40296984	0.597322	2.43177e-102	6.96747e-101	44.8235	22.7548	22.0688	30.8646	20
PGAP1	D43 Protocol 7	0.682398	0.307346	39717193	0.588727	1.36055e-102	3.90912e-101	36.6275	17.6633	18.9642	30.86	2
REEP3	D43 Protocol 7	0.725275	0.322392	39688779	0.588306	7.47174e-98	2.01321e-96	37.4118	18.6536	18.7582	30.8516	10
EMP1	D43 Protocol 7	0.191212	0.165807	3.65814e+07	0.542246	8.97692e-189	8.7316e-187	9.68627	1.22845	8.45782	30.8499	12
ZDHHC2	D43 Protocol 7	0.626193	0.294675	39577583	0.586658	6.66631e-107	2.04533e-105	33.9608	15.7015	18.2592	30.8493	8
HDLBP	D43 Protocol 7	1.71523	0.479353	4.02142e+07	0.596094	4.24027e-66	6.43532e-65	73.3725	47.5847	25.7879	30.7703	2
EBF3	D43 Protocol 7	0.147739	0.139527	35857543	0.531516	3.83483e-223	5.55564e-221	6.66667	0.362867	6.3038	30.7315	10
BNIP2	D43 Protocol 7	1.06043	0.351591	40526440	0.600723	2.58713e-89	5.98678e-88	55.8824	31.2821	24.6002	30.6668	15
ENSG00000249526	D43 Protocol 7	0.523534	0.289573	38904532	0.576681	4.03643e-108	1.26775e-106	26.9412	11.4076	15.5336	30.6649	5
TMLHE	D43 Protocol 7	0.761959	0.321444	3.98899e+07	0.591287	1.95818e-97	5.23844e-96	40.1961	20.5209	19.6752	30.6274	X
CMAHP	D43 Protocol 7	0.936351	0.344374	40001380	0.59294	6.25085e-91	1.4892e-89	44.9804	23.8207	21.1597	30.5897	6
DECR1	D43 Protocol 7	0.97738	0.349465	40249265	0.596614	1.3211e-89	3.06919e-88	49.6471	27.3435	22.3035	30.5828	8
CILK1	D43 Protocol 7	0.430312	0.239597	39149528	0.580313	6.76388e-130	2.93249e-128	26.5882	10.0129	16.5754	30.5565	6
GNB5	D43 Protocol 7	0.503699	0.267049	39184635	0.580833	1.07478e-116	3.86883e-115	28.3922	11.7251	16.667	30.5538	15
SEMA3A	D43 Protocol 7	0.428661	0.302019	37328961	0.553327	2.6402e-103	7.65529e-102	15.7255	5.10281	10.6227	30.539	7
SMARCAD1	D43 Protocol 7	1.09483	0.365896	40411289	0.599016	1.77443e-85	3.83844e-84	56.2353	31.8793	24.3559	30.5215	4
LRRN3	D43 Protocol 7	0.422927	0.286895	3.77164e+07	0.559069	1.98276e-108	6.25604e-107	17.8431	6.09692	11.7462	30.4693	7
PPP3CC	D43 Protocol 7	1.51336	0.434024	4.03014e+07	0.597388	4.30015e-72	7.3474e-71	67.1373	41.3744	25.7629	30.4398	8
EHD2	D43 Protocol 7	0.106974	0.0999419	36365932	0.539052	2.16344e-307	6.69267e-305	8.15686	0.332628	7.82423	30.3998	19
HNRNPH2	D43 Protocol 7	0.391719	0.221642	3.9125e+07	0.579949	1.88927e-139	9.39928e-138	25.5294	9.01497	16.5144	30.3709	X
SLC44A5	D43 Protocol 7	0.430715	0.286436	3.79422e+07	0.562417	3.34378e-108	1.05181e-106	19.4118	6.95872	12.453	30.356	1
GLS	D43 Protocol 7	1.90762	0.512621	40035122	0.59344	5.29648e-61	7.23981e-60	78.0392	50.7976	27.2417	30.3165	2
HERPUD2	D43 Protocol 7	0.96984	0.347459	40220068	0.596181	5.92264e-89	1.36135e-87	49.5294	27.283	22.2464	30.1824	7
DHX32	D43 Protocol 7	0.6546	0.286705	3.98522e+07	0.590728	2.08479e-107	6.43004e-106	37.2157	17.5499	19.6658	30.159	10
ZMYM5	D43 Protocol 7	0.710522	0.294093	40070990	0.593972	9.90215e-105	2.93738e-103	40.6667	19.9803	20.6863	30.1539	13
ARHGEF9	D43 Protocol 7	0.963166	0.356889	40085487	0.594187	1.47342e-86	3.25054e-85	47.8824	26.7917	21.0907	30.1529	X
SETBP1	D43 Protocol 7	1.77329	0.501536	3.97183e+07	0.588744	5.9909e-62	8.36976e-61	62.2745	39.1745	23.1	30.1309	18
NOVA1	D43 Protocol 7	0.26845	0.208484	37025585	0.54883	7.06634e-147	3.90252e-145	12.3922	2.58542	9.80673	30.1069	14
SLC25A46	D43 Protocol 7	0.801573	0.314826	4.01794e+07	0.595579	1.78876e-97	4.79146e-96	44.5098	23.2915	21.2183	30.009	5
FAM110B	D43 Protocol 7	0.305165	0.233118	36864214	0.546438	4.85606e-131	2.13459e-129	12	2.6837	9.3163	29.9954	8
INPP5D	D43 Protocol 7	3.12178	0.478952	40514393	0.600544	2.48691e-64	3.62971e-63	81.9216	73.9794	7.94213	29.9059	2
KIAA1755	D43 Protocol 7	0.10641	0.102278	35935333	0.532669	2.01271e-295	5.75076e-293	6.70588	0.166314	6.53957	29.8897	20
ENSG00000288891	D43 Protocol 7	0.341266	0.224359	38249079	0.566965	1.65809e-135	7.77883e-134	19.6471	6.13093	13.5161	29.8642	9
CDK12	D43 Protocol 7	1.77654	0.483069	40144677	0.595064	1.65541e-63	2.37815e-62	77.5686	49.8186	27.7501	29.7686	17
XBP1	D43 Protocol 7	0.889041	0.328169	4.01357e+07	0.594931	9.71185e-93	2.39415e-91	46.3137	24.5804	21.7333	29.7389	22
PECAM1	D43 Protocol 7	1.65473	0.509366	3.96104e+07	0.587144	4.11649e-60	5.5205e-59	56.5098	39.2841	17.2257	29.6746	17
USP16	D43 Protocol 7	0.927056	0.331735	40318098	0.597635	1.46483e-91	3.52863e-90	50.0392	27.2566	22.7826	29.6745	21
NMT2	D43 Protocol 7	0.828559	0.32549	39971704	0.5925	4.26974e-93	1.05764e-91	43.2941	22.717	20.5772	29.6117	10
LTN1	D43 Protocol 7	0.99771	0.346172	40325763	0.597748	1.6027e-87	3.59943e-86	52.5882	29.4262	23.162	29.5783	21
SLC39A6	D43 Protocol 7	0.40848	0.227438	3.91853e+07	0.580843	2.1961e-132	9.91837e-131	26.6275	9.92213	16.7053	29.5677	18
CDC5L	D43 Protocol 7	0.936549	0.32999	4.03521e+07	0.598139	1.18535e-91	2.86041e-90	50.902	27.6157	23.2863	29.5485	6
YPEL5	D43 Protocol 7	0.504792	0.246157	39584836	0.586765	2.41836e-122	9.40464e-121	31.451	13.1048	18.3462	29.5454	2
CHIC2	D43 Protocol 7	0.930754	0.328317	4.02732e+07	0.596968	5.44428e-92	1.31997e-90	49.1765	26.4855	22.691	29.5089	4
ENSG00000232855	D43 Protocol 7	0.532367	0.28896	3.86043e+07	0.57223	3.15717e-104	9.26522e-103	25.1373	10.3228	14.8145	29.4835	21
GPR89A	D43 Protocol 7	0.525053	0.267109	39376705	0.58368	1.62599e-112	5.4746e-111	30.7451	13.4185	17.3266	29.4519	1
PREPL	D43 Protocol 7	0.514145	0.256623	39470097	0.585065	5.48055e-117	1.978e-115	31.098	13.2522	17.8458	29.4356	2
KPNA4	D43 Protocol 7	1.47478	0.429856	4.02504e+07	0.596631	3.19948e-70	5.28036e-69	68.1569	42.3798	25.7771	29.3494	3
IGDCC4	D43 Protocol 7	0.140526	0.122326	36662004	0.54344	1.81636e-242	3.20943e-240	9.56863	0.846689	8.72194	29.2962	15
TDRD3	D43 Protocol 7	1.11055	0.377873	40119727	0.594694	1.56476e-79	3.05701e-78	53.1765	31.267	21.9095	29.2907	13
ENSG00000243155	D43 Protocol 7	0.408657	0.23045	3.89415e+07	0.577229	3.25988e-129	1.39859e-127	25.0588	9.16616	15.8927	29.2336	1
GOLM2	D43 Protocol 7	1.47217	0.43328	4.01793e+07	0.595577	2.10403e-69	3.42167e-68	66.2745	41.6011	24.6734	29.2316	15
TTC14	D43 Protocol 7	1.20144	0.374065	4.03949e+07	0.598773	3.71079e-80	7.34333e-79	60.7059	35.4173	25.2886	29.2272	3
ZNF101	D43 Protocol 7	0.641146	0.296639	39546483	0.586197	1.10487e-100	3.0757e-99	34.8627	16.8317	18.031	29.2225	19
MED6	D43 Protocol 7	0.530395	0.254952	39657041	0.587836	1.12694e-116	4.05305e-115	32.9804	14.4202	18.5602	29.1645	14
IGFN1	D43 Protocol 7	0.107318	0.105594	35609127	0.527834	4.59341e-279	1.10521e-276	5.64706	0.0793771	5.56768	29.1393	1
USF3	D43 Protocol 7	0.877121	0.32225	40200839	0.595896	2.59101e-92	6.32667e-91	47.451	25.5141	21.9369	29.0666	3
QKI	D43 Protocol 7	1.81896	0.490898	3.99747e+07	0.592544	4.5833e-61	6.28165e-60	71.451	48.5826	22.8684	29.0621	6
FOXN3	D43 Protocol 7	3.87516	0.552622	39981491	0.592645	3.07569e-54	3.66907e-53	95.2941	83.1532	12.141	28.977	14
KDELR2	D43 Protocol 7	0.758373	0.30175	40029723	0.59336	3.85419e-98	1.0419e-96	42.2353	21.5679	20.6674	28.9626	7
SLC14A1	D43 Protocol 7	0.59614	0.315242	3.86657e+07	0.57314	6.85119e-94	1.71881e-92	27.0196	12.2241	14.7955	28.9281	18
FRMD6	D43 Protocol 7	0.195271	0.158309	36886738	0.546772	2.62594e-185	2.44438e-183	11.0588	1.64802	9.4108	28.9091	14
SNX14	D43 Protocol 7	1.9224	0.501272	3.99817e+07	0.592648	1.81833e-59	2.40867e-58	78.6275	52.1734	26.454	28.8824	6
ENSG00000288597	D43 Protocol 7	0.630545	0.311252	39090837	0.579443	8.34157e-95	2.12775e-93	31.1373	14.8246	16.3126	28.8444	X
COG6	D43 Protocol 7	0.926119	0.34304	40012111	0.593099	3.84107e-86	8.41967e-85	47.0588	26.0508	21.008	28.841	13
GCLC	D43 Protocol 7	0.799703	0.31296	39976758	0.592575	2.79716e-94	7.06917e-93	42.8235	22.3541	20.4694	28.8394	6
ACAP2	D43 Protocol 7	2.46528	0.552941	39850913	0.590709	6.30846e-54	7.47567e-53	87.7647	63.8721	23.8926	28.8228	3
HDAC2	D43 Protocol 7	0.851623	0.314376	40172973	0.595483	8.96194e-94	2.24016e-92	46.6667	24.5578	22.1089	28.8124	6
TNFRSF10B	D43 Protocol 7	0.668015	0.304781	39368069	0.583552	1.35393e-96	3.55722e-95	34.0784	16.4122	17.6663	28.7862	8
YIPF5	D43 Protocol 7	0.338236	0.203358	3.88041e+07	0.575193	7.19307e-144	3.78939e-142	22.8627	7.46523	15.3975	28.7592	5
HCFC2	D43 Protocol 7	0.67029	0.286828	3.98829e+07	0.591184	2.05973e-102	5.9056e-101	38.7843	19.0316	19.7527	28.7484	12
IMPG2	D43 Protocol 7	0.332318	0.223122	38047353	0.563975	4.39279e-131	1.93508e-129	18.6275	5.74539	12.8821	28.7188	3
ANKRD28	D43 Protocol 7	1.41922	0.426761	40070035	0.593957	4.87013e-69	7.85482e-68	62.4314	39.3862	23.0452	28.6377	3
MXRA7	D43 Protocol 7	0.42229	0.233164	3.89999e+07	0.578095	5.5027e-125	2.21529e-123	26	9.83142	16.1686	28.5986	17
CSNK1G1	D43 Protocol 7	1.77374	0.477943	40026956	0.593319	1.05441e-61	1.46415e-60	74.5098	49.0853	25.4245	28.5974	15
PDCD6IP	D43 Protocol 7	1.46014	0.420685	4.02274e+07	0.596291	6.47416e-70	1.06337e-68	68.9804	42.0472	26.9332	28.5953	3
TTLL3	D43 Protocol 7	0.755254	0.29151	40078837	0.594088	3.90061e-100	1.07926e-98	42.5882	21.3638	21.2245	28.5584	3
CFI	D43 Protocol 7	0.0978044	0.0946831	35954429	0.532952	1.02219e-304	3.11533e-302	6.7451	0.151194	6.5939	28.5476	4
FUT10	D43 Protocol 7	0.604446	0.276172	3.95392e+07	0.586088	1.70932e-105	5.13721e-104	34.0784	15.6978	18.3807	28.5256	8
C1RL	D43 Protocol 7	0.870825	0.31645	4.0144e+07	0.595054	3.48746e-92	8.50049e-91	46.8235	24.8904	21.9331	28.5028	12
USP3-AS1	D43 Protocol 7	0.34027	0.21325	38346800	0.568414	7.00938e-136	3.31487e-134	20.3529	6.4182	13.9347	28.4645	15
RALGAPB	D43 Protocol 7	1.32739	0.394916	4.02965e+07	0.597315	4.737e-74	8.3972e-73	64.902	39.0006	25.9014	28.4639	20
ESCO1	D43 Protocol 7	1.17666	0.37175	4.02852e+07	0.597147	1.76036e-78	3.37347e-77	58.7451	34.7974	23.9477	28.4285	18
COX16	D43 Protocol 7	0.840694	0.320171	4.00355e+07	0.593445	6.88186e-91	1.63669e-89	45.2157	24.244	20.9717	28.4267	14
DIPK1A	D43 Protocol 7	0.427568	0.253695	3.83187e+07	0.567998	2.81226e-114	9.72335e-113	21.7647	7.92637	13.8383	28.4169	1
SQLE	D43 Protocol 7	0.671042	0.300153	3.95661e+07	0.586488	1.05093e-96	2.76821e-95	36.2745	17.943	18.3315	28.3818	8
BCL2L11	D43 Protocol 7	1.21412	0.392419	39860994	0.590859	2.68337e-74	4.78355e-73	52.0784	30.6433	21.4351	28.3798	2
EFCAB14	D43 Protocol 7	1.20009	0.374824	4.02813e+07	0.597089	1.43082e-77	2.68566e-76	60.1176	35.4173	24.7004	28.3258	1
MSRB3	D43 Protocol 7	0.232983	0.176112	37059824	0.549337	2.47303e-163	1.69584e-161	12.2353	2.27548	9.95982	28.3137	12
TMEM50A	D43 Protocol 7	0.719007	0.289025	40018246	0.59319	3.93927e-100	1.08923e-98	41.4118	20.8384	20.5734	28.3137	1
CALCOCO2	D43 Protocol 7	1.00705	0.338494	40265399	0.596853	1.12862e-85	2.44657e-84	53.098	29.5585	23.5395	28.302	17
SCARB2	D43 Protocol 7	0.59562	0.292699	39151837	0.580347	1.08714e-98	2.96025e-97	31.0588	14.4428	16.616	28.2539	4
NHLRC2	D43 Protocol 7	1.11343	0.363613	40193691	0.59579	1.01681e-79	1.99406e-78	55.4902	32.2611	23.2291	28.2528	10
RHOJ	D43 Protocol 7	0.104954	0.100368	35972781	0.533224	1.27472e-284	3.34057e-282	6.86275	0.211672	6.65107	28.2511	14
PPA2	D43 Protocol 7	1.01253	0.343623	4.01914e+07	0.595756	3.24446e-84	6.85267e-83	52.4706	29.3431	23.1275	28.2335	4
PAX3	D43 Protocol 7	0.150832	0.142698	35633662	0.528197	1.70575e-200	1.86157e-198	5.96078	0.321288	5.6395	28.2158	2
PILRB	D43 Protocol 7	1.23466	0.374457	40269313	0.596911	2.60866e-77	4.87645e-76	60	35.4135	24.5865	28.2011	7
PTPRD	D43 Protocol 7	0.501247	0.326474	37498468	0.555839	1.90167e-88	4.33476e-87	18	6.93226	11.0677	28.1953	9
ANKAR	D43 Protocol 7	0.651412	0.301776	39341604	0.58316	2.17608e-95	5.61332e-94	33.8824	16.5142	17.3681	28.1408	2
MCL1	D43 Protocol 7	1.59057	0.434559	4.01661e+07	0.595381	1.25555e-66	1.92611e-65	70.9804	45.0559	25.9245	28.1226	1
TMEM243	D43 Protocol 7	0.380994	0.225654	38615240	0.572393	1.13021e-126	4.6829e-125	22.8235	8.05488	14.7686	28.0555	7
ACTR3	D43 Protocol 7	2.77398	0.551181	3.98141e+07	0.590163	1.48179e-52	1.70393e-51	88.7451	68.8993	19.8458	27.9827	2
ENSG00000275119	D43 Protocol 7	0.788789	0.342449	3.93544e+07	0.583349	1.23047e-83	2.56858e-82	37.2549	19.9917	17.2632	27.9405	12
RALY	D43 Protocol 7	1.73263	0.466551	40017250	0.593175	9.57726e-62	1.33124e-60	74.7451	48.5523	26.1928	27.9351	20
ADGRG3	D43 Protocol 7	1.82005	0.512623	39534610	0.586021	2.6557e-56	3.30609e-55	60.3922	42.6331	17.7591	27.928	16
ZNF254	D43 Protocol 7	1.09852	0.357141	40171489	0.595461	3.27289e-80	6.48962e-79	55.2157	31.5014	23.7143	27.924	19
COQ10B	D43 Protocol 7	0.623577	0.268615	39800574	0.589963	4.41527e-106	1.34465e-104	37.0196	17.4554	19.5642	27.9014	2
LRCH1	D43 Protocol 7	1.90275	0.497024	39870530	0.591	5.7909e-58	7.47602e-57	77.6863	50.8013	26.8849	27.8961	13
WDR26	D43 Protocol 7	1.80957	0.475271	3.99921e+07	0.592803	1.50299e-60	2.03685e-59	76.2353	50.0907	26.1446	27.8942	1
RC3H1	D43 Protocol 7	2.09989	0.521736	3.98332e+07	0.590446	2.93799e-55	3.58272e-54	83.2157	56.7017	26.514	27.8846	1
PTGDR	D43 Protocol 7	0.801885	0.335931	39416629	0.584272	5.50164e-85	1.17773e-83	38.1176	20.0824	18.0352	27.8584	14
PPP2R5C	D43 Protocol 7	1.65032	0.451321	40058479	0.593786	1.39711e-63	2.01199e-62	72.7059	46.5754	26.1304	27.8449	14
ENSG00000290927	D43 Protocol 7	0.390455	0.225848	38622559	0.572502	2.09334e-125	8.47721e-124	23.098	8.17962	14.9184	27.7955	16
NINL	D43 Protocol 7	0.418499	0.2313	3.85866e+07	0.571968	2.94146e-122	1.14281e-120	23.2941	8.28923	15.0049	27.7426	20
B3GLCT	D43 Protocol 7	0.353263	0.223062	38224150	0.566596	1.09782e-126	4.55328e-125	20.1176	6.59964	13.518	27.7359	13
KCNAB2	D43 Protocol 7	1.47636	0.428168	3.99522e+07	0.592211	1.18301e-66	1.81822e-65	61.2549	39.3824	21.8725	27.7197	1
POLR2B	D43 Protocol 7	1.35597	0.399041	4.02114e+07	0.596053	2.17488e-71	3.67187e-70	64.9412	39.9871	24.954	27.7075	4
CATSPERB	D43 Protocol 7	0.47133	0.254818	3.86431e+07	0.572806	8.88412e-111	2.90563e-109	24.8235	9.7029	15.1206	27.6571	14
FBLIM1	D43 Protocol 7	0.144823	0.12409	3.66383e+07	0.54309	1.81216e-225	2.71125e-223	9.60784	0.948745	8.6591	27.6183	1
PSMD12	D43 Protocol 7	0.840918	0.304625	40169856	0.595437	9.17188e-93	2.2624e-91	47.0196	24.9395	22.0801	27.6129	17
ENSG00000281593	D43 Protocol 7	0.535174	0.260263	39277316	0.582207	2.6376e-108	8.30945e-107	30.7451	13.4828	17.2623	27.6089	7
PPP2CA	D43 Protocol 7	1.02448	0.34285	40206280	0.595977	1.6631e-82	3.41111e-81	53.6863	30.6131	23.0732	27.5881	5
PTEN	D43 Protocol 7	1.96784	0.502006	3.98472e+07	0.590654	9.07054e-57	1.14058e-55	79.1373	52.8425	26.2948	27.5816	10
STRN3	D43 Protocol 7	1.88728	0.491432	3.98817e+07	0.591166	6.2597e-58	8.061e-57	76.3922	51.5686	24.8235	27.5662	14
IFT80	D43 Protocol 7	0.767752	0.318444	39615542	0.587221	1.49109e-88	3.40452e-87	39.451	20.8006	18.6504	27.5352	3
TTC21B	D43 Protocol 7	0.711315	0.288985	3.98115e+07	0.590125	1.98519e-97	5.30725e-96	39.6471	19.7725	19.8746	27.5331	2
TWSG1	D43 Protocol 7	0.498482	0.251643	3.90968e+07	0.579531	1.19687e-111	3.97771e-110	28.549	11.9217	16.6273	27.5298	18
MRTFB	D43 Protocol 7	1.11954	0.376451	3.98604e+07	0.590851	4.40713e-75	7.96342e-74	51.4118	30.1066	21.3052	27.5182	16
DERL1	D43 Protocol 7	0.573687	0.258642	39702387	0.588508	1.27605e-108	4.03548e-107	35.1765	16.2005	18.976	27.518	8
BAZ2A	D43 Protocol 7	1.64344	0.444362	40076702	0.594056	9.28188e-64	1.33904e-62	73.0588	46.893	26.1659	27.4941	12
RSU1	D43 Protocol 7	1.78502	0.473683	3.98982e+07	0.59141	7.66888e-60	1.02311e-58	71.4902	48.0836	23.4066	27.4689	10
MIR99AHG	D43 Protocol 7	0.734622	0.452693	37618922	0.557625	1.55758e-62	2.19695e-61	22.4706	11.6647	10.8059	27.4595	21
TEAD1	D43 Protocol 7	0.525787	0.3263	37689038	0.558664	3.24534e-86	7.12139e-85	19.6078	8.04732	11.5605	27.4573	11
NR2F2	D43 Protocol 7	0.0924557	0.089972	36043584	0.534273	0	0	6.98039	0.120956	6.85944	27.4572	15
SPON1	D43 Protocol 7	0.225242	0.198227	3.61133e+07	0.535308	1.49825e-140	7.59163e-139	8.27451	1.23601	7.0385	27.379	11
AGL	D43 Protocol 7	0.686181	0.291193	39715464	0.588702	4.52238e-96	1.17989e-94	38.3922	19.3642	19.0279	27.3512	1
TGFBI	D43 Protocol 7	0.220143	0.178138	36557997	0.541899	5.09724e-156	3.18725e-154	10.0392	1.62156	8.41766	27.3436	5
HPS3	D43 Protocol 7	1.07938	0.357088	40063150	0.593855	1.54594e-78	2.97225e-77	53.1765	30.9873	22.1892	27.3269	3
MED1	D43 Protocol 7	0.931775	0.318989	40236301	0.596422	1.40374e-87	3.16122e-86	51.2549	28.1259	23.129	27.2736	17
MAP2K7	D43 Protocol 7	0.58599	0.249958	39841979	0.590577	2.46056e-111	8.13805e-110	36.4706	16.5936	19.877	27.2678	19
KIAA0825	D43 Protocol 7	0.956418	0.340022	39476611	0.585161	4.01331e-82	8.16232e-81	40.8235	21.6435	19.18	27.2318	5
EXT2	D43 Protocol 7	0.768902	0.305838	39826795	0.590352	4.42447e-91	1.05653e-89	41.8431	21.9761	19.867	27.2123	11
COL16A1	D43 Protocol 7	0.156482	0.137629	36422102	0.539884	3.78475e-200	4.1087e-198	8.94118	0.948745	7.99243	27.166	1
OLA1	D43 Protocol 7	1.60173	0.447655	39955429	0.592259	1.56014e-62	2.19981e-61	68.9804	45.1051	23.8753	27.1537	2
ZNF791	D43 Protocol 7	0.618251	0.25978	39839200	0.590536	1.0802e-106	3.30929e-105	37.4902	17.5915	19.8987	27.1419	19
PEX14	D43 Protocol 7	1.18286	0.37169	4.00944e+07	0.594318	6.253e-75	1.1274e-73	57.5294	34.1284	23.401	27.114	1
CPLANE1	D43 Protocol 7	0.820509	0.331583	39578572	0.586673	9.02678e-84	1.89103e-82	40.8235	22.1575	18.666	27.0981	5
PXK	D43 Protocol 7	1.54934	0.421996	4.00509e+07	0.593675	4.56005e-66	6.91809e-65	68.8235	42.3685	26.4551	27.0753	3
ARHGAP10	D43 Protocol 7	1.67619	0.450163	39842351	0.590583	5.5498e-62	7.75878e-61	67.451	42.3609	25.0901	27.0594	4
ARL14EP	D43 Protocol 7	0.479064	0.239862	3.93191e+07	0.582827	5.08854e-115	1.77577e-113	30	12.6814	17.3186	27.0446	11
KRIT1	D43 Protocol 7	1.19728	0.370909	4.01541e+07	0.595203	7.39913e-75	1.33113e-73	59.451	35.2888	24.1622	27.0303	7
RECQL	D43 Protocol 7	0.773833	0.297183	39979532	0.592616	5.37549e-93	1.32994e-91	43.5686	22.8228	20.7458	27.0069	12
TUSC3	D43 Protocol 7	0.437748	0.271832	37777291	0.559972	2.48368e-101	6.96582e-100	18.9804	6.87557	12.1048	26.954	8
CCDC82	D43 Protocol 7	0.77323	0.294666	39986435	0.592718	1.884e-93	4.68936e-92	43.6863	22.7094	20.9769	26.9115	11
DLG3	D43 Protocol 7	0.273665	0.177658	38073069	0.564356	5.83828e-154	3.54816e-152	17.8431	4.69459	13.1486	26.9063	X
RUFY3	D43 Protocol 7	0.957666	0.357013	39630174	0.587437	2.59715e-77	4.85714e-76	44.8235	25.6275	19.1961	26.8879	4
SLC6A6	D43 Protocol 7	2.31406	0.508814	3.98396e+07	0.590541	1.30407e-54	1.56793e-53	79.7647	60.164	19.6007	26.8677	3
PCYOX1	D43 Protocol 7	0.309411	0.191751	3.85043e+07	0.570749	1.4983e-142	7.82308e-141	20.9804	6.52782	14.4526	26.8656	2
MUC20-OT1	D43 Protocol 7	0.624039	0.268672	39657100	0.587837	3.63732e-102	1.03495e-100	36.3137	17.274	19.0398	26.8632	3
PARG	D43 Protocol 7	0.908474	0.325777	40001580	0.592943	2.69312e-84	5.69694e-83	48.1569	26.7879	21.369	26.7934	10
LRRC28	D43 Protocol 7	0.838355	0.32726	3.96431e+07	0.587628	7.02457e-84	1.47459e-82	42.0784	22.7737	19.3048	26.7802	15
SMU1	D43 Protocol 7	0.688547	0.271659	39995938	0.592859	1.07985e-100	3.00808e-99	41.2941	20.4339	20.8602	26.7643	9
PPWD1	D43 Protocol 7	0.747682	0.291042	3.99565e+07	0.592275	4.61222e-94	1.16135e-92	42.7451	22.2142	20.5309	26.757	5
HRH1	D43 Protocol 7	0.233111	0.186983	3.65651e+07	0.542003	1.46528e-145	7.98511e-144	10.2353	1.81055	8.42474	26.7568	3
IFT88	D43 Protocol 7	0.520794	0.262255	3.899e+07	0.577948	3.25781e-104	9.55377e-103	28.6275	12.4357	16.1917	26.7552	13
PTK2B	D43 Protocol 7	2.96271	0.509197	39919089	0.59172	2.74298e-54	3.27882e-53	81.6863	69.8594	11.8269	26.7249	8
FAM102B	D43 Protocol 7	0.876356	0.329864	39734554	0.588985	5.16881e-83	1.06813e-81	43.9608	24.1609	19.7999	26.7095	1
CEP95	D43 Protocol 7	1.03466	0.342872	4.00752e+07	0.594035	6.44093e-80	1.26858e-78	52.7843	30.2427	22.5416	26.7086	17
TNPO1	D43 Protocol 7	1.29937	0.393044	40041530	0.593535	6.85775e-70	1.12592e-68	61.098	37.7457	23.3523	26.7067	5
TBC1D19	D43 Protocol 7	0.562692	0.275359	39095002	0.579505	4.73308e-99	1.29394e-97	30.5098	13.9855	16.5243	26.679	4
SLC16A2	D43 Protocol 7	0.21848	0.170817	36841299	0.546098	1.77186e-158	1.15533e-156	11.2941	2.01089	9.28323	26.6367	X
GPATCH8	D43 Protocol 7	2.32838	0.544573	3.96333e+07	0.587483	1.13389e-50	1.25749e-49	86.902	61.6911	25.2109	26.6299	17
ILK	D43 Protocol 7	0.562948	0.252889	39589049	0.586828	1.67009e-107	5.16258e-106	34.2353	15.6335	18.6018	26.6259	11
GORASP2	D43 Protocol 7	0.805426	0.299931	39996086	0.592861	7.68872e-91	1.82436e-89	44.902	23.8018	21.1002	26.6156	2
RC3H2	D43 Protocol 7	1.26582	0.377424	4.01544e+07	0.595208	1.97984e-72	3.40262e-71	62.7451	37.4924	25.2527	26.5964	9
COPA	D43 Protocol 7	1.46124	0.413666	4.00537e+07	0.593715	3.75451e-66	5.71285e-65	67.5294	42.4478	25.0816	26.5752	1
SNX18	D43 Protocol 7	0.724065	0.289441	3.97225e+07	0.588806	8.73657e-94	2.18515e-92	39.6863	20.0597	19.6266	26.5303	5
SPARC	D43 Protocol 7	0.30214	0.228252	36938554	0.54754	1.90663e-118	7.00415e-117	12.7451	3.25824	9.48686	26.5125	5
TNFAIP3	D43 Protocol 7	0.906292	0.305744	3.98984e+07	0.591414	8.43711e-89	1.93391e-87	45.3725	23.4389	21.9336	26.5121	6
UBR2	D43 Protocol 7	1.67725	0.448208	39948184	0.592151	5.9399e-61	8.11122e-60	74	47.4826	26.5174	26.485	6
PRPF40A	D43 Protocol 7	1.95794	0.498985	3.97713e+07	0.58953	7.63576e-55	9.2266e-54	81.3333	54.4791	26.8542	26.4636	2
ARRDC3	D43 Protocol 7	0.380821	0.215171	38551757	0.571452	2.64386e-125	1.06614e-123	22.6667	7.89991	14.7668	26.4601	5
HADHA	D43 Protocol 7	1.16775	0.360632	4.01517e+07	0.595168	2.47863e-75	4.49255e-74	58.9804	34.8314	24.149	26.4515	2
BIRC2	D43 Protocol 7	0.82292	0.299407	4.005e+07	0.59366	1.97596e-90	4.65895e-89	46.0784	24.554	21.5245	26.4472	11
SIAH1	D43 Protocol 7	0.61465	0.257375	39690423	0.588331	7.64493e-105	2.27107e-103	36.3137	16.8846	19.4291	26.4179	16
SEC22B	D43 Protocol 7	0.518319	0.238458	39526411	0.585899	5.27446e-113	1.78758e-111	32.5098	14.2123	18.2975	26.4087	1
FAM8A1	D43 Protocol 7	0.2218	0.156832	37687013	0.558634	5.7791e-171	4.3951e-169	15.1373	3.25446	11.8828	26.4038	6
UBQLN2	D43 Protocol 7	0.315967	0.190619	3.86059e+07	0.572255	5.97417e-141	3.05343e-139	21.7647	6.96628	14.7984	26.4036	X
MARCHF6	D43 Protocol 7	1.4273	0.406774	40049949	0.59366	1.13521e-66	1.7454e-65	66.6275	41.6389	24.9885	26.3419	5
DNAJC3	D43 Protocol 7	1.37799	0.396586	4.00622e+07	0.593841	2.49814e-68	3.96695e-67	64.0784	39.9305	24.148	26.3339	13
TSPAN15	D43 Protocol 7	0.54956	0.266641	38929868	0.577057	9.7984e-101	2.73134e-99	28.8627	12.621	16.2418	26.2811	10
SMARCC2	D43 Protocol 7	1.44191	0.405987	40075907	0.594045	1.22721e-66	1.88475e-65	68.6667	42.2891	26.3776	26.2774	12
CRYBG2	D43 Protocol 7	0.595595	0.276167	39144117	0.580233	2.78292e-97	7.41104e-96	31.5686	14.6432	16.9254	26.2718	1
KIRREL1	D43 Protocol 7	0.254544	0.186682	37015907	0.548686	3.61222e-143	1.89085e-141	12.5098	2.65346	9.85634	26.2705	1
ZNF708	D43 Protocol 7	0.912662	0.313249	40090578	0.594262	9.18002e-86	1.99737e-84	49.4118	27.1545	22.2572	26.2188	19
TSG101	D43 Protocol 7	0.831409	0.301276	39945328	0.592109	6.08586e-89	1.39808e-87	45.1765	23.9832	21.1933	26.1671	11
COL14A1	D43 Protocol 7	0.204324	0.170788	36481661	0.540767	1.04246e-155	6.4888e-154	9.68627	1.5195	8.16677	26.1626	8
LINC01588	D43 Protocol 7	1.03089	0.35393	39726903	0.588871	8.84094e-76	1.61596e-74	48.1176	27.7026	20.415	26.1171	14
OSMR-DT	D43 Protocol 7	0.0967698	0.093406	35867433	0.531662	1.68209e-281	4.19443e-279	6.5098	0.173874	6.33593	26.0021	5
CNOT4	D43 Protocol 7	1.78597	0.464571	39844046	0.590608	8.44754e-58	1.08479e-56	76.1569	50.1096	26.0472	25.9996	7
CD63	D43 Protocol 7	0.957072	0.325503	39957425	0.592288	6.57966e-82	1.33422e-80	49.1765	27.4002	21.7763	25.9995	12
ZNF302	D43 Protocol 7	0.40766	0.21873	38965041	0.577578	4.41357e-121	1.6783e-119	26.1961	10.0809	16.1152	25.9796	19
TPK1	D43 Protocol 7	1.11215	0.385932	3.95017e+07	0.585533	2.99897e-69	4.86168e-68	47.1765	28.5682	18.6083	25.9784	7
BTBD3	D43 Protocol 7	0.418679	0.219435	38888502	0.576444	1.89486e-120	7.15907e-119	25.7647	9.78228	15.9824	25.9252	20
COPB2	D43 Protocol 7	0.870459	0.30373	40089577	0.594247	2.12517e-87	4.75724e-86	48.4706	26.3456	22.125	25.915	3
WDR48	D43 Protocol 7	0.590078	0.256537	39542981	0.586145	4.42911e-103	1.28242e-101	34.8627	16.2118	18.6509	25.8825	3
TWIST1	D43 Protocol 7	0.104124	0.100092	35736168	0.529717	1.36871e-261	2.94839e-259	6.11765	0.170094	5.94755	25.877	7
XRRA1	D43 Protocol 7	0.95177	0.333729	39874117	0.591053	1.58158e-79	3.08839e-78	48.4706	27.6232	20.8474	25.8674	11
ORMDL1	D43 Protocol 7	0.537712	0.250961	39425285	0.5844	2.8366e-105	8.49411e-104	32.7843	14.9758	17.8085	25.8667	2
XPO4	D43 Protocol 7	1.10337	0.353074	40009803	0.593065	3.79384e-75	6.85825e-74	55.0588	32.4728	22.586	25.8323	13
GOLT1B	D43 Protocol 7	0.525953	0.245024	39405622	0.584109	1.22702e-107	3.81014e-106	32.2745	14.3899	17.8846	25.8302	12
PDK3	D43 Protocol 7	1.11532	0.359551	39917345	0.591694	9.38587e-74	1.65172e-72	53.8431	31.9587	21.8844	25.8093	X
VEZF1	D43 Protocol 7	0.59732	0.249733	39746177	0.589157	1.99198e-105	5.97363e-104	36.7059	17.1795	19.5264	25.7784	17
TSHZ1	D43 Protocol 7	0.520279	0.256038	39055628	0.578921	8.82469e-103	2.53904e-101	29.5686	13.0556	16.513	25.7562	18
DMXL1	D43 Protocol 7	1.48992	0.41723	3.99193e+07	0.591724	1.49287e-63	2.14689e-62	66.7059	42.3609	24.345	25.7298	5
ERGIC2	D43 Protocol 7	0.660896	0.268989	39755770	0.589299	8.30445e-98	2.23612e-96	38.8235	19.179	19.6445	25.7289	12
JUN	D43 Protocol 7	0.40242	0.222482	3.85777e+07	0.571837	7.90642e-118	2.88644e-116	23.4902	8.67478	14.8154	25.7055	1
ELF2	D43 Protocol 7	1.82792	0.458831	39853287	0.590745	7.9523e-58	1.02183e-56	75.5686	50.5367	25.0319	25.6903	4
SNRPN	D43 Protocol 7	0.846594	0.289319	3.99445e+07	0.592097	7.64705e-91	1.81552e-89	44.7451	23.1819	21.5632	25.6745	15
SCYL2	D43 Protocol 7	1.12608	0.348858	4.0099e+07	0.594386	1.60543e-75	2.91886e-74	57.8431	33.6634	24.1797	25.6532	12
CLOCK	D43 Protocol 7	1.19404	0.372883	3.99035e+07	0.591489	9.90607e-71	1.65278e-69	56.6275	34.1019	22.5255	25.6475	4
CERS6	D43 Protocol 7	1.79946	0.464303	39735582	0.589	5.38239e-57	6.81184e-56	70.7843	47.751	23.0333	25.6141	2
AHCTF1	D43 Protocol 7	1.08596	0.340942	4.00977e+07	0.594367	4.21961e-77	7.85572e-76	56.1961	32.4539	23.7422	25.6064	1
NT5DC1	D43 Protocol 7	0.490173	0.252184	38686054	0.573443	1.04765e-103	3.05489e-102	26.1176	10.7991	15.3186	25.6005	6
ITSN2	D43 Protocol 7	2.44077	0.526235	3.96338e+07	0.587491	2.48739e-50	2.73128e-49	85.8039	63.823	21.981	25.5559	2
PIK3CD	D43 Protocol 7	3.10231	0.526925	3.96755e+07	0.588109	2.92728e-50	3.20831e-49	81.8431	69.6364	12.2068	25.5526	1
ADIPOR2	D43 Protocol 7	1.16916	0.355818	40058538	0.593787	9.5275e-74	1.67593e-72	58.1961	34.4005	23.7956	25.5391	12
SPCS2	D43 Protocol 7	0.688736	0.267617	3.99058e+07	0.591524	1.5131e-97	4.06363e-96	41.1765	20.5549	20.6216	25.5283	11
LARP7	D43 Protocol 7	1.13026	0.347274	4.00893e+07	0.594242	1.79803e-75	3.26327e-74	57.2549	33.5652	23.6897	25.5199	4
INPP4A	D43 Protocol 7	2.84654	0.561249	3.94643e+07	0.584979	3.29434e-47	3.3962e-46	87.9216	66.2647	21.6568	25.5194	2
HOXB5	D43 Protocol 7	0.179061	0.147092	36962585	0.547896	4.46779e-176	3.61856e-174	11.4902	1.89749	9.59271	25.5119	17
CLIP4	D43 Protocol 7	0.855003	0.313851	39784324	0.589722	2.79582e-83	5.8126e-82	44.8235	24.6069	20.2166	25.4959	2
EVL	D43 Protocol 7	3.50982	0.616943	39242290	0.581688	5.2697e-43	4.91202e-42	92.4314	73.9265	18.5049	25.4851	14
EPB41L5	D43 Protocol 7	0.496751	0.254091	38765969	0.574627	2.54314e-102	7.27643e-101	26.9412	11.4379	15.5033	25.4442	2
C9orf78	D43 Protocol 7	0.858213	0.30727	39908058	0.591557	8.60657e-85	1.83666e-83	46.3529	25.3742	20.9787	25.4223	9
TJP1	D43 Protocol 7	0.443714	0.254215	38045697	0.563951	3.97363e-102	1.12986e-100	21.0196	7.90747	13.1121	25.408	15
LIN28B	D43 Protocol 7	1.3274	0.400335	3.97554e+07	0.589293	2.40886e-65	3.57927e-64	57.7255	36.2753	21.4502	25.3998	6
SNX19	D43 Protocol 7	0.895807	0.309175	39975113	0.59255	3.33796e-84	7.03931e-83	48.1176	26.459	21.6586	25.3994	11
WAC	D43 Protocol 7	2.40142	0.538817	3.95454e+07	0.586181	7.53504e-49	8.01285e-48	87.8039	63.8796	23.9243	25.3762	10
SPDYA	D43 Protocol 7	0.931089	0.310632	40076531	0.594054	9.78287e-84	2.04838e-82	50.6667	27.9936	22.673	25.3751	2
TMED10	D43 Protocol 7	0.727602	0.281033	39842835	0.59059	2.14215e-92	5.24622e-91	41.9608	21.6397	20.3211	25.3717	14
SP140L	D43 Protocol 7	1.3486	0.38867	39952556	0.592216	3.77255e-67	5.85065e-66	62.7451	38.6113	24.1338	25.354	2
UBE2G1	D43 Protocol 7	1.36172	0.38897	3.9978e+07	0.592593	5.08585e-67	7.87255e-66	64.2353	39.3181	24.9172	25.3234	17
SMAD4	D43 Protocol 7	1.03994	0.331974	4.00706e+07	0.593965	2.91809e-78	5.56099e-77	54.5882	31.1914	23.3968	25.3147	18
KIAA1328	D43 Protocol 7	1.12782	0.382874	3.95522e+07	0.586281	6.13101e-68	9.67603e-67	49.4902	30.2616	19.2286	25.2752	18
ZNF235	D43 Protocol 7	0.818165	0.324166	39464734	0.584985	5.95097e-80	1.1732e-78	40.6275	22.4751	18.1524	25.2624	19
ZC3H15	D43 Protocol 7	0.881903	0.306757	3.99931e+07	0.592817	2.399e-84	5.07999e-83	48.2353	26.6291	21.6062	25.2443	2
PA2G4	D43 Protocol 7	0.896655	0.312249	39939658	0.592025	7.16862e-83	1.47768e-81	48.3137	26.6631	21.6506	25.2392	12
ZNF277	D43 Protocol 7	0.988044	0.341746	3.9757e+07	0.589317	8.40815e-76	1.53822e-74	48.3137	28.1524	20.1613	25.2253	7
GP6-AS1	D43 Protocol 7	1.10275	0.366979	39701180	0.58849	1.15566e-70	1.92504e-69	50.6667	30.7038	19.9629	25.2171	19
DNASE1	D43 Protocol 7	0.97416	0.32347	39974107	0.592536	5.64669e-80	1.11428e-78	50.6667	28.7156	21.9511	25.2155	16
ZBTB11	D43 Protocol 7	0.677158	0.27732	3.96082e+07	0.587111	6.21311e-93	1.53533e-91	38.3137	19.3037	19.01	25.1845	3
CHST11	D43 Protocol 7	4.93063	0.393225	40653158	0.602601	6.82593e-66	1.02987e-64	94.9804	91.5067	3.47374	25.1614	12
ALG11	D43 Protocol 7	0.798785	0.289012	39940030	0.59203	4.11054e-89	9.47474e-88	45.098	23.8471	21.2509	25.1508	13
TRIO	D43 Protocol 7	2.84396	0.607678	3.92067e+07	0.581161	4.59707e-43	4.29575e-42	87.8431	67.6104	20.2328	25.1378	5
PLS3	D43 Protocol 7	0.337685	0.224821	37308871	0.553029	4.92408e-114	1.68971e-112	15.1765	4.41488	10.7616	25.1287	X
MIER1	D43 Protocol 7	1.63227	0.429965	3.99027e+07	0.591477	2.73737e-60	3.68783e-59	73.2549	47.1273	26.1276	25.1242	1
GAS2	D43 Protocol 7	0.224648	0.187168	3.65362e+07	0.541575	1.25199e-136	5.9828e-135	10.2353	1.93907	8.29623	25.1223	11
BAZ1B	D43 Protocol 7	1.8822	0.476464	39712074	0.588651	1.69373e-54	2.03109e-53	78.549	52.4947	26.0543	25.106	7
LINC01871	D43 Protocol 7	0.276477	0.197663	3.7535e+07	0.55638	3.46104e-129	1.48334e-127	15.6471	4.34306	11.304	25.0694	2
LINC01266	D43 Protocol 7	0.182288	0.164999	3.58423e+07	0.53129	2.01251e-154	1.22853e-152	7.01961	0.767312	6.2523	25.0651	3
ANKRD13C	D43 Protocol 7	1.16798	0.350189	4.00664e+07	0.593903	1.95397e-73	3.41376e-72	59.2941	34.7596	24.5345	25.0269	1
SELENOF	D43 Protocol 7	0.943242	0.317987	39991852	0.592799	1.00092e-80	1.99912e-79	50.6275	28.5228	22.1046	25.0253	1
YAF2	D43 Protocol 7	1.44502	0.405854	39863144	0.590891	1.80603e-63	2.59272e-62	65.2941	40.8905	24.4036	24.995	12
CD59	D43 Protocol 7	0.720549	0.281012	3.97082e+07	0.588594	6.40838e-91	1.52496e-89	40.6275	20.827	19.8004	24.9586	11
MARF1	D43 Protocol 7	0.968414	0.313408	40054847	0.593732	1.30713e-81	2.63243e-80	51.6863	28.8706	22.8157	24.9409	16
ELP3	D43 Protocol 7	0.886966	0.310927	39877837	0.591109	3.01273e-82	6.13947e-81	47.3725	26.202	21.1706	24.9401	8
COL23A1	D43 Protocol 7	0.86329	0.388538	38368553	0.568736	7.27568e-66	1.09733e-64	30.5098	16.8015	13.7083	24.8507	5
EZH1	D43 Protocol 7	0.724019	0.281463	39707055	0.588577	4.83586e-90	1.13114e-88	40.7451	21.1294	19.6157	24.7537	17
LAMP2	D43 Protocol 7	0.782141	0.279456	39913247	0.591633	1.89535e-90	4.47147e-89	44.1569	23.0269	21.13	24.6898	X
ELAPOR1	D43 Protocol 7	0.256327	0.19154	37189021	0.551252	3.33317e-131	1.47304e-129	13.6471	3.39432	10.2527	24.6764	1
PLCXD2	D43 Protocol 7	0.526503	0.265778	3.8825e+07	0.575502	6.02682e-95	1.54113e-93	28.5098	13.0141	15.4957	24.6674	3
HBS1L	D43 Protocol 7	0.875974	0.30821	39874145	0.591054	6.61667e-82	1.34107e-80	47.2941	26.3456	20.9485	24.6175	6
CCNC	D43 Protocol 7	0.725199	0.279215	3.97346e+07	0.588985	2.90237e-90	6.82763e-89	41.1765	21.3109	19.8656	24.6172	6
LMF1	D43 Protocol 7	0.682262	0.28117	39484051	0.585271	1.2377e-89	2.87707e-88	37.6863	19.1941	18.4921	24.6139	16
RNGTT	D43 Protocol 7	1.94625	0.482077	3.96381e+07	0.587555	7.55827e-53	8.75993e-52	78.9804	53.606	25.3744	24.6137	6
SLF2	D43 Protocol 7	1.26943	0.383637	3.98132e+07	0.59015	4.69684e-66	7.123e-65	59.2157	36.7213	22.4943	24.6093	10
FRG1HP	D43 Protocol 7	0.625933	0.27391	3.92919e+07	0.582424	6.47649e-92	1.56654e-90	34.4706	16.9565	17.5141	24.5985	9
HECA	D43 Protocol 7	0.738809	0.284798	39657212	0.587838	2.26458e-88	5.15343e-87	40.6275	21.2201	19.4073	24.5746	6
ZBTB38	D43 Protocol 7	0.848011	0.308716	39710230	0.588624	2.13985e-81	4.29265e-80	44.7059	24.5691	20.1368	24.5019	3
SDK1	D43 Protocol 7	0.628245	0.383246	37251578	0.55218	7.80728e-66	1.17621e-64	18.7451	8.60674	10.1384	24.5007	7
ZHX2	D43 Protocol 7	1.25616	0.376801	3.96737e+07	0.588082	7.02602e-67	1.08554e-65	54.7059	33.104	21.6019	24.4786	8
CPE	D43 Protocol 7	0.160853	0.139745	36244425	0.537251	9.71559e-178	8.05924e-176	8.43137	0.967644	7.46373	24.4685	4
ZNF423	D43 Protocol 7	0.35139	0.231476	37196773	0.551367	6.80268e-108	2.12198e-106	14.8235	4.40354	10.42	24.4608	16
DENND2B	D43 Protocol 7	0.343699	0.238602	3.72225e+07	0.551749	1.60114e-104	4.73255e-103	15.0196	4.68325	10.3364	24.415	11
ETFA	D43 Protocol 7	1.16645	0.350735	39978978	0.592608	1.78766e-71	3.02059e-70	58.2745	34.8579	23.4166	24.3831	15
ENSG00000291073	D43 Protocol 7	0.972151	0.313804	4.00057e+07	0.593004	1.12738e-79	2.2088e-78	51.8039	29.3242	22.4798	24.3687	16
ATXN3	D43 Protocol 7	0.669711	0.269887	39544395	0.586166	2.45484e-92	6.00131e-91	37.8431	18.9031	18.9401	24.3497	14
DDX6	D43 Protocol 7	1.85533	0.463749	39698226	0.588446	2.79027e-54	3.33245e-53	78.7059	52.3964	26.3095	24.3363	11
PRKDC	D43 Protocol 7	2.39373	0.548365	3.93523e+07	0.583318	4.44993e-46	4.46774e-45	86.8627	61.9897	24.873	24.3199	8
MALT1	D43 Protocol 7	0.942883	0.31472	39824648	0.59032	3.59486e-79	6.98333e-78	48.6275	27.0638	21.5636	24.2825	18
ITM2C	D43 Protocol 7	0.741496	0.278622	39535019	0.586027	3.45433e-89	7.97111e-88	39.2941	19.7195	19.5746	24.2676	2
AASDHPPT	D43 Protocol 7	0.481002	0.2302	39211780	0.581236	1.57279e-107	4.87648e-106	30.3137	13.2068	17.1069	24.2428	11
PPP1R2	D43 Protocol 7	0.687116	0.27146	39625533	0.587369	2.22788e-91	5.34483e-90	39.2549	19.9123	19.3426	24.2338	3
R3HCC1L	D43 Protocol 7	1.35172	0.388989	3.98343e+07	0.590463	3.69521e-64	5.38371e-63	62.2353	39.371	22.8643	24.2219	10
SLC36A4	D43 Protocol 7	0.604002	0.258199	39219340	0.581348	7.09385e-96	1.84494e-94	33.098	15.4294	17.6686	24.2021	11
SSB	D43 Protocol 7	0.705741	0.272805	39655089	0.587807	1.14588e-90	2.7111e-89	40	20.4037	19.5963	24.1615	2
BTBD1	D43 Protocol 7	1.09943	0.336522	40006890	0.593021	9.57323e-74	1.68325e-72	56.9804	33.4404	23.54	24.1535	15
DDX52	D43 Protocol 7	0.828111	0.289762	3.99151e+07	0.591661	2.27637e-85	4.91133e-84	46.4314	25.1701	21.2613	24.1397	CHR_HSCHR17_7_CTG4
DNAJC10	D43 Protocol 7	0.854298	0.300664	39792953	0.58985	2.54289e-82	5.18972e-81	45.9608	25.1021	20.8587	24.1388	2
PCDHGB6	D43 Protocol 7	0.111824	0.101335	36341062	0.538683	1.83683e-240	3.14894e-238	8.35294	0.604778	7.74816	24.0672	5
ERCC6	D43 Protocol 7	0.658159	0.270586	39474450	0.585129	5.00265e-91	1.1939e-89	37.1765	18.6914	18.4851	24.0613	10
ZNF780B	D43 Protocol 7	0.863801	0.299384	39853596	0.590749	2.36438e-82	4.82779e-81	47.1373	25.8202	21.317	24.0454	19
GBF1	D43 Protocol 7	1.90001	0.471002	3.96131e+07	0.587185	1.1723e-52	1.35145e-51	77.6863	52.9332	24.7531	23.9595	10
FN1	D43 Protocol 7	0.572196	0.371988	3.71047e+07	0.550003	3.32408e-66	5.06353e-65	17.451	7.73738	9.71361	23.9172	2
C5orf24	D43 Protocol 7	0.390229	0.207627	38866696	0.57612	2.07112e-117	7.52111e-116	25.8039	10.0242	15.7797	23.9028	5
ZKSCAN8	D43 Protocol 7	0.488711	0.227355	3.92502e+07	0.581805	2.74841e-107	8.46412e-106	30.8627	13.4676	17.3951	23.8887	6
RAB18	D43 Protocol 7	0.879614	0.299082	3.98827e+07	0.59118	7.51684e-82	1.51977e-80	48.0784	26.425	21.6534	23.8722	10
LAPTM4B	D43 Protocol 7	0.456982	0.232225	3.85737e+07	0.571778	6.48304e-105	1.9273e-103	25.098	10.0507	15.0474	23.853	8
YIPF4	D43 Protocol 7	0.841542	0.287416	3.99294e+07	0.591872	6.06903e-85	1.29851e-83	47.2549	25.5027	21.7522	23.823	2
NDRG3	D43 Protocol 7	0.645716	0.273027	39385958	0.583817	2.71261e-89	6.2736e-88	36.3922	18.4457	17.9464	23.8086	20
GTDC1	D43 Protocol 7	1.77749	0.460033	3.95262e+07	0.585896	1.59119e-53	1.86997e-52	68.5098	47.218	21.2918	23.7967	2
PLCE1	D43 Protocol 7	0.145734	0.129624	3.61441e+07	0.535763	6.42294e-186	6.01971e-184	7.96078	0.797551	7.16323	23.7498	10
CHIC1	D43 Protocol 7	0.669848	0.279215	39349474	0.583277	4.01346e-87	8.92592e-86	36.6275	18.767	17.8604	23.747	X
KDM3B	D43 Protocol 7	1.55515	0.406755	39836720	0.590499	3.40403e-60	4.57399e-59	71.2157	44.9766	26.2391	23.73	5
ANKUB1	D43 Protocol 7	0.284992	0.183387	37837124	0.560859	9.8795e-132	4.42309e-130	17.451	5.05745	12.3935	23.7219	3
SIN3A	D43 Protocol 7	1.16001	0.343088	39962358	0.592361	4.73537e-71	7.94261e-70	58.8627	34.8541	24.0086	23.7074	15
CEP112	D43 Protocol 7	0.480978	0.285283	37794087	0.560221	4.38092e-85	9.40265e-84	20.7059	8.69368	12.0122	23.6861	17
LRP10	D43 Protocol 7	0.488528	0.22459	3.91551e+07	0.580395	1.19436e-107	3.71153e-106	30	12.8251	17.1749	23.6786	14
TDG	D43 Protocol 7	0.790007	0.28435	39814623	0.590172	2.85307e-85	6.14913e-84	44.7451	24.0475	20.6976	23.6611	12
MTM1	D43 Protocol 7	1.05312	0.338941	3.97194e+07	0.58876	1.28985e-71	2.18574e-70	51.1765	30.2351	20.9414	23.6108	X
MLLT11	D43 Protocol 7	0.217196	0.152294	37633821	0.557846	2.0239e-157	1.29103e-155	15.2549	3.53039	11.7245	23.5887	1
ARHGAP21	D43 Protocol 7	0.837345	0.301827	39426348	0.584416	3.87564e-80	7.66263e-79	40.7843	21.9043	18.88	23.5774	10
TLK1	D43 Protocol 7	2.23348	0.502217	39486880	0.585313	1.37772e-48	1.46057e-47	84.0784	60.2623	23.8161	23.5216	2
MAT2B	D43 Protocol 7	0.415859	0.217754	38803956	0.57519	3.00363e-110	9.72317e-109	26.1176	10.5685	15.5492	23.5201	5
MEIS1	D43 Protocol 7	0.617261	0.368372	37541237	0.556473	2.15463e-65	3.21079e-64	21.4118	10.4664	10.9453	23.3892	2
ANP32A	D43 Protocol 7	1.8415	0.446635	39657273	0.587839	3.62409e-54	4.31576e-53	74.9804	50.9563	24.0241	23.388	15
ENSG00000250075	D43 Protocol 7	0.47707	0.240333	38768510	0.574665	2.27739e-99	6.25924e-98	27.3725	11.9066	15.466	23.3612	4
TBC1D1	D43 Protocol 7	1.25778	0.369379	3.96748e+07	0.588099	4.19005e-65	6.19236e-64	56.8627	34.7294	22.1334	23.3478	4
DCP1A	D43 Protocol 7	0.963262	0.302853	40002835	0.592961	5.40405e-79	1.04731e-77	52.902	29.6341	23.2679	23.3136	3
FBXO38	D43 Protocol 7	1.00522	0.315136	39921701	0.591759	5.95807e-76	1.09145e-74	53.1373	30.3825	22.7547	23.3081	5
TRIM33	D43 Protocol 7	2.17157	0.502756	39438912	0.584602	4.27578e-48	4.49126e-47	83.7647	58.8411	24.9236	23.3016	1
PBX4	D43 Protocol 7	0.573687	0.242136	39120415	0.579881	2.64857e-98	7.17399e-97	31.6471	14.2274	17.4197	23.28	19
PRKAR1A	D43 Protocol 7	1.33987	0.376035	3.9837e+07	0.590503	8.63728e-64	1.24692e-62	64.6667	39.7226	24.9441	23.2781	17
NUP214	D43 Protocol 7	1.26149	0.360932	3.98807e+07	0.591151	2.48549e-66	3.79454e-65	62.0392	37.8213	24.2179	23.2515	9
TCAF1	D43 Protocol 7	0.384351	0.213606	38584165	0.571932	4.97599e-111	1.63655e-109	24.1569	9.41185	14.745	23.2373	7
VEZT	D43 Protocol 7	1.17937	0.354476	39794942	0.58988	1.88522e-67	2.94254e-66	57.8431	34.8806	22.9626	23.2292	12
ZC3H13	D43 Protocol 7	2.106	0.492383	39473268	0.585112	7.04217e-49	7.49465e-48	82.5882	57.9037	24.6845	23.2037	13
PDHX	D43 Protocol 7	0.754954	0.286013	39578767	0.586675	4.09914e-83	8.49648e-82	41.5686	22.373	19.1956	23.1873	11
NR2F1-AS1	D43 Protocol 7	0.156062	0.137796	36023752	0.533979	7.48865e-171	5.68475e-169	7.60784	0.80511	6.80273	23.1835	5
TLN2	D43 Protocol 7	0.402082	0.251268	3.7507e+07	0.555966	3.10586e-94	7.83974e-93	17.6863	6.41442	11.2719	23.1433	15
KIAA0232	D43 Protocol 7	1.6287	0.419111	3.97073e+07	0.588581	5.49429e-57	6.94705e-56	72.4706	46.4432	26.0274	23.1174	4
RB1	D43 Protocol 7	2.12759	0.495369	3.94056e+07	0.584109	2.06865e-48	2.18798e-47	81.2157	55.288	25.9277	23.1139	13
DENND1B	D43 Protocol 7	2.75176	0.549868	39220977	0.581372	9.9185e-44	9.4116e-43	84.5882	64.269	20.3193	23.1089	1
TEX10	D43 Protocol 7	0.612084	0.250766	3.9388e+07	0.583848	2.88479e-94	7.28617e-93	35.4118	17.0812	18.3306	23.1049	9
IGF2BP2	D43 Protocol 7	0.90293	0.405248	38151806	0.565524	7.52306e-59	9.85447e-58	30.0392	17.3496	12.6897	23.1017	3
ERAP1	D43 Protocol 7	0.920578	0.306283	39827417	0.590361	2.2654e-77	4.2425e-76	49.5294	28.1448	21.3846	23.0853	5
ZNF92	D43 Protocol 7	0.590357	0.256878	39216973	0.581313	5.76622e-92	1.3972e-90	33.6863	16.3479	17.3384	23.0817	7
HS6ST2	D43 Protocol 7	0.444167	0.298199	36922024	0.547295	2.19344e-79	4.27103e-78	14.7451	5.4052	9.3399	23.0715	X
RBMS3	D43 Protocol 7	0.593654	0.372001	37259330	0.552294	7.16447e-64	1.03721e-62	18.9804	9.00363	9.97676	23.0582	3
GOLGA8N	D43 Protocol 7	0.745612	0.297429	3.93549e+07	0.583358	1.85202e-79	3.61135e-78	39.4118	21.4734	17.9384	23.0336	15
KAT2B	D43 Protocol 7	2.13151	0.492325	3.93654e+07	0.583513	1.62111e-48	1.71683e-47	76.0392	52.9029	23.1363	23.0237	3
WASHC2A	D43 Protocol 7	0.674293	0.248437	39720652	0.588779	9.08374e-95	2.31419e-93	39.7647	19.7044	20.0603	23.0141	10
LINC00630	D43 Protocol 7	0.702032	0.281647	39354148	0.583346	9.89425e-84	2.07065e-82	37.9608	19.8858	18.0749	23.006	X
ADH5	D43 Protocol 7	0.384091	0.200923	38787673	0.574949	9.7434e-117	3.51035e-115	25.3333	9.71802	15.6153	22.9965	4
ADK	D43 Protocol 7	1.90164	0.467948	3.94518e+07	0.584794	6.81582e-51	7.60798e-50	72.1569	50.3515	21.8053	22.985	10
KDM3A	D43 Protocol 7	0.869368	0.28658	39838377	0.590524	3.2691e-82	6.65861e-81	47.451	25.6501	21.8008	22.9771	2
SLC17A5	D43 Protocol 7	0.536132	0.243388	39043677	0.578744	1.50975e-96	3.96408e-95	30.7843	14.0989	16.6854	22.9763	6
CWC22	D43 Protocol 7	0.765441	0.269613	39841535	0.59057	3.26013e-87	7.26625e-86	44.549	23.5145	21.0345	22.9545	2
MID1	D43 Protocol 7	0.596516	0.363603	37261536	0.552327	6.12627e-65	9.02791e-64	18.902	8.8222	10.0798	22.9231	X
DNM1L	D43 Protocol 7	1.18269	0.34481	39880307	0.591145	2.07969e-68	3.30884e-67	60.0392	35.6138	24.4254	22.9231	12
FGGY	D43 Protocol 7	0.821848	0.331701	39010002	0.578245	5.15921e-71	8.64647e-70	37.6471	21.2655	16.3816	22.9083	1
DIS3	D43 Protocol 7	0.686106	0.258747	39689703	0.58832	1.38399e-90	3.26883e-89	40.7059	20.7401	19.9658	22.8954	13
IDS	D43 Protocol 7	0.766957	0.274099	3.97496e+07	0.589208	1.67565e-85	3.62667e-84	43.8039	23.2046	20.5994	22.8709	X
VPS45	D43 Protocol 7	1.07095	0.333842	3.97608e+07	0.589374	2.40479e-70	3.98481e-69	53.6863	31.8151	21.8712	22.8347	1
USP33	D43 Protocol 7	1.3821	0.376411	3.98284e+07	0.590376	1.54625e-62	2.18172e-61	66.5098	41.1324	25.3774	22.8335	1
SLC25A12	D43 Protocol 7	0.957978	0.319417	39673964	0.588087	1.87685e-73	3.28042e-72	48.7059	28.3376	20.3683	22.8333	2
LINC02642	D43 Protocol 7	0.296176	0.217209	36906569	0.547065	3.65342e-107	1.12344e-105	13.0196	3.63245	9.38716	22.796	10
MOXD1	D43 Protocol 7	0.147222	0.131002	35954043	0.532946	2.18378e-176	1.77568e-174	7.29412	0.695494	6.59862	22.7617	6
KLHL29	D43 Protocol 7	0.306793	0.220225	3.69211e+07	0.54728	1.87239e-105	5.61909e-104	13.2157	3.74584	9.46984	22.7383	2
TMEM167A	D43 Protocol 7	0.714218	0.267737	3.96394e+07	0.587575	6.35907e-87	1.40969e-85	41.2157	21.5301	19.6856	22.7177	5
ASB3	D43 Protocol 7	1.26532	0.361263	39773835	0.589567	1.0289e-64	1.5119e-63	61.0196	37.1636	23.856	22.6947	2
DNAJA2	D43 Protocol 7	0.553405	0.23615	39369456	0.583573	3.21388e-98	8.69376e-97	34.1176	16.0115	18.1062	22.6847	16
ERO1A	D43 Protocol 7	1.07594	0.328924	3.98205e+07	0.590258	8.21839e-71	1.37287e-69	55.1373	32.4501	22.6871	22.6505	14
STX16	D43 Protocol 7	1.26464	0.356249	39850474	0.590703	2.31637e-65	3.44433e-64	62.6667	38.1842	24.4825	22.6086	20
AGO3	D43 Protocol 7	1.86788	0.462364	39474557	0.585131	1.15296e-50	1.27829e-49	76.7451	51.7879	24.9572	22.6065	1
ST6GAL2	D43 Protocol 7	0.166206	0.142085	36155170	0.535928	1.73648e-161	1.17509e-159	8.23529	1.0319	7.20339	22.5815	2
MYO5A	D43 Protocol 7	1.61133	0.42003	39561652	0.586422	1.41903e-55	1.73816e-54	68.5882	44.1601	24.4281	22.5808	15
AREL1	D43 Protocol 7	1.01078	0.310523	3.98948e+07	0.59136	1.11253e-74	1.99538e-73	53.6471	30.8134	22.8336	22.575	14
HMCN1	D43 Protocol 7	0.289657	0.201234	37096562	0.549882	2.45275e-114	8.48746e-113	13.8824	3.81388	10.0685	22.5526	1
FBXL4	D43 Protocol 7	0.897051	0.305127	39637754	0.58755	7.47538e-76	1.36879e-74	46.7451	26.4061	20.339	22.5378	6
TMEM59	D43 Protocol 7	0.594337	0.246894	39385474	0.58381	2.79562e-93	6.95004e-92	35.4902	17.3269	18.1633	22.5064	1
DAAM1	D43 Protocol 7	0.751397	0.282414	39396518	0.583974	1.01355e-81	2.0442e-80	39.7255	20.9782	18.7473	22.5054	14
FBXO3	D43 Protocol 7	0.437772	0.224648	38722888	0.573989	2.65878e-102	7.60201e-101	26.5098	11.2073	15.3025	22.4915	11
ARHGEF7	D43 Protocol 7	1.44057	0.38914	39722624	0.588808	1.32604e-59	1.7628e-58	67.451	42.4365	25.0145	22.4743	13
UBR5	D43 Protocol 7	2.55239	0.549469	39158251	0.580442	1.60507e-42	1.47837e-41	89.3725	65.8225	23.5501	22.4349	8
GPR89B	D43 Protocol 7	0.676451	0.272024	39347120	0.583242	1.94078e-84	4.11605e-83	37.6863	19.5759	18.1104	22.4109	1
PNPLA8	D43 Protocol 7	0.680941	0.262188	39507188	0.585614	1.57794e-87	3.54576e-86	39.0196	20.0408	18.9788	22.404	7
CORO1C	D43 Protocol 7	1.2174	0.34997	39753695	0.589268	9.62931e-66	1.44806e-64	58.4706	35.7121	22.7585	22.3418	12
CDK14	D43 Protocol 7	0.776268	0.424996	37428198	0.554798	2.53213e-54	3.02942e-53	22.5882	12.3866	10.2016	22.3202	7
HDX	D43 Protocol 7	0.378102	0.231036	37819355	0.560596	1.01249e-98	2.7588e-97	19.4902	7.28757	12.2026	22.3087	X
ORMDL3	D43 Protocol 7	0.4974	0.226851	39064843	0.579058	1.82837e-100	5.076e-99	30.3137	13.4941	16.8196	22.2982	17
C1QTNF3-AMACR	D43 Protocol 7	0.764938	0.30799	39054483	0.578904	2.44249e-74	4.35792e-73	37.098	20.3508	16.7473	22.2864	5
HERC2P9	D43 Protocol 7	0.602373	0.246634	3.93508e+07	0.583296	2.06365e-92	5.05699e-91	35.4118	17.2626	18.1491	22.2701	15
HERC2P9	D43 Protocol 7	0.602373	0.246634	3.93508e+07	0.583296	2.06365e-92	5.05699e-91	35.4118	17.2626	18.1491	22.2701	15
SEPTIN2	D43 Protocol 7	1.88645	0.467319	39421860	0.58435	2.13243e-49	2.30099e-48	78.6275	52.8614	25.7661	22.2622	2
SCAI	D43 Protocol 7	1.0597	0.334903	3.96229e+07	0.587329	2.22576e-68	3.53715e-67	51.9216	30.9949	20.9267	22.2547	9
TTLL5	D43 Protocol 7	1.09092	0.352911	39471252	0.585082	5.95227e-65	8.77779e-64	50.4706	31.1763	19.2943	22.2534	14
TPT1-AS1	D43 Protocol 7	0.624661	0.254635	39295586	0.582478	2.08191e-89	4.82582e-88	35.6078	17.6104	17.9975	22.2338	13
TPD52	D43 Protocol 7	1.17546	0.374535	3.93467e+07	0.583236	3.40565e-61	4.67698e-60	50.7059	32.1666	18.5393	22.2212	8
PUM2	D43 Protocol 7	2.4076	0.531925	39206473	0.581157	1.79655e-43	1.69186e-42	88.3529	64.1745	24.1785	22.2194	2
ATG13	D43 Protocol 7	0.695665	0.262797	39521437	0.585826	1.37978e-86	3.04559e-85	39.6863	20.4793	19.207	22.2106	11
LRIG1	D43 Protocol 7	0.59757	0.263656	3.87376e+07	0.574207	2.764e-86	6.07814e-85	30	14.0951	15.9049	22.2041	3
COPS4	D43 Protocol 7	0.47566	0.222059	3.90285e+07	0.578518	5.37433e-102	1.52498e-100	29.6078	13.0065	16.6013	22.1652	4
SSH2	D43 Protocol 7	3.0254	0.532981	39254176	0.581864	2.94978e-43	2.76459e-42	91.1373	73.0194	18.1179	22.1498	17
RIC8B	D43 Protocol 7	0.88688	0.308357	3.9535e+07	0.586027	1.068e-73	1.87464e-72	45.8431	26.2474	19.5958	22.1175	12
AKAP5	D43 Protocol 7	0.567324	0.269515	38729040	0.57408	4.60344e-84	9.69313e-83	29.7647	14.5978	15.1669	22.1039	14
LDAH	D43 Protocol 7	0.876319	0.315682	3.93819e+07	0.583758	6.02287e-72	1.02696e-70	43.6078	25.2306	18.3773	22.0941	2
UBE2Q2P1	D43 Protocol 7	0.373983	0.19929	38519669	0.570976	4.45867e-113	1.51359e-111	23.6078	8.88267	14.7252	22.0853	15
UBE2Q2P1	D43 Protocol 7	0.373983	0.19929	38519669	0.570976	4.45867e-113	1.51359e-111	23.6078	8.88267	14.7252	22.0853	15
GPC6	D43 Protocol 7	0.83478	0.485238	3.70467e+07	0.549143	3.07309e-47	3.17129e-46	20.5882	11.4038	9.18439	22.0777	13
SIM2	D43 Protocol 7	0.105979	0.103557	3.52735e+07	0.522858	5.51642e-216	7.44157e-214	4.66667	0.0944965	4.57217	22.071	21
SKAP2	D43 Protocol 7	1.21992	0.359622	39515758	0.585741	3.21814e-63	4.59906e-62	54.3529	33.3951	20.9579	22.0583	7
STIM2	D43 Protocol 7	1.73063	0.430964	3.95188e+07	0.585787	6.14202e-53	7.13863e-52	73.8431	47.8152	26.0279	22.0423	4
SUMO2	D43 Protocol 7	0.919702	0.300586	39742303	0.5891	2.99799e-75	5.4291e-74	49.4118	28.1751	21.2367	22.0225	17
PHAX	D43 Protocol 7	0.511943	0.229888	39093196	0.579478	6.27437e-98	1.6917e-96	31.098	14.1518	16.9462	22.0167	5
DBN1	D43 Protocol 7	0.240337	0.156853	37545567	0.556537	2.12415e-142	1.10628e-140	15.3725	3.82144	11.5511	21.9525	5
DIXDC1	D43 Protocol 7	0.182267	0.141639	36696470	0.543951	3.84989e-157	2.44822e-155	10.6667	1.80677	8.85989	21.899	11
RANBP9	D43 Protocol 7	1.27504	0.351993	39788226	0.58978	4.68769e-64	6.80319e-63	63.1765	38.1615	25.015	21.8825	6
TMX3	D43 Protocol 7	0.952341	0.301999	39801376	0.589975	2.10896e-74	3.7661e-73	51.6078	29.551	22.0569	21.872	18
EBF1	D43 Protocol 7	0.326983	0.252332	3.63436e+07	0.538721	9.73887e-89	2.22857e-87	10.6275	2.95207	7.67538	21.8651	5
NCBP3	D43 Protocol 7	0.873929	0.285847	3.97709e+07	0.589524	1.6963e-78	3.25524e-77	48.1176	26.7009	21.4167	21.8637	17
LINC02937	D43 Protocol 7	0.346136	0.212691	37671256	0.5584	5.69964e-105	1.69686e-103	18	6.16873	11.8313	21.8584	9
XXYLT1	D43 Protocol 7	0.864727	0.298107	39509822	0.585653	2.65757e-75	4.81475e-74	44.7451	25.0378	19.7073	21.8564	3
MDFIC	D43 Protocol 7	2.01076	0.481119	39216967	0.581312	3.64922e-47	3.75923e-46	74.3922	49.4481	24.944	21.8548	7
SUPT16H	D43 Protocol 7	1.17203	0.337261	3.97888e+07	0.589788	1.05687e-66	1.62678e-65	59.1373	35.4135	23.7237	21.8507	14
EGR1	D43 Protocol 7	0.326344	0.218534	37220539	0.551719	4.43892e-102	1.26129e-100	15.2157	4.81554	10.4001	21.8314	5
SCAF8	D43 Protocol 7	1.86424	0.458181	39413605	0.584227	2.10209e-49	2.26885e-48	78.5098	52.3775	26.1323	21.8297	6
C12orf75	D43 Protocol 7	0.77985	0.286034	39277755	0.582214	3.66489e-78	6.96482e-77	39.6863	21.0878	18.5984	21.7835	12
ENSG00000284624	D43 Protocol 7	0.438012	0.244141	38018173	0.563543	2.58217e-91	6.18038e-90	21.9216	9.00363	12.9179	21.7795	3
RAP2C	D43 Protocol 7	0.864515	0.283021	39787821	0.589774	7.20467e-79	1.39299e-77	48.0784	26.7387	21.3397	21.7519	X
FAM217B	D43 Protocol 7	0.499299	0.2385	38844842	0.575796	3.4008e-93	8.42908e-92	29.1765	13.4563	15.7202	21.7212	20
DNM2	D43 Protocol 7	2.28271	0.481917	3.93931e+07	0.583923	9.69913e-47	9.87041e-46	84.1961	62.1485	22.0476	21.689	19
ATP6V1G1	D43 Protocol 7	0.519046	0.232108	39095969	0.579519	1.70978e-95	4.41602e-94	31.5294	14.6696	16.8598	21.6684	9
USP14	D43 Protocol 7	0.941547	0.298091	39778656	0.589638	1.93386e-74	3.45642e-73	51.2941	29.1616	22.1325	21.6001	18
PYGO1	D43 Protocol 7	0.109636	0.0960794	3.61914e+07	0.536465	1.18092e-227	1.80624e-225	7.88235	0.563199	7.31915	21.5932	15
TASP1	D43 Protocol 7	0.972796	0.32983	3.93979e+07	0.583994	2.22666e-67	3.47285e-66	47.0588	28.1789	18.88	21.5905	20
USP12	D43 Protocol 7	0.984497	0.301382	3.97593e+07	0.589351	1.37027e-73	2.39909e-72	51.7647	29.396	22.3687	21.5849	13
EIF2AK3	D43 Protocol 7	0.987476	0.310058	3.96447e+07	0.587652	2.08744e-71	3.52568e-70	50.3922	29.1389	21.2532	21.5344	2
PDK1	D43 Protocol 7	0.507573	0.231224	3.88461e+07	0.575816	2.89608e-95	7.45194e-94	29.1373	13.0443	16.093	21.5333	2
GFM1	D43 Protocol 7	0.699166	0.257231	3.95821e+07	0.586725	1.01335e-85	2.20365e-84	40.9804	21.3751	19.6053	21.5192	3
PIP4K2A	D43 Protocol 7	3.13062	0.489952	3.9417e+07	0.584277	1.21947e-45	1.20989e-44	89.2157	74.5275	14.6882	21.5174	10
TYW1	D43 Protocol 7	1.24706	0.351587	39709892	0.588619	4.62606e-63	6.59054e-62	60.9412	37.5869	23.3542	21.5105	7
LINC02245	D43 Protocol 7	0.617562	0.285103	38541586	0.571301	3.44545e-77	6.42319e-76	29.4902	14.8549	14.6353	21.4375	2
RECK	D43 Protocol 7	0.480925	0.233488	3.87327e+07	0.574134	6.6715e-94	1.67475e-92	28.0392	12.5983	15.4409	21.4286	9
PMEPA1	D43 Protocol 7	0.267985	0.176075	37443757	0.555028	5.5799e-124	2.20749e-122	15.4902	4.3166	11.1736	21.4206	20
PAN3	D43 Protocol 7	2.52949	0.52655	3.91459e+07	0.580259	2.30172e-42	2.11199e-41	87.8431	65.728	22.1151	21.4176	13
LRRC17	D43 Protocol 7	0.110762	0.100508	3.60504e+07	0.534374	8.33747e-216	1.12104e-213	7.41176	0.525401	6.88636	21.4032	7
PCDHB2	D43 Protocol 7	0.141832	0.115665	36767460	0.545003	1.26043e-187	1.20603e-185	10.5098	1.46281	9.047	21.3887	5
XPO7	D43 Protocol 7	1.16236	0.334613	3.9722e+07	0.588799	9.56151e-66	1.43891e-64	57.9216	35.0204	22.9012	21.3624	8
TAB2	D43 Protocol 7	1.89022	0.45329	3.93742e+07	0.583643	7.01383e-49	7.46835e-48	77.8039	51.9882	25.8157	21.3621	6
ZBTB40	D43 Protocol 7	0.790153	0.277414	3.955e+07	0.586249	5.14104e-79	9.96808e-78	43.4902	23.7413	19.7489	21.3613	1
VPS37A	D43 Protocol 7	0.844672	0.28036	3.97194e+07	0.58876	3.38145e-78	6.43209e-77	47.2549	26.1907	21.0642	21.3611	8
UBE2N	D43 Protocol 7	0.838275	0.284629	39631603	0.587459	5.45512e-77	1.0133e-75	46.1569	25.7031	20.4538	21.3456	12
HOXD3	D43 Protocol 7	0.111976	0.104286	35705963	0.529269	2.80116e-207	3.28351e-205	6.19608	0.336408	5.85967	21.3247	2
CLASP2	D43 Protocol 7	1.95983	0.462373	39344723	0.583206	8.81052e-48	9.20285e-47	78.0784	54.1427	23.9357	21.2858	3
CD58	D43 Protocol 7	2.29309	0.485922	39268473	0.582076	1.76659e-45	1.74471e-44	79.3725	58.705	20.6675	21.2631	1
RFC1	D43 Protocol 7	1.13623	0.325044	3.97663e+07	0.589456	2.75598e-67	4.28704e-66	58.0392	34.3892	23.65	21.2475	4
ELOVL6	D43 Protocol 7	1.58355	0.403767	39445078	0.584694	1.98911e-54	2.38391e-53	65.8431	42.4894	23.3537	21.2473	4
UBQLN1	D43 Protocol 7	0.977441	0.301239	39766762	0.589462	2.04821e-72	3.51865e-71	52.7059	30.3258	22.3801	21.2234	9
ARSG	D43 Protocol 7	0.645318	0.272582	3.88735e+07	0.576222	7.10154e-80	1.39802e-78	32.9804	16.7788	16.2016	21.2217	17
SERPINE1	D43 Protocol 7	0.17569	0.15433	35767393	0.530179	7.0008e-140	3.52128e-138	6.86275	0.82401	6.03874	21.2131	7
BDH2	D43 Protocol 7	0.23368	0.158767	3.76429e+07	0.557979	5.16381e-136	2.44769e-134	16.0392	4.32794	11.7113	21.213	4
GIMAP6	D43 Protocol 7	0.614038	0.256809	3.90753e+07	0.579213	1.17834e-84	2.51071e-83	34.1176	17.1077	17.01	21.2125	7
HIF3A	D43 Protocol 7	0.149443	0.120843	36429341	0.539992	3.90796e-178	3.26144e-176	9.21569	1.1642	8.05149	21.2063	19
USP38	D43 Protocol 7	0.533375	0.234673	39105093	0.579654	3.60162e-92	8.75798e-91	32.4314	15.4521	16.9793	21.1341	4
KANK4	D43 Protocol 7	0.136119	0.123261	35869755	0.531697	5.65204e-174	4.48933e-172	6.98039	0.638796	6.3416	21.1206	1
FMR1	D43 Protocol 7	0.717278	0.261737	39490968	0.585374	1.05434e-82	2.16899e-81	40.8235	21.5679	19.2556	21.1127	X
OFD1	D43 Protocol 7	1.68256	0.420437	3.94706e+07	0.585072	5.43649e-52	6.18924e-51	73.7647	48.0761	25.6887	21.1095	X
RPL15	D43 Protocol 7	0.97736	0.323704	3.9475e+07	0.585137	4.08696e-67	6.33586e-66	49.1765	29.5396	19.6369	21.1049	3
CEP120	D43 Protocol 7	0.724381	0.27333	39322526	0.582877	3.53996e-79	6.87994e-78	39.5294	21.1975	18.332	21.0908	5
PPP2R3A	D43 Protocol 7	0.357138	0.223471	37309733	0.553042	1.6094e-96	4.22034e-95	16.2353	5.4808	10.7545	21.09	3
UCK2	D43 Protocol 7	0.993831	0.316846	3.95096e+07	0.585651	1.91992e-68	3.05583e-67	49.5686	29.0822	20.4864	21.0749	1
MED13L	D43 Protocol 7	3.26857	0.522689	39193833	0.58097	5.39803e-42	4.90496e-41	94.9804	78.9689	16.0115	21.0693	12
LRRC40	D43 Protocol 7	0.573504	0.24227	39179867	0.580763	7.15221e-89	1.6403e-87	34.1569	16.8279	17.3289	21.0254	1
ROR1-AS1	D43 Protocol 7	0.189875	0.168978	35725477	0.529558	1.84853e-126	7.6056e-125	6.82353	0.922286	5.90124	20.9734	1
CCL4	D43 Protocol 7	1.0039	0.342373	3.87771e+07	0.574792	3.98121e-63	5.67381e-62	39.1765	22.1613	17.0151	20.969	17
MAP3K4	D43 Protocol 7	0.961558	0.313798	39494142	0.585421	9.87923e-69	1.58037e-67	48.5882	28.6854	19.9029	20.9621	6
UTP4	D43 Protocol 7	0.907121	0.294409	3.96167e+07	0.587238	3.87143e-73	6.7437e-72	48.3529	27.6459	20.707	20.9534	16
ZDBF2	D43 Protocol 7	0.284217	0.176634	37883908	0.561553	9.00858e-121	3.42243e-119	18.3529	5.82099	12.532	20.9251	2
PLEKHA4	D43 Protocol 7	0.182167	0.134478	36864669	0.546444	4.56726e-158	2.9593e-156	11.451	2.05246	9.39852	20.9153	19
ANAPC5	D43 Protocol 7	1.04665	0.31409	39720658	0.588779	1.62474e-68	2.59103e-67	54.8627	32.5257	22.337	20.9142	12
SEC24D	D43 Protocol 7	1.0996	0.340624	39410701	0.584184	2.79692e-63	4.00127e-62	51.2549	31.422	19.8329	20.9136	4
STXBP4	D43 Protocol 7	0.894488	0.31239	3.92821e+07	0.582279	7.72476e-69	1.23861e-67	44.0392	25.5972	18.442	20.9011	17
NFATC2	D43 Protocol 7	1.69818	0.416984	39395451	0.583958	8.01529e-52	9.09992e-51	68.3137	45.793	22.5207	20.8663	20
SH3BGRL	D43 Protocol 7	1.24763	0.352064	3.95776e+07	0.586658	3.96746e-61	5.44029e-60	59.0588	36.7969	22.2619	20.8648	X
STT3B	D43 Protocol 7	1.56579	0.399655	3.95149e+07	0.585729	5.44186e-54	6.46362e-53	70.902	45.4642	25.4378	20.8578	3
GABPA	D43 Protocol 7	0.554201	0.234783	39131437	0.580045	9.63825e-91	2.28168e-89	33.1765	15.9737	17.2028	20.8115	21
EXOC5	D43 Protocol 7	0.979936	0.304157	3.9674e+07	0.588087	2.47082e-70	4.09093e-69	52.1961	30.3183	21.8778	20.8007	14
TM9SF2	D43 Protocol 7	1.12613	0.326243	39701208	0.58849	1.17399e-65	1.76222e-64	57.4118	34.6878	22.724	20.7993	13
ENSG00000273748	D43 Protocol 7	0.582183	0.251909	38951003	0.57737	3.21952e-84	6.80349e-83	32.6275	16.2232	16.4043	20.6986	GL000219.1
TVP23C	D43 Protocol 7	1.32419	0.365393	39517387	0.585766	1.86125e-58	2.42493e-57	61.1373	38.5848	22.5524	20.6869	17
PARD3	D43 Protocol 7	0.719537	0.386626	3.73148e+07	0.553117	3.23705e-55	3.94389e-54	21.2941	11.2413	10.0528	20.6474	10
IL1RN	D43 Protocol 7	0.412432	0.230847	3.77105e+07	0.558982	1.91116e-91	4.59303e-90	19.5686	7.5257	12.0429	20.6234	2
MIDEAS	D43 Protocol 7	1.40356	0.36671	39574519	0.586612	4.54508e-58	5.8732e-57	64.549	40.5314	24.0176	20.6205	14
TM6SF1	D43 Protocol 7	0.584235	0.24932	38847178	0.575831	1.06664e-84	2.27387e-83	31.5294	15.2706	16.2588	20.6046	15
LRCH3	D43 Protocol 7	1.55587	0.399661	39465868	0.585002	2.5869e-53	3.0246e-52	69.451	45.1542	24.2968	20.5903	3
OCIAD2	D43 Protocol 7	0.437072	0.218306	38577655	0.571836	1.86447e-96	4.88298e-95	26.1569	11.2564	14.9004	20.5887	4
EPHA3	D43 Protocol 7	0.1512	0.138066	3.56354e+07	0.528223	1.45624e-151	8.62094e-150	6.23529	0.593438	5.64186	20.5807	3
ATG12	D43 Protocol 7	0.806299	0.26316	39723475	0.58882	3.37773e-80	6.69107e-79	46.5098	25.2041	21.3057	20.5724	5
SLU7	D43 Protocol 7	0.587247	0.226304	39387644	0.583842	5.0992e-93	1.26234e-91	36	17.3722	18.6278	20.5708	5
COIL	D43 Protocol 7	0.397217	0.197263	38730054	0.574095	1.86431e-106	5.70298e-105	26.1569	10.6592	15.4977	20.5635	17
ARL6IP1	D43 Protocol 7	0.825327	0.274573	3.95316e+07	0.585976	7.80081e-77	1.4451e-75	44.8627	24.4897	20.373	20.5491	16
TTC1	D43 Protocol 7	0.776856	0.26605	3.95851e+07	0.586769	2.97674e-79	5.79351e-78	44.1176	24.0286	20.0891	20.5489	5
TBC1D22B	D43 Protocol 7	0.766352	0.270351	39448356	0.584742	5.4983e-78	1.04058e-76	42.3137	23.0307	19.283	20.542	6
ENSG00000291203	D43 Protocol 7	1.17382	0.343917	3.95133e+07	0.585704	1.61017e-61	2.22685e-60	56.3529	34.9977	21.3552	20.5154	4
UHRF2	D43 Protocol 7	0.958054	0.298928	3.96188e+07	0.587268	1.77123e-70	2.93971e-69	50.549	29.3657	21.1833	20.486	9
ZNF652	D43 Protocol 7	1.41174	0.37382	3.95242e+07	0.585866	1.263e-56	1.58478e-55	64.9804	41.2874	23.693	20.4854	17
PTPN11	D43 Protocol 7	1.44207	0.37676	3.95562e+07	0.586341	3.89568e-56	4.82637e-55	67.6471	42.9732	24.6738	20.4642	12
C1R	D43 Protocol 7	0.151159	0.130543	36267015	0.537585	2.74319e-159	1.79723e-157	8.70588	1.19066	7.51523	20.462	12
CDC40	D43 Protocol 7	0.778945	0.268134	3.95576e+07	0.586361	2.71701e-78	5.1826e-77	44.0392	24.1571	19.8821	20.4547	6
ZNF407	D43 Protocol 7	2.52143	0.513575	3.90718e+07	0.579161	1.66804e-41	1.49716e-40	84.6275	64.08	20.5475	20.453	18
TAF3	D43 Protocol 7	1.45898	0.382951	3.94763e+07	0.585156	3.42629e-55	4.17075e-54	65.1373	42.2135	22.9238	20.4419	10
ABI3BP	D43 Protocol 7	0.13614	0.125447	35711813	0.529356	2.42666e-165	1.7244e-163	6.43137	0.563199	5.86817	20.4182	3
ARHGAP42	D43 Protocol 7	0.592162	0.268245	38507989	0.570803	4.83595e-78	9.16915e-77	29.1765	14.3559	14.8206	20.3967	11
NPHP3	D43 Protocol 7	0.411795	0.20224	3.85976e+07	0.572132	5.63247e-103	1.62398e-101	25.5686	10.4211	15.1476	20.3836	3
ASB5	D43 Protocol 7	0.124396	0.120472	35146511	0.520976	1.13208e-171	8.68996e-170	4.35294	0.158754	4.19419	20.3671	4
RAB4A	D43 Protocol 7	0.621806	0.241404	3.92701e+07	0.5821	2.54343e-86	5.59908e-85	36.3529	18.2605	18.0924	20.3387	1
SEC24C	D43 Protocol 7	0.7841	0.264204	39583133	0.58674	6.72846e-79	1.30276e-77	44.3922	24.1571	20.2351	20.3133	10
DICER1	D43 Protocol 7	1.53422	0.393885	39467342	0.585024	2.33843e-53	2.73719e-52	69.6471	45.0975	24.5495	20.3098	14
C11orf58	D43 Protocol 7	0.996201	0.298716	3.97068e+07	0.588574	6.32747e-70	1.03969e-68	53.6078	31.1347	22.4731	20.3077	11
CCDC12	D43 Protocol 7	1.14802	0.318805	3.97309e+07	0.588931	1.49378e-65	2.23653e-64	59.0588	35.3304	23.7285	20.2921	3
ALDH9A1	D43 Protocol 7	0.440033	0.210601	38787481	0.574946	1.73211e-98	4.70091e-97	27.8824	12.1409	15.7414	20.2867	1
POC1B-AS1	D43 Protocol 7	0.385832	0.216236	38108875	0.564887	7.9891e-96	2.07384e-94	22.0784	8.89779	13.1806	20.2577	12
ATG16L1	D43 Protocol 7	1.24007	0.345529	39536956	0.586056	1.83117e-60	2.4759e-59	58.0784	36.6911	21.3873	20.2502	2
SPTY2D1	D43 Protocol 7	0.702069	0.254305	3.94511e+07	0.584783	1.29216e-81	2.60356e-80	40.7451	21.5641	19.181	20.2387	11
RTF2	D43 Protocol 7	0.9801	0.298177	3.96407e+07	0.587593	8.84832e-70	1.45042e-68	51.5294	30.2124	21.317	20.2279	20
ZC3H14	D43 Protocol 7	0.868781	0.285501	3.95247e+07	0.585874	1.1527e-72	1.98937e-71	46.9412	26.6291	20.3121	20.1853	14
SERGEF	D43 Protocol 7	0.987335	0.324451	3.92855e+07	0.582328	6.07327e-64	8.79854e-63	47.3333	28.8328	18.5006	20.134	11
TMBIM4	D43 Protocol 7	1.01923	0.306463	3.95937e+07	0.586896	1.4007e-67	2.19211e-66	52.6275	31.0478	21.5797	20.1221	12
GTF2B	D43 Protocol 7	0.689872	0.250076	3.93945e+07	0.583944	1.70888e-82	3.50324e-81	39.5686	20.6569	18.9117	20.12	1
GCNT1	D43 Protocol 7	1.48276	0.391181	3.9273e+07	0.582144	3.16209e-53	3.69186e-52	60.549	39.5222	21.0268	20.1195	9
ZNF394	D43 Protocol 7	0.734861	0.256579	39480675	0.585221	2.18717e-80	4.3494e-79	41.8824	22.3541	19.5283	20.1059	7
ALOX12-AS1	D43 Protocol 7	0.35506	0.201675	3.77891e+07	0.560148	8.53916e-102	2.40971e-100	19.1765	6.86801	12.3085	20.0905	17
GAPDH	D43 Protocol 7	1.51562	0.40536	39261647	0.581975	2.44517e-51	2.75401e-50	64.1176	42.1908	21.9268	20.0896	12
RASA1	D43 Protocol 7	2.35204	0.499794	39050434	0.578844	7.1715e-42	6.50064e-41	84	59.5744	24.4256	20.0853	5
BMS1	D43 Protocol 7	0.88	0.277958	3.96576e+07	0.587844	4.71137e-74	8.35537e-73	49.1373	27.6232	21.514	20.0346	10
TFEB	D43 Protocol 7	1.08546	0.328411	3.93375e+07	0.583098	9.20605e-63	1.30567e-61	50.3922	30.5224	19.8698	19.9951	6
PRMT7	D43 Protocol 7	0.592732	0.244909	39043384	0.578739	1.10955e-83	2.31733e-82	34	17.1152	16.8848	19.9932	16
RASAL3	D43 Protocol 7	1.57764	0.402563	39327990	0.582958	2.03058e-51	2.29082e-50	64.8627	44.3718	20.491	19.9832	19
TMED4	D43 Protocol 7	0.476332	0.214266	38949274	0.577344	2.56085e-95	6.60173e-94	30.1176	13.7058	16.4119	19.9654	7
USP11	D43 Protocol 7	0.723796	0.258512	39401330	0.584045	3.17742e-79	6.18116e-78	41.1765	21.9686	19.2079	19.9594	X
SAMD5	D43 Protocol 7	0.179191	0.156627	35789495	0.530507	9.20207e-130	3.98118e-128	7.05882	0.960085	6.09874	19.9543	6
ENSG00000259363	D43 Protocol 7	0.537861	0.252804	3.84834e+07	0.570439	8.00629e-81	1.59986e-79	28.1176	13.5395	14.5782	19.92	15
CDON	D43 Protocol 7	0.251898	0.185198	3.66643e+07	0.543474	8.86543e-110	2.85861e-108	11.6471	2.91427	8.73279	19.9169	11
NRDE2	D43 Protocol 7	0.645829	0.241293	39344979	0.58321	1.56537e-84	3.33018e-83	38.0784	19.4814	18.597	19.9012	14
COMMD10	D43 Protocol 7	1.93779	0.452047	39166724	0.580568	1.00126e-45	9.96758e-45	70.9412	51.7803	19.1609	19.8907	5
AP3M2	D43 Protocol 7	0.558466	0.242034	38860221	0.576024	3.46975e-84	7.30974e-83	31.6471	15.5125	16.1345	19.8797	8
COX10	D43 Protocol 7	0.891487	0.296148	39389845	0.583875	5.34597e-69	8.60206e-68	46.2745	26.9693	19.3052	19.8613	17
ENOX1	D43 Protocol 7	0.374916	0.263756	36629257	0.542955	3.16945e-77	5.91401e-76	12.9804	4.48292	8.49748	19.8418	13
PPP1R13B	D43 Protocol 7	0.677858	0.264879	39013161	0.578291	6.92459e-77	1.28451e-75	36	18.956	17.044	19.8371	14
HOXC9	D43 Protocol 7	0.0792418	0.0759202	3.57493e+07	0.529911	1.07095e-263	2.34379e-261	6.15686	0.170094	5.98677	19.7871	12
FANK1	D43 Protocol 7	0.147838	0.124681	36305894	0.538162	3.07191e-161	2.07198e-159	8.86275	1.21334	7.64941	19.7848	10
PITX2	D43 Protocol 7	0.0894162	0.086982	35435233	0.525256	3.78938e-230	5.95077e-228	5.17647	0.124735	5.05174	19.7645	4
PLD3	D43 Protocol 7	1.06942	0.305129	39603188	0.587037	1.19468e-66	1.83547e-65	54.549	31.8793	22.6697	19.7529	19
ARHGAP29	D43 Protocol 7	0.119677	0.107962	35804648	0.530732	1.18849e-185	1.11134e-183	6.66667	0.510281	6.15639	19.7521	1
NUP153	D43 Protocol 7	1.54365	0.387088	3.94441e+07	0.58468	8.2249e-53	9.52717e-52	70.3137	45.3205	24.9932	19.7496	6
ASNS	D43 Protocol 7	0.294783	0.178904	37788359	0.560136	1.31252e-112	4.43369e-111	18.2745	6.03266	12.2419	19.7426	7
MEF2D	D43 Protocol 7	0.850229	0.272431	39509568	0.58565	2.38587e-74	4.25876e-73	45.9216	25.4687	20.4529	19.716	1
NUS1	D43 Protocol 7	0.672849	0.257163	39156647	0.580418	1.18252e-78	2.27885e-77	37.3725	19.7158	17.6568	19.7095	6
VIM	D43 Protocol 7	1.68557	0.424568	3.91788e+07	0.580747	4.30188e-48	4.51753e-47	67.4902	45.8119	21.6783	19.6766	10
ARPP19	D43 Protocol 7	1.03812	0.297733	39686545	0.588273	5.32452e-68	8.41614e-67	55.1765	32.2725	22.904	19.6727	15
NR2C1	D43 Protocol 7	0.722448	0.258709	39361234	0.583451	5.10217e-78	9.66499e-77	40.9804	22.0404	18.94	19.6657	12
GPATCH2L	D43 Protocol 7	1.39983	0.368837	39456661	0.584865	3.97705e-55	4.8326e-54	64.9804	41.6881	23.2923	19.6649	14
LAMC2	D43 Protocol 7	0.104572	0.0981647	35546442	0.526904	6.65304e-203	7.41823e-201	5.64706	0.26081	5.38625	19.6457	1
NR2C2	D43 Protocol 7	1.37897	0.36046	3.9492e+07	0.585389	3.28343e-56	4.07522e-55	64.6667	40.9888	23.6779	19.6054	3
EIF3M	D43 Protocol 7	0.765937	0.260788	39499647	0.585503	3.90498e-77	7.27657e-76	44	23.9757	20.0243	19.5951	11
ERAP2	D43 Protocol 7	0.93642	0.307332	39334756	0.583058	1.44587e-65	2.16559e-64	47.3725	28.4246	18.948	19.5661	5
GALNT11	D43 Protocol 7	1.10526	0.319262	39491494	0.585382	3.93933e-63	5.61738e-62	54.3137	32.9604	21.3533	19.555	7
WAPL	D43 Protocol 7	1.6476	0.40846	39333411	0.583039	1.43e-49	1.54749e-48	73.4118	48.2424	25.1694	19.5286	10
FGFR1OP2	D43 Protocol 7	0.978578	0.293431	39612131	0.58717	1.91218e-68	3.04469e-67	52.4314	30.6849	21.7465	19.518	12
FLRT2	D43 Protocol 7	0.242209	0.183733	36508920	0.541171	5.83485e-108	1.82147e-106	10.8627	2.62322	8.23952	19.4278	14
GLMN	D43 Protocol 7	1.0056	0.304704	3.9487e+07	0.585315	1.25484e-65	1.88222e-64	51.7647	30.7605	21.0042	19.4174	1
WASHC2C	D43 Protocol 7	0.792472	0.25523	3.95403e+07	0.586105	4.96495e-78	9.4094e-77	44.1961	24.0437	20.1524	19.4042	10
SLC38A2	D43 Protocol 7	1.41077	0.36608	3.94142e+07	0.584236	8.3834e-55	1.01211e-53	63.8824	40.9737	22.9087	19.4003	12
SLX4IP	D43 Protocol 7	1.11157	0.333668	3.92942e+07	0.582457	5.47372e-60	7.31678e-59	51.6471	32.178	19.4691	19.398	20
ENSG00000226149	D43 Protocol 7	0.859647	0.310021	38770258	0.574691	1.94813e-64	2.84839e-63	37.6863	21.4923	16.194	19.3904	6
TYW1B	D43 Protocol 7	1.05515	0.317724	3.93837e+07	0.583784	6.97215e-63	9.90204e-62	51.5686	31.2179	20.3508	19.3825	7
SCAMP1	D43 Protocol 7	0.609702	0.243174	3.90517e+07	0.578862	9.85048e-82	1.98768e-80	34.8235	17.7427	17.0809	19.3814	5
ABCA2	D43 Protocol 7	0.395849	0.201473	38252514	0.567016	2.5753e-98	6.98012e-97	23.2549	9.26822	13.9867	19.3729	9
REEP5	D43 Protocol 7	0.841103	0.269579	3.95542e+07	0.586312	7.98158e-74	1.40821e-72	47.1373	26.3381	20.7992	19.3696	5
PCBP1	D43 Protocol 7	0.652923	0.244549	39270578	0.582107	3.22114e-81	6.45232e-80	38.1961	19.901	18.2951	19.3659	2
HS3ST3A1	D43 Protocol 7	0.201884	0.163001	36150437	0.535857	4.28133e-121	1.63103e-119	8.78431	1.60266	7.18165	19.3625	17
RRM2B	D43 Protocol 7	0.496577	0.221787	38785720	0.57492	2.45026e-89	5.67324e-88	29.6471	13.8003	15.8468	19.35	8
MTMR6	D43 Protocol 7	0.541834	0.225185	39015361	0.578324	6.38882e-88	1.44509e-86	32.6275	15.7658	16.8617	19.3299	13
RPL10	D43 Protocol 7	0.822008	0.288977	39231035	0.581521	9.2476e-69	1.48106e-67	43.098	24.966	18.1321	19.3122	X
EIF4A2	D43 Protocol 7	1.19938	0.328599	3.95609e+07	0.586411	1.74553e-60	2.36088e-59	60.4314	37.0578	23.3736	19.2648	3
CEPT1	D43 Protocol 7	0.950048	0.291807	3.95106e+07	0.585665	6.43095e-68	1.01455e-66	50.3529	29.4338	20.9192	19.2574	1
CDC42SE2	D43 Protocol 7	2.94948	0.485507	3.9122e+07	0.579904	2.466e-41	2.21e-40	89.9216	72.5658	17.3558	19.2531	5
MAP3K7	D43 Protocol 7	1.12825	0.320524	3.95283e+07	0.585927	6.16249e-62	8.6051e-61	57.2157	34.7936	22.4221	19.2524	6
RNF216	D43 Protocol 7	1.79049	0.426594	39232115	0.581537	7.39211e-47	7.55255e-46	75.098	51.1529	23.9452	19.2487	7
COX19	D43 Protocol 7	0.505206	0.215252	3.89189e+07	0.576894	1.65416e-91	3.98005e-90	30.7843	14.2463	16.538	19.2436	7
RAD23B	D43 Protocol 7	1.19228	0.324942	39586629	0.586792	4.80618e-61	6.57836e-60	60.8627	36.9633	23.8995	19.2307	9
ZKSCAN1	D43 Protocol 7	1.03812	0.303167	3.95545e+07	0.586316	2.76047e-65	4.09433e-64	54.2353	32.1855	22.0498	19.2171	7
ZFP36L2	D43 Protocol 7	0.949148	0.272902	39591489	0.586864	2.28519e-72	3.92412e-71	50.2353	27.5741	22.6612	19.214	2
DOK6	D43 Protocol 7	0.274974	0.198667	36717238	0.544259	7.32658e-99	1.99765e-97	12.3529	3.49259	8.86035	19.211	18
YWHAB	D43 Protocol 7	1.39402	0.364811	3.94273e+07	0.58443	1.83182e-54	2.19605e-53	65.9216	41.809	24.1125	19.2103	20
STK24	D43 Protocol 7	1.71442	0.414998	3.9238e+07	0.581624	6.3914e-48	6.68788e-47	72.9804	48.386	24.5944	19.1624	13
NFKBIA	D43 Protocol 7	1.11861	0.289863	39626162	0.587378	5.02427e-68	7.94766e-67	54.902	31.0742	23.8277	19.1599	14
EPB41	D43 Protocol 7	2.0119	0.435922	39224568	0.581425	1.12716e-45	1.11965e-44	77.2941	54.8571	22.437	19.1592	1
SRBD1	D43 Protocol 7	1.28233	0.354648	39320994	0.582854	7.92416e-56	9.7585e-55	57.8824	37.2014	20.681	19.1548	2
IL16	D43 Protocol 7	0.774386	0.274984	39148071	0.580291	1.44918e-71	2.4527e-70	40.549	22.4826	18.0664	19.1418	15
GIT2	D43 Protocol 7	1.52445	0.375333	3.94234e+07	0.584373	9.01262e-53	1.04132e-51	68.7451	44.746	23.9991	19.1354	12
RHOU	D43 Protocol 7	0.408571	0.207905	38325797	0.568103	5.95833e-94	1.49755e-92	24.3529	10.2283	14.1246	19.0908	1
LAMTOR3	D43 Protocol 7	0.359024	0.185548	3.83641e+07	0.56867	4.90152e-105	1.46348e-103	23.2549	9.03009	14.2248	19.0808	4
MED4	D43 Protocol 7	0.941376	0.283947	39570288	0.58655	4.09333e-69	6.61233e-68	50.9804	29.5094	21.471	19.0755	13
CCNL1	D43 Protocol 7	1.66064	0.393376	39378934	0.583713	3.15759e-50	3.45889e-49	74.0392	48.5183	25.5209	19.0634	3
DPY19L1	D43 Protocol 7	0.583041	0.237031	38934106	0.57712	1.88277e-82	3.85588e-81	33.2549	16.5293	16.7256	19.0606	7
RAB6A	D43 Protocol 7	1.53933	0.388168	3.93349e+07	0.583061	7.32988e-51	8.16628e-50	70.2353	45.3697	24.8656	19.0544	11
CRY1	D43 Protocol 7	0.465889	0.227632	38268929	0.56726	1.07556e-85	2.33402e-84	25.1765	11.1808	13.9956	19.0373	12
ZMPSTE24	D43 Protocol 7	0.526597	0.220167	39024671	0.578462	2.37055e-88	5.38564e-87	32.6275	15.7318	16.8957	18.9935	1
BRCC3	D43 Protocol 7	0.688611	0.257329	39143626	0.580225	9.96943e-76	1.81899e-74	38.3137	20.6834	17.6303	18.9755	X
OSER1	D43 Protocol 7	0.31185	0.174633	3.80368e+07	0.563819	6.79974e-111	2.22923e-109	20.1961	7.07212	13.124	18.9742	20
KANSL3	D43 Protocol 7	1.068	0.303264	39570311	0.58655	2.06313e-64	3.01439e-63	55.4902	33.2552	22.235	18.9603	2
ACAD11	D43 Protocol 7	0.594468	0.251563	3.87496e+07	0.574384	2.29743e-77	4.30053e-76	32.1961	16.4613	15.7348	18.9594	3
ADSS2	D43 Protocol 7	0.927281	0.280722	39537959	0.586071	1.92307e-69	3.12986e-68	50	28.7799	21.2201	18.95	1
COLEC12	D43 Protocol 7	0.246053	0.186837	36209888	0.536739	1.99005e-103	5.78239e-102	9.4902	2.1205	7.36969	18.9149	18
ADCY9	D43 Protocol 7	0.486039	0.24201	3.81624e+07	0.565681	7.1411e-80	1.40513e-78	25.0588	11.5815	13.4773	18.841	16
CCNH	D43 Protocol 7	1.12109	0.319439	39411464	0.584195	7.71025e-61	1.05043e-59	55.0588	33.5274	21.5315	18.8401	5
ENSG00000239268	D43 Protocol 7	0.203693	0.173029	35784637	0.530435	4.00978e-111	1.323e-109	7.29412	1.21334	6.08078	18.8391	3
PAPLN	D43 Protocol 7	0.1861	0.148385	36463931	0.540504	2.64349e-129	1.1377e-127	10.0784	1.96553	8.1129	18.8366	14
[truncated: 19,317 more rows]

## Sheet: D35Protocol3_vs_Manuf
gene	group	avgExpr	logFC	statistic	auc	pval	padj	pct_in	pct_out	delta	score	chromosome
THEMIS	D35 Protocol 3	3.85012	3.34688	81005167	0.940671	0	0	96.5591	16.8468	79.7123	1029.07	6
RASSF8	D35 Protocol 3	3.51511	2.70686	78850083	0.915645	0	0	97.4194	29.997	67.4224	832.281	12
CTSW	D35 Protocol 3	3.92953	2.65344	7.80448e+07	0.906294	0	0	97.9109	42.7011	55.2098	815.855	11
NCAM1	D35 Protocol 3	5.37529	2.64357	7.09159e+07	0.823509	0	0	99.2934	60.8747	38.4187	812.821	11
DELEC1	D35 Protocol 3	2.99251	2.62368	7.5822e+07	0.880481	0	0	85.0384	14.3295	70.7089	806.706	9
FKBP5	D35 Protocol 3	3.34905	2.59951	77987935	0.905633	0	0	97.0507	29.1011	67.9495	799.276	6
PLXNA4	D35 Protocol 3	3.30533	2.59821	7.54767e+07	0.876472	0	0	94.1014	21.7493	72.3521	798.876	7
CCND3	D35 Protocol 3	4.0533	2.46666	76496812	0.888317	0	0	98.4025	51.6631	46.7393	758.427	6
BCL2	D35 Protocol 3	5.13704	2.43127	72526869	0.842217	0	0	99.1091	65.3198	33.7893	747.547	18
MIR646HG	D35 Protocol 3	2.94657	2.39104	7.50977e+07	0.872071	0	0	89.0015	20.4566	68.5449	735.175	20
LINC00511	D35 Protocol 3	2.60419	2.36559	78073633	0.906628	0	0	88.2335	10.1905	78.043	727.351	17
INPP4B	D35 Protocol 3	2.77554	2.33218	7.69872e+07	0.894012	0	0	91.5515	17.4063	74.1452	717.079	4
AHNAK	D35 Protocol 3	3.11648	2.32167	7.37426e+07	0.856335	0	0	95.361	23.9719	71.3891	713.847	11
STK17B	D35 Protocol 3	4.63324	2.31968	7.47523e+07	0.868059	0	0	99.1705	63.2409	35.9297	713.235	2
PLCL2	D35 Protocol 3	4.3917	2.31088	74624052	0.86657	0	0	98.341	60.5572	37.7839	710.529	3
FBXL7	D35 Protocol 3	3.49603	2.30456	71249658	0.827385	0	0	93.7634	35.5005	58.263	708.585	5
PRF1	D35 Protocol 3	3.24214	2.29686	7.6048e+07	0.883106	0	0	97.02	35.164	61.8559	706.22	10
GNLY	D35 Protocol 3	3.40948	2.27916	69420422	0.806143	0	0	88.3871	32.5181	55.869	700.777	2
MIR181A1HG	D35 Protocol 3	4.06141	2.22489	73141086	0.849349	0	0	98.0031	55.1746	42.8284	684.089	1
IL32	D35 Protocol 3	3.3327	2.16983	72238841	0.838872	0	0	97.0507	37.6852	59.3655	667.16	16
RRAS2	D35 Protocol 3	3.02215	2.09542	74560545	0.865833	0	0	97.0507	35.0847	61.966	644.281	11
FN1	D35 Protocol 3	2.28665	2.08644	75874889	0.881095	0	0	83.3487	7.73738	75.6113	641.521	2
RPS6KA2	D35 Protocol 3	2.5941	2.0645	7.24559e+07	0.841393	0	0	84.1475	20.6229	63.5245	634.774	6
CD247	D35 Protocol 3	3.62437	2.02997	66856651	0.776371	0	0	97.1736	43.5856	53.588	624.158	1
CAMK2D	D35 Protocol 3	2.93082	1.99776	72818197	0.8456	0	0	96.9892	33.1267	63.8625	614.255	4
CD55	D35 Protocol 3	2.70395	1.98902	7.46683e+07	0.867083	0	0	95.8833	28.4586	67.4247	611.568	1
MVB12B	D35 Protocol 3	2.16066	1.98132	76162055	0.88443	0	0	83.533	7.87345	75.6596	609.198	9
CD96	D35 Protocol 3	3.76956	1.98091	66632046	0.773763	0	0	97.7573	49.2705	48.4868	609.072	3
CPD	D35 Protocol 3	2.63964	1.9486	7.50654e+07	0.871695	0	0	95.8218	28.8895	66.9323	599.139	17
ARHGEF12	D35 Protocol 3	3.39434	1.90687	71927242	0.835253	0	0	98.0952	50.4838	47.6114	586.309	11
RAB27B	D35 Protocol 3	2.98932	1.8973	69332857	0.805126	0	0	93.8556	34.9977	58.8579	583.366	18
SYTL3	D35 Protocol 3	3.33244	1.89152	69313646	0.804903	0	0	97.6037	45.5171	52.0866	581.588	6
NLGN1	D35 Protocol 3	2.16427	1.88019	7.01641e+07	0.814779	0	0	72.5653	9.72558	62.8397	578.105	3
TPD52	D35 Protocol 3	2.68055	1.87963	7.36686e+07	0.855475	0	0	95.8833	32.1666	63.7166	577.931	8
PARP8	D35 Protocol 3	4.01524	1.8761	69595506	0.808176	0	0	98.341	62.9536	35.3874	576.846	5
RASA2	D35 Protocol 3	4.04907	1.87017	70444809	0.818039	0	0	98.5561	64.0686	34.4874	575.025	3
TGFBR1	D35 Protocol 3	3.29726	1.86903	70162851	0.814764	0	0	96.9278	48.9492	47.9786	574.672	9
TIAM1	D35 Protocol 3	3.85573	1.86277	6.60467e+07	0.766966	0	0	97.5422	55.6131	41.9291	572.749	21
IKZF1	D35 Protocol 3	4.16728	1.83186	70318478	0.816572	0	0	98.5868	66.9905	31.5963	563.246	7
TRERF1	D35 Protocol 3	3.11113	1.81077	6.97792e+07	0.810309	0	0	96.467	44.8405	51.6265	556.759	6
DRAXIN	D35 Protocol 3	1.95588	1.79261	7.75276e+07	0.900287	0	0	87.1889	7.53326	79.6557	551.176	1
SLFN12L	D35 Protocol 3	4.00605	1.78669	6.56087e+07	0.76188	0	0	98.1874	59.3854	38.802	549.357	17
AGO2	D35 Protocol 3	2.80824	1.76625	71630447	0.831807	0	0	96.4363	40.8641	55.5722	543.071	8
CALM1	D35 Protocol 3	3.09646	1.76507	71128950	0.825983	0	0	97.6037	48.7753	48.8284	542.707	14
DPF3	D35 Protocol 3	3.90522	1.75072	6.40479e+07	0.743754	0	0	97.6959	57.2573	40.4385	538.297	14
LCP1	D35 Protocol 3	4.68927	1.7469	7.23938e+07	0.840671	0	0	99.3548	76.7463	22.6085	537.12	13
ESYT2	D35 Protocol 3	3.08789	1.74562	70168231	0.814827	0	0	97.6344	47.8984	49.736	536.727	7
AFAP1L2	D35 Protocol 3	2.51237	1.74043	6.94432e+07	0.806407	0	0	87.1889	27.1885	60.0004	535.132	10
LINC02446	D35 Protocol 3	1.76375	1.73282	77160067	0.896019	0	0	80.5837	1.43635	79.1474	532.793	12
LINC02694	D35 Protocol 3	2.47324	1.73207	67246729	0.780901	0	0	79.2934	22.8341	56.4593	532.561	15
LPAR3	D35 Protocol 3	1.99194	1.72912	7.54103e+07	0.8757	0	0	86.5131	11.0712	75.4418	531.654	1
CYFIP2	D35 Protocol 3	3.44374	1.72226	69176985	0.803316	0	0	98.2796	56.3464	41.9332	529.544	5
DSTN	D35 Protocol 3	2.11051	1.72199	7.58114e+07	0.880358	0	0	92.3502	18.355	73.9952	529.464	20
HTATSF1	D35 Protocol 3	2.78164	1.68514	7.02907e+07	0.816249	0	0	96.5284	42.3344	54.194	518.133	X
RCBTB2	D35 Protocol 3	2.00209	1.68163	7.65623e+07	0.889078	0	0	92.2888	14.938	77.3508	517.053	13
SOS1	D35 Protocol 3	4.30542	1.67555	6.83372e+07	0.793564	0	0	98.9555	72.2407	26.7148	515.182	2
MTSS1	D35 Protocol 3	2.77803	1.65666	66861673	0.77643	0	0	91.6743	36.9292	54.7451	509.376	8
GLUL	D35 Protocol 3	2.32242	1.65387	7.20438e+07	0.836607	0	0	94.4393	26.0735	68.3658	508.518	1
RPS6KA3	D35 Protocol 3	4.27512	1.64736	6.98044e+07	0.810602	0	0	98.9862	73.3558	25.6304	506.516	X
ZDHHC14	D35 Protocol 3	3.31255	1.64564	6.44008e+07	0.747853	0	0	96.8971	49.4255	47.4716	505.988	6
GLG1	D35 Protocol 3	3.24477	1.64387	69352459	0.805354	0	0	97.6344	55.5791	42.0553	505.442	16
STARD9	D35 Protocol 3	2.31237	1.64024	7.18454e+07	0.834303	0	0	94.255	27.0903	67.1647	504.327	15
CEP85L	D35 Protocol 3	3.09477	1.63882	67720393	0.786401	0	0	97.2965	49.8942	47.4023	503.889	6
AHRR	D35 Protocol 3	2.07958	1.63706	7.18868e+07	0.834784	0	0	85.2842	15.3916	69.8926	503.348	5
MYO1E	D35 Protocol 3	3.36576	1.63321	6.46456e+07	0.750695	0	0	95.4839	51.3494	44.1345	502.165	15
ENO1	D35 Protocol 3	3.35132	1.63133	69200782	0.803592	0	0	98.0031	58.3384	39.6647	501.588	1
ZNF683	D35 Protocol 3	2.37593	1.62628	6.99093e+07	0.81182	0	0	92.2888	26.9844	65.3044	500.034	1
PDE7A	D35 Protocol 3	4.00458	1.61982	6.65642e+07	0.772976	0	0	98.5868	67.3344	31.2523	498.048	8
SORL1	D35 Protocol 3	2.5075	1.61898	6.90475e+07	0.801812	0	0	92.7803	32.5635	60.2168	497.789	11
TEC	D35 Protocol 3	2.71471	1.60709	68888024	0.799961	0	0	95.8218	41.7675	54.0543	494.135	4
LEF1	D35 Protocol 3	1.79007	1.60505	7.40453e+07	0.85985	0	0	80.2458	7.97173	72.274	493.508	4
LINC00298	D35 Protocol 3	2.86768	1.59538	6.40531e+07	0.743816	0	0	86.2366	37.2241	49.0125	490.533	2
SLFN5	D35 Protocol 3	2.67526	1.59464	69084190	0.802238	0	0	96.8971	41.0984	55.7987	490.306	17
ENSG00000289349	D35 Protocol 3	2.17707	1.59243	6.81864e+07	0.791813	0	0	79.7235	20.6191	59.1044	489.627	2
NIBAN1	D35 Protocol 3	2.94577	1.59026	6.63937e+07	0.770996	0	0	96.0983	45.7136	50.3847	488.96	1
INPP4A	D35 Protocol 3	3.8655	1.58021	66439216	0.771524	0	0	98.0031	66.2647	31.7383	485.868	2
GAS7	D35 Protocol 3	3.28448	1.569	6.37998e+07	0.740874	0	0	93.8556	51.081	42.7746	482.424	17
PPIL2	D35 Protocol 3	2.06993	1.5661	7.29493e+07	0.847122	0	0	90.8141	23.7111	67.1031	481.532	22
MCTP2	D35 Protocol 3	4.34459	1.56194	65954637	0.765897	0	0	98.5561	72.7888	25.7673	480.251	15
CTIF	D35 Protocol 3	1.99716	1.5611	7.12435e+07	0.827314	0	0	83.2565	18.8464	64.4101	479.994	18
VIM	D35 Protocol 3	2.82031	1.5593	6.73845e+07	0.782501	0	0	95.5146	45.8119	49.7027	479.441	10
MEF2A	D35 Protocol 3	3.74565	1.55197	66984663	0.777858	0	0	98.0338	66.0039	32.0299	477.186	15
MBP	D35 Protocol 3	3.81825	1.55034	6.63417e+07	0.770392	0	0	98.1874	66.6314	31.556	476.685	18
XYLT1	D35 Protocol 3	3.54747	1.54752	64832743	0.752869	0	0	97.2657	60.1036	37.1622	475.819	16
DOCK9	D35 Protocol 3	2.14253	1.54511	7.03964e+07	0.817476	0	0	88.5714	22.8039	65.7675	475.076	13
SLC1A5	D35 Protocol 3	1.84098	1.54336	7.58237e+07	0.8805	0	0	90.4455	14.4126	76.0329	474.538	19
ACTG1	D35 Protocol 3	3.53113	1.54239	66456890	0.771729	0	0	97.4501	62.5567	34.8934	474.24	17
TNFSF10	D35 Protocol 3	2.91035	1.54153	65821955	0.764356	0	0	96.0369	46.205	49.8318	473.975	3
CARD11	D35 Protocol 3	4.43805	1.5398	6.02688e+07	0.69987	0	0	98.7711	68.4986	30.2725	473.444	7
RASGRP1	D35 Protocol 3	2.88108	1.53665	6.45247e+07	0.749291	0	0	93.3948	42.9884	50.4064	472.474	15
PCBP3	D35 Protocol 3	1.70227	1.53368	68289132	0.793006	0	0	65.1306	6.76217	58.3684	471.563	21
EXOC4	D35 Protocol 3	3.99904	1.53148	69550742	0.807656	0	0	98.5561	73.4956	25.0605	470.886	7
MBD4	D35 Protocol 3	1.95939	1.53111	73383449	0.852164	0	0	89.7081	20.1958	69.5123	470.773	3
HSPA8	D35 Protocol 3	2.67958	1.53026	68288518	0.792999	0	0	95.8833	44.1866	51.6967	470.511	11
ATP10A	D35 Protocol 3	4.49335	1.53907	60083536	0.697719	5.72349e-305	4.19241e-304	98.5868	67.6746	30.9122	466.919	15
CD7	D35 Protocol 3	1.57535	1.51228	78181464	0.90788	0	0	84.9462	3.25068	81.6956	464.984	17
WDFY2	D35 Protocol 3	2.93975	1.50806	6.63126e+07	0.770054	0	0	96.2519	50.3591	45.8928	463.684	13
KLF12	D35 Protocol 3	3.29814	1.50047	63776715	0.740606	0	0	97.2965	54.9289	42.3675	461.352	13
MAML3	D35 Protocol 3	4.44939	1.49435	6.34664e+07	0.737002	0	0	98.5253	74.108	24.4174	459.471	4
OSBPL5	D35 Protocol 3	1.73784	1.49031	7.55411e+07	0.877219	0	0	88.2335	10.6176	77.6159	458.226	11
STAU2	D35 Protocol 3	3.32638	1.48594	65471868	0.76029	0	0	98.2488	59.151	39.0978	456.883	8
HMGCS1	D35 Protocol 3	1.9276	1.48125	70698459	0.820984	0	0	83.1029	20.2676	62.8353	455.441	5
S100A4	D35 Protocol 3	1.84544	1.4809	73531570	0.853884	0	0	87.8648	17.3911	70.4737	455.334	1
UBE2Q2P2	D35 Protocol 3	1.57412	1.47835	77803071	0.903486	0	0	85.9601	4.41866	81.5414	454.55	15
UBE2Q2P2	D35 Protocol 3	1.57412	1.47835	77803071	0.903486	0	0	85.9601	4.41866	81.5414	454.55	15
CD3E	D35 Protocol 3	2.20969	1.476	7.01171e+07	0.814233	0	0	93.7942	30.6131	63.1811	453.827	11
JAZF1	D35 Protocol 3	3.52232	1.46856	6.32957e+07	0.73502	0	0	96.8971	60.4211	36.476	451.54	7
PREX1	D35 Protocol 3	4.51995	1.46779	6.21257e+07	0.721433	0	0	98.4025	73.5674	24.835	451.304	20
CLEC2D	D35 Protocol 3	2.30838	1.46689	68412448	0.794438	0	0	93.8249	32.1288	61.6961	451.026	12
PABPC1	D35 Protocol 3	4.55192	1.46486	71442753	0.829627	0	0	99.3856	82.3896	16.9959	450.403	8
XKR6	D35 Protocol 3	3.45859	1.46252	6.48473e+07	0.753037	0	0	97.573	62.0691	35.5039	449.682	8
LINC02315	D35 Protocol 3	2.50575	1.46033	6.61702e+07	0.7684	0	0	91.8894	37.5832	54.3062	449.009	14
CNR2	D35 Protocol 3	1.9817	1.44708	7.13309e+07	0.828328	0	0	90.4455	21.8098	68.6357	444.934	1
TPT1	D35 Protocol 3	3.54261	1.44484	65747255	0.763488	0	0	98.8018	66.0757	32.7261	444.247	13
TSPAN5	D35 Protocol 3	2.36227	1.44227	6.68966e+07	0.776835	0	0	91.1214	33.2439	57.8775	443.456	4
TGFBR3	D35 Protocol 3	2.00774	1.44212	69637331	0.808662	0	0	86.1444	20.0408	66.1036	443.411	1
ZEB1	D35 Protocol 3	3.01797	1.43394	6.31692e+07	0.733551	0	0	96.682	50.7711	45.9109	440.896	10
SLC22A3	D35 Protocol 3	1.58412	1.43331	7.36403e+07	0.855146	0	0	78.341	5.73027	72.6107	440.701	6
PIP4K2A	D35 Protocol 3	4.07147	1.4308	67052776	0.778649	0	0	98.126	74.5275	23.5984	439.93	10
CCDC91	D35 Protocol 3	3.07682	1.42998	65011011	0.754939	0	0	97.1736	55.8966	41.277	439.677	12
MDFIC	D35 Protocol 3	2.95591	1.42626	63181688	0.733696	0	0	96.7127	49.4481	47.2646	438.535	7
GCNT1	D35 Protocol 3	2.51773	1.42615	65995817	0.766375	0	0	94.9002	39.5222	55.3779	438.5	9
RB1	D35 Protocol 3	3.05731	1.42509	6.49994e+07	0.754803	0	0	97.4194	55.288	42.1313	438.174	13
CAST	D35 Protocol 3	2.43141	1.4243	67465462	0.783441	0	0	95.023	39.3446	55.6785	437.932	5
ACTB	D35 Protocol 3	4.8311	1.42362	64208110	0.745615	0	0	99.0169	81.6828	17.3341	437.723	7
GNPTAB	D35 Protocol 3	3.59627	1.42304	62984465	0.731406	0	0	98.3717	63.8192	34.5526	437.543	12
SMARCA2	D35 Protocol 3	3.1669	1.42155	64848693	0.753054	0	0	97.7573	58.2741	39.4832	437.087	9
VPS26A	D35 Protocol 3	2.38713	1.42137	6.83522e+07	0.793738	0	0	96.129	39.5373	56.5917	437.031	10
STYK1	D35 Protocol 3	2.16392	1.42072	68096521	0.790769	0	0	90.169	27.3322	62.8368	436.83	12
FLNA	D35 Protocol 3	2.68529	1.41987	6.52093e+07	0.757241	0	0	95.8833	44.7762	51.107	436.568	X
AKAP13	D35 Protocol 3	4.32448	1.41837	68656981	0.797278	0	0	99.2012	78.8366	20.3647	436.109	15
HADHA	D35 Protocol 3	2.22429	1.41717	69694151	0.809322	0	0	95.1152	34.8314	60.2838	435.74	2
LINC00299	D35 Protocol 3	2.65184	1.41634	6.33054e+07	0.735132	0	0	89.278	38.3353	50.9427	435.484	2
KIF26B	D35 Protocol 3	1.82012	1.41305	66886716	0.77672	0	0	70.8141	13.925	56.8891	434.472	1
ADARB1	D35 Protocol 3	2.21504	1.41234	6.79759e+07	0.789369	0	0	91.1828	31.4711	59.7117	434.254	21
MBD5	D35 Protocol 3	3.1044	1.40412	63731488	0.74008	0	0	96.467	55.5035	40.9635	431.727	2
SUCLG2	D35 Protocol 3	3.06665	1.39712	6.34858e+07	0.737227	0	0	96.7742	54.43	42.3442	429.575	3
LPAR6	D35 Protocol 3	1.62355	1.39512	76024142	0.882829	0	0	89.2473	11.4908	77.7565	428.961	13
RPS6KA5	D35 Protocol 3	2.82866	1.39278	63718875	0.739934	0	0	95.6682	48.4389	47.2293	428.239	14
IQGAP1	D35 Protocol 3	3.68895	1.39172	6.63337e+07	0.770299	0	0	98.7404	69.5986	29.1418	427.915	15
TPST2	D35 Protocol 3	2.68517	1.38989	6.49915e+07	0.754712	0	0	95.4224	46.6321	48.7903	427.35	22
CYTH4	D35 Protocol 3	2.46955	1.38909	66184844	0.76857	0	0	95.1767	40.7091	54.4675	427.106	22
IGFBP7	D35 Protocol 3	1.55436	1.38697	73273465	0.850886	0	0	78.5868	7.12882	71.458	426.454	4
ACTR3	D35 Protocol 3	3.60903	1.38623	66783022	0.775516	0	0	98.5868	68.8993	29.6875	426.227	2
GMDS	D35 Protocol 3	3.13568	1.38218	6.29783e+07	0.731334	0	0	96.7435	55.6849	41.0586	424.979	6
HSP90B1	D35 Protocol 3	3.06409	1.37969	6.49465e+07	0.75419	0	0	96.9892	58.448	38.5413	424.215	12
CUL1	D35 Protocol 3	2.59818	1.37468	65976346	0.766149	0	0	96.3441	46.8363	49.5078	422.674	7
B2M	D35 Protocol 3	4.25493	1.36911	6.28226e+07	0.729526	0	0	99.2627	75.6728	23.5899	420.961	15
UBC	D35 Protocol 3	2.10769	1.36703	69183805	0.803395	0	0	93.4869	31.5392	61.9478	420.322	12
EMB	D35 Protocol 3	2.50924	1.36659	6.56215e+07	0.762028	0	0	95.6375	42.4025	53.235	420.187	5
RPL4	D35 Protocol 3	2.56402	1.36025	65557403	0.761284	0	0	96.682	45.8308	50.8512	418.237	15
EEF2	D35 Protocol 3	2.77952	1.35843	6.51065e+07	0.756048	0	0	96.8664	52.1205	44.7459	417.678	19
GZMB	D35 Protocol 3	1.88573	1.35263	68549519	0.79603	0	0	82.8571	21.0122	61.8449	415.895	14
RAP1GDS1	D35 Protocol 3	2.71807	1.35247	64344902	0.747204	0	0	96.5284	49.1836	47.3449	415.845	4
DHCR24	D35 Protocol 3	1.86564	1.35151	71158355	0.826325	0	0	89.4931	22.5355	66.9576	415.55	1
ADD3	D35 Protocol 3	2.87021	1.35102	6.42154e+07	0.7457	0	0	97.1429	53.3905	43.7523	415.4	10
CRYBG1	D35 Protocol 3	2.01422	1.34587	69467818	0.806693	0	0	92.6267	28.194	64.4327	413.815	6
IL2RG	D35 Protocol 3	2.07808	1.34526	69253355	0.804203	0	0	94.1321	31.6488	62.4833	413.629	X
PRKCH	D35 Protocol 3	4.07686	1.52596	5.90364e+07	0.685559	1.78859e-272	1.15038e-271	98.3717	62.6966	35.6752	413.442	14
PKP4	D35 Protocol 3	2.22018	1.34084	64906373	0.753724	0	0	84.1475	32.125	52.0224	412.271	2
CDK19	D35 Protocol 3	2.88867	1.33613	63745379	0.740242	0	0	96.8971	54.0558	42.8413	410.822	6
SEL1L3	D35 Protocol 3	2.11059	1.33519	6.75484e+07	0.784404	0	0	90.9677	31.1234	59.8444	410.533	4
RABGAP1L	D35 Protocol 3	4.3008	1.33042	63176915	0.73364	0	0	98.5868	77.3511	21.2357	409.065	1
CAMKMT	D35 Protocol 3	2.60615	1.3203	63419626	0.736459	0	0	93.6713	44.8821	48.7892	405.953	2
KAT6B	D35 Protocol 3	3.05488	1.31979	6.28658e+07	0.730027	0	0	97.3579	57.4766	39.8813	405.799	10
MYL12A	D35 Protocol 3	2.11144	1.31854	6.82063e+07	0.792044	0	0	94.1321	33.8524	60.2797	405.414	18
EXOC2	D35 Protocol 3	2.81687	1.31639	6.33381e+07	0.735512	0	0	96.7435	51.1491	45.5944	404.752	6
CD3G	D35 Protocol 3	1.43761	1.31204	72515696	0.842087	0	0	74.9309	6.05156	68.8793	403.415	11
CYP51A1	D35 Protocol 3	1.61448	1.30939	71792029	0.833683	0	0	82.1505	14.7906	67.3599	402.6	7
CAPN2	D35 Protocol 3	1.62547	1.30849	7.29501e+07	0.847132	0	0	86.5131	14.1707	72.3424	402.324	1
PXN	D35 Protocol 3	2.12156	1.30516	67099808	0.779195	0	0	93.6713	30.6925	62.9788	401.299	12
VCL	D35 Protocol 3	2.02313	1.30432	68366628	0.793906	0	0	92.7189	27.0147	65.7042	401.04	10
OXNAD1	D35 Protocol 3	2.97243	1.30226	60713836	0.705038	0	0	96.7127	52.2037	44.5091	400.409	3
SQLE	D35 Protocol 3	1.67052	1.29963	7.05482e+07	0.819239	0	0	81.8126	17.943	63.8696	399.6	8
NEAT1	D35 Protocol 3	4.84553	1.2984	6.13993e+07	0.712998	0	0	98.9862	84.2947	14.6915	399.22	11
CDK6	D35 Protocol 3	3.38819	1.29558	6.03813e+07	0.701177	0	0	97.8495	61.4946	36.3549	398.355	7
RBMS1	D35 Protocol 3	3.38494	1.29516	62086624	0.720979	0	0	97.573	64.0535	33.5194	398.225	2
YWHAZ	D35 Protocol 3	3.21959	1.29484	64279072	0.746439	0	0	98.0338	63.9515	34.0823	398.127	8
LMNA	D35 Protocol 3	1.44816	1.29366	74201003	0.861657	0	0	80.8295	7.15528	73.6742	397.762	1
SSH2	D35 Protocol 3	3.78292	1.2905	64732068	0.7517	0	0	98.1567	73.0194	25.1373	396.792	17
TPM4	D35 Protocol 3	3.18468	1.28319	62758050	0.728776	0	0	97.3579	61.6042	35.7537	394.543	19
MB21D2	D35 Protocol 3	2.4505	1.28247	62820477	0.729501	0	0	87.5269	40.4181	47.1088	394.323	3
RNF144A	D35 Protocol 3	2.12709	1.28243	66233990	0.769141	0	0	91.275	30.5375	60.7375	394.311	2
ACTR2	D35 Protocol 3	3.43418	1.28084	6.42631e+07	0.746253	0	0	98.2181	67.7124	30.5057	393.823	2
HSP90AB1	D35 Protocol 3	2.73748	1.28015	6.30323e+07	0.731961	0	0	96.3134	51.8295	44.4839	393.608	6
TMEM123	D35 Protocol 3	1.98836	1.27948	6.83362e+07	0.793552	0	0	92.1966	29.6832	62.5134	393.403	11
IQGAP2	D35 Protocol 3	3.89814	1.27932	62216236	0.722485	0	0	98.2488	73.1819	25.067	393.354	5
FARP1	D35 Protocol 3	1.89276	1.27903	6.68455e+07	0.776242	0	0	82.6728	21.9912	60.6816	393.266	13
ANKRD44	D35 Protocol 3	4.71746	1.27638	6.11679e+07	0.71031	0	0	98.679	80.1444	18.5346	392.45	2
VWA8	D35 Protocol 3	2.38719	1.27254	6.45912e+07	0.750064	0	0	94.3472	42.8447	51.5024	391.268	13
KAT2B	D35 Protocol 3	2.90632	1.26714	60703397	0.704917	0	0	96.6206	52.9029	43.7177	389.61	3
RICTOR	D35 Protocol 3	2.96136	1.26503	6.24011e+07	0.724631	0	0	97.2657	57.1666	40.0991	388.961	5
ITK	D35 Protocol 3	2.43909	1.26347	63221456	0.734158	0	0	94.7465	41.4311	53.3155	388.481	5
MAP4	D35 Protocol 3	3.32043	1.26234	62775303	0.728977	0	0	98.0645	64.9909	33.0736	388.134	3
GFOD1	D35 Protocol 3	2.54491	1.26229	62442192	0.725108	0	0	94.5929	42.8069	51.786	388.119	6
ID2	D35 Protocol 3	2.17589	1.2617	65940624	0.765734	0	0	93.0568	36.8083	56.2486	387.936	2
RYK	D35 Protocol 3	1.78715	1.25867	70023665	0.813148	0	0	89.8003	23.5485	66.2518	387.006	3
MPZL3	D35 Protocol 3	1.55447	1.25824	72755840	0.844875	0	0	85.3149	14.4844	70.8305	386.873	11
TRAF5	D35 Protocol 3	2.2141	1.25745	65590690	0.76167	0	0	94.6544	37.1334	57.521	386.631	1
ST7	D35 Protocol 3	2.16329	1.25585	65196496	0.757093	0	0	91.4593	34.3778	57.0815	386.139	7
ATXN10	D35 Protocol 3	2.90766	1.25357	6.23822e+07	0.724412	0	0	96.682	56.4862	40.1958	385.436	22
ELOVL6	D35 Protocol 3	2.43258	1.2528	63222036	0.734164	0	0	92.596	42.4894	50.1066	385.199	4
PLXND1	D35 Protocol 3	1.46251	1.24937	7.13022e+07	0.827995	0	0	76.5591	9.30224	67.2569	384.147	3
ATM	D35 Protocol 3	2.67596	1.24881	6.23662e+07	0.724226	0	0	96.7127	50.1777	46.5351	383.973	11
ACTN4	D35 Protocol 3	3.25925	1.24617	6.34848e+07	0.737215	0	0	97.9416	65.9624	31.9793	383.162	19
CCM2	D35 Protocol 3	2.44614	1.24578	63833615	0.741266	0	0	95.5453	45.1882	50.3571	383.042	7
IFITM1	D35 Protocol 3	1.6503	1.24553	7.11139e+07	0.825808	0	0	86.6052	19.6099	66.9953	382.965	11
RNF157	D35 Protocol 3	1.71749	1.23565	6.96732e+07	0.809078	0	0	86.4516	20.9593	65.4923	379.926	17
PPP3CA	D35 Protocol 3	4.08641	1.23529	62900000	0.730425	0	0	98.5868	77.0336	21.5532	379.816	4
SPTSSB	D35 Protocol 3	1.30254	1.23186	74365871	0.863572	0	0	76.8356	3.58709	73.2485	378.761	3
PTPN4	D35 Protocol 3	2.76959	1.23	61046443	0.7089	0	0	97.2965	52.6194	44.677	378.189	2
TTLL3	D35 Protocol 3	1.69341	1.22966	70729444	0.821344	0	0	88.6329	21.3638	67.2691	378.086	3
PRRC2B	D35 Protocol 3	3.56024	1.22716	6.41905e+07	0.74541	0	0	98.341	72.0517	26.2893	377.316	9
CDC42	D35 Protocol 3	2.57408	1.22639	63602484	0.738582	0	0	96.6513	51.1188	45.5325	377.081	1
SMAP2	D35 Protocol 3	2.15143	1.2259	65667436	0.762562	0	0	94.1014	37.3337	56.7677	376.928	1
MFHAS1	D35 Protocol 3	2.22891	1.2256	6.46587e+07	0.750847	0	0	93.0261	38.77	54.2561	376.838	8
EEF1A1	D35 Protocol 3	3.56516	1.22474	6.2808e+07	0.729357	0	0	98.4946	70.7628	27.7318	376.573	6
PTPRC	D35 Protocol 3	4.47144	1.27401	5.99949e+07	0.696689	5.23073e-297	3.701e-296	99.2934	77.3511	21.9423	376.382	1
SEPTIN7	D35 Protocol 3	3.07326	1.22247	61789574	0.71753	0	0	98.341	61.5135	36.8276	375.876	7
RNF125	D35 Protocol 3	2.39015	1.22022	6.28745e+07	0.730129	0	0	95.6068	42.6633	52.9435	375.182	18
ADK	D35 Protocol 3	2.65363	1.21994	6.17502e+07	0.717073	0	0	93.8556	50.3515	43.5041	375.097	10
NIBAN2	D35 Protocol 3	1.73428	1.21691	68884948	0.799925	0	0	86.3594	21.4961	64.8634	374.164	9
UTRN	D35 Protocol 3	4.10078	1.2138	60855129	0.706679	0	0	98.7404	76.1491	22.5913	373.207	6
KIT	D35 Protocol 3	2.45252	1.20856	6.19224e+07	0.719073	0	0	93.2412	36.2186	57.0225	371.598	4
SH3BGRL3	D35 Protocol 3	1.72136	1.20646	6.97597e+07	0.810083	0	0	89.063	23.9341	65.1289	370.951	1
RUNX2	D35 Protocol 3	1.70569	1.20257	64466968	0.748621	0	0	70.2919	19.4247	50.8672	369.756	6
TMEM200A	D35 Protocol 3	2.06901	1.20153	64922912	0.753916	0	0	90.1997	32.9037	57.296	369.435	6
TNRC6C	D35 Protocol 3	2.15701	1.20107	64540389	0.749474	0	0	92.8725	37.02	55.8525	369.294	17
CORO1C	D35 Protocol 3	2.06676	1.19933	6.60291e+07	0.766762	0	0	93.0876	35.7121	57.3754	368.759	12
LGALS1	D35 Protocol 3	1.5009	1.19909	72115482	0.837439	0	0	84.5161	14.9229	69.5932	368.684	22
CAB39	D35 Protocol 3	3.21832	1.19901	6.09731e+07	0.708049	0	0	97.9109	64.2085	33.7024	368.662	2
CCND2	D35 Protocol 3	5.04009	1.53169	58311554	0.677142	4.17214e-242	2.4025e-241	99.6621	74.6371	25.0249	368.555	12
PPIA	D35 Protocol 3	1.93323	1.19734	6.71457e+07	0.779727	0	0	91.9508	31.8945	60.0564	368.148	7
ZFYVE28	D35 Protocol 3	1.93597	1.1914	6.57474e+07	0.76349	0	0	86.851	28.3414	58.5096	366.321	4
MLC1	D35 Protocol 3	1.74297	1.18992	6.88789e+07	0.799855	0	0	89.1244	23.6544	65.4701	365.866	22
KDM4C	D35 Protocol 3	3.16398	1.18836	6.13985e+07	0.712989	0	0	97.3886	64.0233	33.3653	365.386	9
IGF2BP3	D35 Protocol 3	2.59798	1.18819	6.13945e+07	0.712942	0	0	95.8833	49.108	46.7753	365.333	7
UGCG	D35 Protocol 3	1.94933	1.18793	66662440	0.774116	0	0	90.937	30.3636	60.5734	365.254	9
RAP1A	D35 Protocol 3	3.47002	1.18785	6.02382e+07	0.699514	0	0	98.3717	68.2265	30.1452	365.229	1
TXK	D35 Protocol 3	3.20611	1.29319	59097573	0.686269	8.23189e-284	5.52067e-283	95.1152	54.5585	40.5567	365.013	4
NFILZ	D35 Protocol 3	1.67252	1.18609	6.92843e+07	0.804563	0	0	86.851	20.0484	66.8026	364.689	19
HSDL2	D35 Protocol 3	1.58899	1.1834	7.0922e+07	0.82358	0	0	87.404	18.9447	68.4593	363.861	9
ENSG00000281566	D35 Protocol 3	1.86786	1.18315	6.47257e+07	0.751626	0	0	78.4946	24.142	54.3527	363.785	X
SLC27A4	D35 Protocol 3	2.41006	1.18212	6.21918e+07	0.722201	0	0	94.808	45.4604	49.3476	363.467	9
PGK1	D35 Protocol 3	2.28382	1.17833	63914513	0.742206	0	0	95.1767	43.7254	51.4512	362.302	X
ITGB7	D35 Protocol 3	1.93562	1.17524	6.61344e+07	0.767984	0	0	91.275	30.5829	60.6921	361.353	12
CAMK2G	D35 Protocol 3	1.74717	1.17426	6.85279e+07	0.795778	0	0	89.1859	24.5729	64.613	361.052	10
CLTC	D35 Protocol 3	2.82313	1.17034	62331358	0.723821	0	0	97.1121	59.083	38.0291	359.847	17
SEPTIN11	D35 Protocol 3	2.32096	1.16784	6.30917e+07	0.732651	0	0	94.9616	44.3907	50.5709	359.076	4
PFN1	D35 Protocol 3	2.69951	1.16762	60897876	0.707175	0	0	95.7911	53.5191	42.272	359.01	17
UBAC2	D35 Protocol 3	3.05652	1.1668	60268775	0.69987	0	0	97.6344	61.5135	36.121	358.757	13
PLCG1	D35 Protocol 3	1.3979	1.16515	72873453	0.846241	0	0	82.7957	10.5609	72.2348	358.25	20
CD99	D35 Protocol 3	1.85674	1.16214	6.70487e+07	0.778601	0	0	90.7834	29.6681	61.1153	357.324	X
MREG	D35 Protocol 3	1.50047	1.16179	70891428	0.823225	0	0	83.5637	16.1551	67.4086	357.217	2
JAML	D35 Protocol 3	1.4398	1.15906	69058872	0.801944	0	0	73.9478	10.5194	63.4284	356.377	11
CD52	D35 Protocol 3	1.56188	1.15789	70541718	0.819164	0	0	86.5438	19.6099	66.9339	356.018	1
SLC20A2	D35 Protocol 3	2.11357	1.15701	6.39826e+07	0.742996	0	0	91.1828	37.7684	53.4144	355.747	8
DIP2A	D35 Protocol 3	2.50164	1.15505	61943889	0.719322	0	0	95.4224	49.7694	45.653	355.146	21
WDR1	D35 Protocol 3	2.7298	1.15487	6.15456e+07	0.714697	0	0	96.5591	56.2632	40.2959	355.088	4
MYO5A	D35 Protocol 3	2.34235	1.15104	6.21437e+07	0.721642	0	0	94.9616	44.1601	50.8015	353.913	15
MYO9A	D35 Protocol 3	1.90267	1.14922	65650507	0.762365	0	0	89.4316	30.3409	59.0907	353.351	15
RCOR3	D35 Protocol 3	2.13632	1.14861	63932436	0.742414	0	0	94.2243	39.4391	54.7852	353.166	1
ANXA2	D35 Protocol 3	1.83213	1.14521	66449955	0.771649	0	0	88.5407	28.417	60.1237	352.119	15
HELZ	D35 Protocol 3	2.96737	1.14342	60636921	0.704145	0	0	97.3579	61.6231	35.7348	351.569	17
ASCC3	D35 Protocol 3	3.03107	1.15242	5.99604e+07	0.696289	2.12479e-306	1.56755e-305	97.1429	61.0637	36.0792	351.263	6
FDFT1	D35 Protocol 3	1.74579	1.14078	67484601	0.783663	0	0	87.5576	26.8408	60.7168	350.757	8
TTC13	D35 Protocol 3	1.95563	1.13805	6.54693e+07	0.76026	0	0	92.043	34.0603	57.9827	349.918	1
STK10	D35 Protocol 3	3.39544	1.13778	6.04643e+07	0.70214	0	0	97.6344	69.2282	28.4063	349.836	5
LSS	D35 Protocol 3	1.45993	1.13174	6.98311e+07	0.810911	0	0	80.0307	15.6411	64.3897	347.978	21
PRKACB	D35 Protocol 3	1.83172	1.13173	66455383	0.771712	0	0	90.169	29.585	60.584	347.975	1
SELPLG	D35 Protocol 3	1.58004	1.13128	70092831	0.813951	0	0	88.0184	20.5246	67.4938	347.835	12
SSBP2	D35 Protocol 3	2.41831	1.13032	6.09187e+07	0.707417	0	0	92.5346	44.901	47.6336	347.54	5
RAB8B	D35 Protocol 3	2.65595	1.12913	6.03094e+07	0.700342	0	0	96.5284	53.2696	43.2588	347.174	15
LINC01814	D35 Protocol 3	1.36811	1.12766	68095918	0.790762	0	0	70.169	11.1355	59.0335	346.722	2
PECAM1	D35 Protocol 3	2.27293	1.12757	6.13732e+07	0.712695	0	0	87.1889	39.2841	47.9048	346.694	17
KCNAB2	D35 Protocol 3	2.17293	1.12474	6.31037e+07	0.73279	0	0	92.9647	39.3824	53.5823	345.826	1
ZHX3	D35 Protocol 3	1.50429	1.12173	69719887	0.809621	0	0	83.1336	17.6368	65.4968	344.901	20
SPRED1	D35 Protocol 3	1.74164	1.12169	66338911	0.770359	0	0	84.5776	24.5842	59.9934	344.888	15
STK39	D35 Protocol 3	2.48176	1.12008	60370698	0.701053	0	0	95.1152	47.7283	47.3869	344.394	2
PTGER3	D35 Protocol 3	1.35722	1.11921	67002590	0.778066	0	0	66.7281	9.46477	57.2633	344.126	1
GAPDH	D35 Protocol 3	2.22763	1.11737	6.20378e+07	0.720412	0	0	91.8894	42.1908	49.6986	343.559	12
PALD1	D35 Protocol 3	1.43898	1.11585	6.98698e+07	0.811361	0	0	80.1229	14.526	65.5969	343.092	10
PSD4	D35 Protocol 3	2.49314	1.11467	6.02961e+07	0.700187	0	0	95.3917	49.1344	46.2573	342.728	2
SLC25A5	D35 Protocol 3	1.63188	1.11457	6.83546e+07	0.793766	0	0	87.0353	23.9416	63.0937	342.698	X
MYO1G	D35 Protocol 3	2.07642	1.11376	63664797	0.739306	0	0	93.3026	38.1879	55.1147	342.448	7
HMGB1	D35 Protocol 3	2.33456	1.11169	61690857	0.716384	0	0	95.023	46.3638	48.6593	341.813	13
ZNF608	D35 Protocol 3	1.3595	1.10817	71118221	0.825859	0	0	79.3548	10.9805	68.3743	340.731	5
CCR6	D35 Protocol 3	1.70927	1.10703	6.63036e+07	0.769949	0	0	84.3011	24.9622	59.3389	340.38	6
FOXN3	D35 Protocol 3	4.42543	1.10289	6.09761e+07	0.708083	0	0	99.0169	83.1532	15.8637	339.107	14
CD53	D35 Protocol 3	2.45151	1.10109	60580915	0.703494	0	0	95.9447	49.4897	46.455	338.554	1
MAPK8	D35 Protocol 3	2.08469	1.09613	6.27879e+07	0.729123	0	0	89.8618	38.3958	51.4659	337.028	10
USP20	D35 Protocol 3	1.84585	1.09595	65464258	0.760202	0	0	89.5853	31.1007	58.4846	336.973	9
TMSB4X	D35 Protocol 3	5.10844	1.11857	6.02055e+07	0.699134	3.19759e-302	2.3085e-301	99.6313	88.2862	11.3451	336.283	X
ARHGAP12	D35 Protocol 3	1.48054	1.0928	69851798	0.811152	0	0	83.9631	16.5445	67.4187	336.003	10
RPL3	D35 Protocol 3	2.25015	1.09257	61806595	0.717728	0	0	95.1459	44.6931	50.4529	335.935	22
REV3L	D35 Protocol 3	2.13455	1.08815	62251295	0.722892	0	0	92.2273	39.1556	53.0718	334.574	6
CAP1	D35 Protocol 3	2.78803	1.11221	59741550	0.693747	2.66566e-302	1.92549e-301	97.0814	57.726	39.3554	334.46	1
GLIPR2	D35 Protocol 3	1.87612	1.0851	65054948	0.755449	0	0	90.8141	31.6488	59.1654	333.638	9
CALR	D35 Protocol 3	2.43301	1.08288	6.07801e+07	0.705808	0	0	91.6436	49.4973	42.1463	332.955	19
CASS4	D35 Protocol 3	1.40333	1.08152	6.89305e+07	0.800453	0	0	77.4808	14.2047	63.2761	332.536	20
ZDHHC20	D35 Protocol 3	2.30391	1.08014	6.11917e+07	0.710587	0	0	94.5622	46.0198	48.5424	332.112	13
ZNF75D	D35 Protocol 3	2.30297	1.0797	6.09534e+07	0.70782	0	0	94.255	44.3378	49.9172	331.976	X
MALT1	D35 Protocol 3	1.70633	1.07817	66963250	0.777609	0	0	89.2473	27.0638	62.1835	331.506	18
SLC38A1	D35 Protocol 3	3.2908	1.14359	59662473	0.692829	2.16645e-291	1.49961e-290	98.0952	66.0002	32.0951	331.441	12
PACSIN2	D35 Protocol 3	2.23613	1.07749	61584166	0.715145	0	0	92.7496	43.9031	48.8465	331.298	22
FAM214A	D35 Protocol 3	2.01696	1.07705	6.32218e+07	0.734162	0	0	91.2442	36.5891	54.6552	331.161
CPT1A	D35 Protocol 3	2.04245	1.07685	6.33133e+07	0.735224	0	0	93.3026	39.1329	54.1697	331.101	11
CD244	D35 Protocol 3	1.94563	1.07607	6.38525e+07	0.741485	0	0	91.6743	33.7768	57.8975	330.862	1
RUNX3	D35 Protocol 3	3.61125	1.31266	58447290	0.678718	1.58606e-253	9.51126e-253	97.1736	62.0653	35.1083	330.819	1
LINC01588	D35 Protocol 3	1.75028	1.07331	6.56711e+07	0.762604	0	0	87.2811	27.7026	59.5785	330.013	14
SLK	D35 Protocol 3	2.16909	1.0732	62137734	0.721573	0	0	94.7773	43.064	51.7133	329.979	10
EHD4	D35 Protocol 3	1.40346	1.07159	6.92736e+07	0.804438	0	0	79.1705	15.1837	63.9868	329.482	15
TBC1D4	D35 Protocol 3	1.73985	1.07017	64643955	0.750676	0	0	82.3963	26.9504	55.4459	329.048	13
MT-ND5	D35 Protocol 3	4.22928	1.07017	61284088	0.71166	0	0	99.2934	81.936	17.3574	329.047	MT
NPM1	D35 Protocol 3	2.19039	1.06664	62292973	0.723376	0	0	94.7465	43.4382	51.3084	327.961	5
RAC2	D35 Protocol 3	2.176	1.06558	61835108	0.718059	0	0	94.9002	43.166	51.7341	327.635	22
SNX9	D35 Protocol 3	1.74051	1.06431	65872376	0.764941	0	0	87.8341	28.4435	59.3906	327.243	6
ZFHX3	D35 Protocol 3	2.56732	1.10295	5.91407e+07	0.686769	2.51216e-297	1.78023e-296	90.5991	47.8795	42.7196	326.198	16
MDM2	D35 Protocol 3	2.17529	1.06075	6.16974e+07	0.716459	0	0	93.1797	42.5045	50.6752	326.149	12
RHOH	D35 Protocol 3	2.39349	1.05696	5.95494e+07	0.691516	0	0	93.9478	46.4658	47.4819	324.986	4
MAST2	D35 Protocol 3	1.73337	1.05434	65392160	0.759365	0	0	87.0046	28.5455	58.4591	324.179	1
PKIA	D35 Protocol 3	1.15593	1.05413	72314812	0.839754	0	0	74.0092	4.65679	69.3524	324.116	8
PKIB	D35 Protocol 3	1.57718	1.05151	6.62279e+07	0.76907	0	0	80.9217	21.651	59.2706	323.309	6
LDLR	D35 Protocol 3	1.59245	1.05046	6.56918e+07	0.762844	0	0	80	22.7472	57.2528	322.988	19
DISC1	D35 Protocol 3	2.10906	1.05044	61505785	0.714234	0	0	89.9232	37.7457	52.1775	322.981	1
ATP8A1	D35 Protocol 3	2.2655	1.04835	60422421	0.701654	0	0	93.3948	44.2622	49.1326	322.337	4
GOLIM4	D35 Protocol 3	2.05527	1.04686	62262570	0.723023	0	0	91.7972	39.5298	52.2674	321.881	3
ERO1A	D35 Protocol 3	1.79305	1.04603	6.53714e+07	0.759124	0	0	91.9816	32.4501	59.5315	321.625	14
TRG-AS1	D35 Protocol 3	2.44188	1.06563	58872684	0.683658	3.17953e-303	2.31047e-302	90.2611	41.106	49.1551	321.432	7
CAPG	D35 Protocol 3	1.76554	1.04251	6.53131e+07	0.758446	0	0	89.8925	30.7756	59.1168	320.542	2
PRPF8	D35 Protocol 3	2.04386	1.04158	6.27321e+07	0.728475	0	0	93.3641	41.3744	51.9897	320.257	17
HNRNPK	D35 Protocol 3	2.41643	1.04142	6.03404e+07	0.700702	0	0	95.7604	52.2301	43.5303	320.208	9
FAM126A	D35 Protocol 3	2.00614	1.03948	62551168	0.726374	0	0	91.3978	37.1787	54.2191	319.611
HKDC1	D35 Protocol 3	1.09328	1.03896	67873756	0.788182	0	0	60.553	2.69504	57.858	319.449	10
CALCOCO2	D35 Protocol 3	1.70637	1.03782	6.61489e+07	0.768152	0	0	90.5376	29.5585	60.9791	319.098	17
CDC27	D35 Protocol 3	2.3211	1.03663	6.03094e+07	0.700342	0	0	95.2688	48.5939	46.6749	318.733	17
INPP5F	D35 Protocol 3	1.67571	1.03296	6.60413e+07	0.766903	0	0	88.172	26.9088	61.2632	317.605	10
CLSTN3	D35 Protocol 3	1.99294	1.03264	6.2708e+07	0.728196	0	0	92.8111	38.1275	54.6836	317.508	12
RACK1	D35 Protocol 3	1.91176	1.03134	63664528	0.739303	0	0	93.2719	37.0237	56.2482	317.107	5
DGKD	D35 Protocol 3	2.08488	1.02862	6.18457e+07	0.718182	0	0	92.4731	40.6184	51.8547	316.27	2
CLDND1	D35 Protocol 3	1.56124	1.02842	6.74181e+07	0.782891	0	0	86.851	23.798	63.053	316.21	3
SAR1A	D35 Protocol 3	1.70118	1.02675	6.58518e+07	0.764702	0	0	89.278	30.4884	58.7897	315.695	10
RESF1	D35 Protocol 3	2.50239	1.06491	59283745	0.688431	3.91907e-297	2.77485e-296	95.8833	50.1399	45.7434	314.741	12
EPS8	D35 Protocol 3	1.4024	1.02221	67974284	0.78935	0	0	78.894	16.862	62.032	314.301	12
LIN28B	D35 Protocol 3	1.94707	1.02001	62444341	0.725133	0	0	90.2304	36.2753	53.9551	313.623	6
CD3D	D35 Protocol 3	1.29515	1.01984	7.00062e+07	0.812945	0	0	79.3548	13.7436	65.6113	313.572	11
MKNK1	D35 Protocol 3	2.07699	1.01648	6.15654e+07	0.714927	0	0	93.8249	41.2912	52.5337	312.538	1
PATJ	D35 Protocol 3	2.0708	1.01465	61220132	0.710917	0	0	90.3226	39.3748	50.9478	311.976	1
ME1	D35 Protocol 3	1.71364	1.01362	62795856	0.729215	0	0	77.3579	26.4174	50.9405	311.659	6
CRACR2A	D35 Protocol 3	2.17292	1.01046	6.0389e+07	0.701266	0	0	93.0568	43.5553	49.5015	310.688	12
NKG7	D35 Protocol 3	1.73339	1.01023	6.45578e+07	0.749676	0	0	88.2642	28.4661	59.7981	310.616	19
HOOK3	D35 Protocol 3	2.11582	1.00944	6.10124e+07	0.708505	0	0	94.2857	43.5705	50.7153	310.373	8
RPL10	D35 Protocol 3	1.54136	1.00833	67516417	0.784033	0	0	87.957	24.966	62.991	310.032	X
SESN1	D35 Protocol 3	1.64899	1.00829	65301605	0.758313	0	0	85.9601	27.6232	58.3368	310.02	6
ABLIM1	D35 Protocol 3	1.45062	1.00803	6.82055e+07	0.792035	0	0	83.6559	19.2546	64.4013	309.939	10
FDPS	D35 Protocol 3	1.49129	1.00659	67027653	0.778357	0	0	82.4885	22.5695	59.9189	309.498	1
FOCAD	D35 Protocol 3	2.20669	1.00481	60093519	0.697835	0	0	93.6713	45.1089	48.5624	308.952	9
CASP8	D35 Protocol 3	2.23774	1.00374	6.00413e+07	0.697228	0	0	94.1935	46.6926	47.5009	308.623	2
SMAP1	D35 Protocol 3	2.18227	1.00144	60338908	0.700684	0	0	94.7158	45.5624	49.1534	307.914	6
ANXA6	D35 Protocol 3	1.88889	1.00111	6.3063e+07	0.732317	0	0	90.2919	36.1657	54.1261	307.813	5
EIF4G2	D35 Protocol 3	2.99941	1.06946	59550911	0.691534	1.13689e-288	7.76756e-288	98.0031	64.5033	33.4997	307.051	11
FYB1	D35 Protocol 3	2.27156	0.997524	59086802	0.686144	0	0	88.8479	41.775	47.0729	306.71	5
SNTB2	D35 Protocol 3	1.56042	0.995731	66750976	0.775144	0	0	87.3118	25.0529	62.2589	306.158	16
CCDC88C	D35 Protocol 3	2.47705	1.04747	5.92386e+07	0.687907	1.23387e-293	8.62348e-293	96.129	51.2133	44.9157	305.93	14
KLHL4	D35 Protocol 3	1.21512	0.994328	65524465	0.760901	0	0	62.8879	8.90535	53.9825	305.727	X
GML	D35 Protocol 3	1.07142	0.994293	68862549	0.799665	0	0	64.3318	3.90082	60.431	305.717	8
TENT5C	D35 Protocol 3	1.218	0.993472	71709383	0.832723	0	0	80.6759	10.7764	69.8995	305.464	1
C9orf78	D35 Protocol 3	1.54397	0.993029	66938002	0.777316	0	0	87.2811	25.3742	61.9069	305.328	9
TMEM131L	D35 Protocol 3	2.19655	0.990468	60187881	0.69893	0	0	93.4255	43.6196	49.8059	304.54	4
KATNAL1	D35 Protocol 3	1.34138	0.989046	6.85824e+07	0.796412	0	0	80.1536	17.0963	63.0573	304.103	13
NOS1AP	D35 Protocol 3	1.18806	0.988967	67424446	0.782965	0	0	66.8203	7.73738	59.0829	304.079	1
PRDX1	D35 Protocol 3	1.2061	0.988048	7.01344e+07	0.814434	0	0	76.0369	10.8255	65.2113	303.796	1
PREP	D35 Protocol 3	2.00807	0.986753	6.14848e+07	0.713991	0	0	93.3333	40.4256	52.9077	303.398	6
ARHGEF9	D35 Protocol 3	1.59276	0.986484	6.54628e+07	0.760185	0	0	85.2227	26.7917	58.4311	303.315	X
CFL1	D35 Protocol 3	2.13999	0.985574	60074999	0.697619	0	0	93.3641	44.213	49.151	303.036	11
PLEC	D35 Protocol 3	1.44931	0.984551	6.81579e+07	0.791482	0	0	84.1782	18.9711	65.2071	302.721	8
SACM1L	D35 Protocol 3	2.16268	0.981762	5.98585e+07	0.695105	0	0	94.8387	45.003	49.8357	301.863	3
SPTAN1	D35 Protocol 3	1.97688	0.981535	6.17437e+07	0.716998	0	0	92.6882	40.1799	52.5083	301.794	9
ATXN1	D35 Protocol 3	2.77777	1.11628	5.86263e+07	0.680796	1.04202e-271	6.68011e-271	92.6267	51.8332	40.7935	301.591	6
EIF2AK3	D35 Protocol 3	1.65652	0.9791	64512071	0.749145	0	0	85.6528	29.1389	56.5139	301.045	2
ARPP19	D35 Protocol 3	1.71883	0.97844	64652593	0.750777	0	0	90.7527	32.2725	58.4802	300.842	15
TARS3	D35 Protocol 3	1.52161	0.977488	66097707	0.767558	0	0	83.871	23.7111	60.1599	300.549	15
SLC20A1	D35 Protocol 3	1.75029	0.976447	63990320	0.743086	0	0	89.3088	32.0532	57.2555	300.229	2
RPL14	D35 Protocol 3	1.75714	0.97374	6.39737e+07	0.742894	0	0	91.9508	33.4858	58.4651	299.397	3
CBX3	D35 Protocol 3	1.84506	0.973388	6.28298e+07	0.72961	0	0	91.7665	36.5853	55.1812	299.289	7
SYTL2	D35 Protocol 3	1.58091	0.972572	6.49527e+07	0.754262	0	0	82.7035	24.4746	58.2289	299.038	11
SLC38A4-AS1	D35 Protocol 3	1.62544	0.968255	6.25158e+07	0.725963	0	0	75.0845	24.2932	50.7913	297.711	12
MED12L	D35 Protocol 3	1.38237	0.967779	64827250	0.752805	0	0	70.8141	16.9943	53.8199	297.564	3
MSMO1	D35 Protocol 3	1.25847	0.966856	68037773	0.790087	0	0	74.9309	14.4239	60.5069	297.28	4
GRAMD1B	D35 Protocol 3	2.57991	1.07327	5.84069e+07	0.678248	2.70469e-278	1.78251e-277	94.7465	43.7065	51.04	297.026	11
PVT1	D35 Protocol 3	2.4323	1.03628	58736183	0.682073	5.75584e-288	3.92148e-287	89.1244	45.4377	43.6867	296.798	8
MAN1A2	D35 Protocol 3	2.30383	0.993138	5.9297e+07	0.688585	2.53645e-300	1.81938e-299	95.3303	48.7148	46.6154	296.69	1
HPCAL1	D35 Protocol 3	1.86047	0.963837	62135821	0.721551	0	0	87.9263	34.8465	53.0797	296.352	2
RPL15	D35 Protocol 3	1.61649	0.962835	65244001	0.757644	0	0	89.4624	29.5396	59.9228	296.044	3
RBL2	D35 Protocol 3	1.93455	0.961248	6.16393e+07	0.715785	0	0	92.8725	38.5319	54.3406	295.556	16
SYNE2	D35 Protocol 3	2.64417	1.09217	58383278	0.677974	6.07215e-272	3.89572e-271	91.4286	46.8249	44.6037	295.333	14
FARS2	D35 Protocol 3	2.0802	0.959754	59974351	0.696451	0	0	91.4593	42.4176	49.0417	295.097	6
LINC00426	D35 Protocol 3	1.2885	0.959402	6.80112e+07	0.789779	0	0	77.1121	15.0476	62.0645	294.988	13
RPS4X	D35 Protocol 3	1.84497	0.958379	6.24597e+07	0.725312	0	0	92.2888	36.9255	55.3633	294.674	X
SVIL	D35 Protocol 3	1.97354	0.958203	6.09386e+07	0.707648	0	0	87.3118	33.9621	53.3498	294.62	10
SCAPER	D35 Protocol 3	2.45724	1.03432	58953754	0.684599	2.93238e-286	1.98535e-285	93.8249	49.8034	44.0214	294.474	15
RPS12	D35 Protocol 3	1.75632	0.956011	6.34264e+07	0.736538	0	0	90.8141	33.7466	57.0675	293.946	6
WWOX	D35 Protocol 3	3.30681	1.15367	5.85009e+07	0.67934	1.72956e-255	1.04587e-254	93.6098	62.2505	31.3593	293.011	16
RPL13A	D35 Protocol 3	2.13964	0.952781	5.94371e+07	0.690212	0	0	94.6851	45.3357	49.3494	292.953	19
SUMF1	D35 Protocol 3	2.2895	0.984468	5.90605e+07	0.685839	2.55314e-298	1.81615e-297	90.3533	46.0085	44.3448	292.132	3
N4BP2	D35 Protocol 3	1.68186	0.950085	64004279	0.743248	0	0	89.0323	31.422	57.6103	292.124	4
HRH2	D35 Protocol 3	1.06668	0.949396	6.89219e+07	0.800353	0	0	66.2366	4.56985	61.6667	291.912	5
YWHAB	D35 Protocol 3	1.97755	0.94834	6.09535e+07	0.707821	0	0	93.0568	41.809	51.2478	291.587	20
LDHB	D35 Protocol 3	1.55957	0.947871	6.52594e+07	0.757824	0	0	86.5438	27.6119	58.9319	291.443	12
GPR68	D35 Protocol 3	1.5378	0.947041	65723770	0.763216	0	0	86.2673	25.4763	60.791	291.188	14
SRP72	D35 Protocol 3	1.61435	0.94635	6.50028e+07	0.754843	0	0	89.2473	30.1708	59.0765	290.976	4
SLC16A10	D35 Protocol 3	1.03934	0.946122	6.57268e+07	0.763251	0	0	57.2657	3.85168	53.4141	290.905	6
RPL7A	D35 Protocol 3	1.72277	0.945705	6.36062e+07	0.738625	0	0	91.0599	33.4366	57.6233	290.777	9
LINC01138	D35 Protocol 3	2.10214	0.944288	5.95311e+07	0.691303	0	0	91.5207	42.9317	48.5891	290.342	1
ARL6IP5	D35 Protocol 3	1.9376	0.94326	61020503	0.708599	0	0	92.7496	39.904	52.8456	290.025	3
IGF2R	D35 Protocol 3	3.13358	1.11393	58709768	0.681766	9.57672e-262	5.92786e-261	97.9109	62.4924	35.4185	289.875	6
LRRC8C	D35 Protocol 3	1.57282	0.94266	6.39311e+07	0.742399	0	0	81.0138	24.5086	56.5052	289.841	1
PDIA3	D35 Protocol 3	2.52536	1.02465	5.90681e+07	0.685926	8.07621e-284	5.41715e-283	94.8387	53.8366	41.0022	289.223	15
ANKRD13C	D35 Protocol 3	1.75842	0.940634	6.30241e+07	0.731866	0	0	90.5376	34.7596	55.778	289.218	1
HSP90AA1	D35 Protocol 3	2.83731	1.06448	58985155	0.684964	3.55712e-273	2.29467e-272	97.1736	60.1414	37.0322	289.154	14
LDLRAD3	D35 Protocol 3	1.39573	0.93912	6.17845e+07	0.717471	0	0	63.9324	17.7464	46.186	288.752	11
SPIN1	D35 Protocol 3	1.75318	0.939088	6.29572e+07	0.731089	0	0	89.8003	34.1246	55.6757	288.742	9
POLR2B	D35 Protocol 3	1.89436	0.937429	6.1697e+07	0.716455	0	0	92.1966	39.9871	52.2095	288.233	4
GSTP1	D35 Protocol 3	1.24782	0.937398	6.941e+07	0.806022	0	0	80.8602	15.1459	65.7143	288.223	11
RPS18	D35 Protocol 3	1.59936	0.936584	64717480	0.75153	0	0	88.4178	29.6228	58.795	287.973	CHR_HSCHR6_MHC_QBL_CTG1
RPS3	D35 Protocol 3	1.91739	0.936556	6.126e+07	0.71138	0	0	93.8249	39.7717	54.0532	287.964	11
TIAM2	D35 Protocol 3	1.95058	0.933161	6.04974e+07	0.702525	0	0	87.7112	39.5903	48.121	286.92	6
ARPC5	D35 Protocol 3	1.74361	0.931942	6.30577e+07	0.732257	0	0	90.7527	34.5328	56.2199	286.545	1
LONP2	D35 Protocol 3	1.93269	0.92833	60865955	0.706804	0	0	92.8418	40.8792	51.9626	285.435	16
KLRC3	D35 Protocol 3	1.71992	0.927404	62578294	0.726689	0	0	86.8817	30.3598	56.5219	285.15	12
PEAK1	D35 Protocol 3	1.8803	0.926753	61162347	0.710246	0	0	88.2335	35.8709	52.3626	284.95	15
NCKAP1	D35 Protocol 3	1.31765	0.924045	68297639	0.793105	0	0	82.3963	17.2929	65.1034	284.117	2
TESC	D35 Protocol 3	2.04676	0.920988	59353713	0.689244	0	0	91.2442	40.9283	50.3159	283.177	12
RPS15A	D35 Protocol 3	1.79031	0.918517	62168036	0.721925	0	0	91.9508	36.2148	55.736	282.418	16
CSDE1	D35 Protocol 3	2.33362	0.977396	5.91764e+07	0.687185	2.91853e-290	2.01038e-289	96.3748	51.8975	44.4773	282.171	1
BCL9	D35 Protocol 3	1.12599	0.915502	69793582	0.810476	0	0	75.1152	10.0091	65.1061	281.49	1
RPL6	D35 Protocol 3	1.8189	0.91501	6.16713e+07	0.716157	0	0	91.4593	37.912	53.5473	281.339	12
MIA2	D35 Protocol 3	1.94455	0.914937	60420694	0.701634	0	0	91.7972	40.8868	50.9105	281.317	14
RPL5	D35 Protocol 3	1.91272	0.913892	6.06095e+07	0.703827	0	0	92.8725	40.3349	52.5376	280.995	1
SYK	D35 Protocol 3	2.29168	0.985908	5.87024e+07	0.68168	1.5601e-286	1.058e-285	92.7189	45.09	47.6289	280.96	9
MICAL3	D35 Protocol 3	1.76333	0.912089	6.11602e+07	0.710222	0	0	83.3487	33.9016	49.4471	280.441	22
PJA2	D35 Protocol 3	1.80134	0.91195	62020717	0.720214	0	0	92.2581	37.1371	55.1209	280.398	5
DGLUCY	D35 Protocol 3	1.88638	0.911338	60811227	0.706169	0	0	90.6298	38.6453	51.9845	280.21	14
HSPA5	D35 Protocol 3	1.9144	0.910356	60190159	0.698957	0	0	87.2811	39.4769	47.8042	279.908	9
RPS8	D35 Protocol 3	1.8929	0.909203	6.04889e+07	0.702426	0	0	92.5038	39.1783	53.3256	279.554	1
HMGCR	D35 Protocol 3	1.46428	0.908292	64573100	0.749854	0	0	80.553	24.7883	55.7647	279.274	5
SERINC5	D35 Protocol 3	1.31515	0.908178	65476761	0.760347	0	0	73.4869	16.7297	56.7573	279.239	5
RPL19	D35 Protocol 3	1.76014	0.907283	62019184	0.720196	0	0	91.4286	35.5723	55.8563	278.963	17
IFITM2	D35 Protocol 3	1.15807	0.907121	69938676	0.812161	0	0	78.8633	12.8591	66.0042	278.914	11
DDX5	D35 Protocol 3	3.23367	1.02612	59199238	0.68745	4.44071e-273	2.86287e-272	98.3103	69.8669	28.4433	278.636	17
MNAT1	D35 Protocol 3	2.73221	1.07885	58420394	0.678405	4.60606e-259	2.82306e-258	96.8049	55.5677	41.2372	277.858	14
CYTIP	D35 Protocol 3	1.57894	0.902626	6.42069e+07	0.745601	0	0	86.6974	28.3679	58.3295	277.531	2
CD63	D35 Protocol 3	1.53286	0.901288	64869160	0.753292	0	0	86.9124	27.4002	59.5122	277.12	12
KLRC4-KLRK1	D35 Protocol 3	1.65017	0.900565	6.26343e+07	0.72734	0	0	84.1782	28.5946	55.5835	276.898	12
STIM1	D35 Protocol 3	3.04524	1.09858	58442704	0.678664	2.45448e-253	1.47126e-252	97.3579	62.0918	35.2661	276.657	11
ATP5PB	D35 Protocol 3	1.28177	0.897584	6.84081e+07	0.794387	0	0	83.7174	19.2962	64.4212	275.981	1
INSC	D35 Protocol 3	1.16522	0.896214	6.50414e+07	0.755292	0	0	64.639	10.731	53.908	275.56	11
HMG20A	D35 Protocol 3	1.42801	0.896006	66171302	0.768413	0	0	86.2673	24.6447	61.6226	275.496	15
SCART1	D35 Protocol 3	1.12975	0.893939	62236620	0.722721	0	0	56.129	11.0221	45.107	274.86	10
KLF13	D35 Protocol 3	1.8576	0.893713	60896699	0.707161	0	0	91.7051	38.8872	52.8179	274.791	15
LRRC37A4P	D35 Protocol 3	1.29944	0.892497	66704737	0.774607	0	0	79.0169	18.8766	60.1403	274.417	17
CDC123	D35 Protocol 3	1.69618	0.892247	62463487	0.725356	0	0	88.8786	34.4421	54.4366	274.34	10
SGO1-AS1	D35 Protocol 3	1.40704	0.892143	61015280	0.708538	0	0	64.2704	19.5268	44.7436	274.308	3
ARCN1	D35 Protocol 3	1.51261	0.891758	64881617	0.753436	0	0	87.8034	28.4964	59.307	274.19	11
CCR1	D35 Protocol 3	1.73931	0.891164	6.1508e+07	0.71426	0	0	85.1306	32.6731	52.4575	274.007	3
CLIC1	D35 Protocol 3	1.37467	0.890215	6.65144e+07	0.772397	0	0	84.2396	22.9173	61.3223	273.716	CHR_HSCHR6_MHC_QBL_CTG1
INF2	D35 Protocol 3	1.04639	0.889562	69803609	0.810593	0	0	71.49	7.0192	64.4708	273.515	14
TSC22D3	D35 Protocol 3	0.955127	0.889364	71383288	0.828937	0	0	69.8925	3.16374	66.7287	273.454	X
BIN1	D35 Protocol 3	1.04112	0.88764	71842393	0.834268	0	0	77.02	7.35183	69.6681	272.924	2
MOB1A	D35 Protocol 3	1.8157	0.886711	6.09561e+07	0.707851	0	0	91.7051	38.77	52.935	272.638	2
PRNP	D35 Protocol 3	1.17483	0.886493	69087656	0.802279	0	0	78.8633	14.0497	64.8135	272.571	20
HIPK1	D35 Protocol 3	1.70132	0.886472	6.25459e+07	0.726313	0	0	91.0599	34.8654	56.1945	272.565	1
UBA6-DT	D35 Protocol 3	1.37629	0.886137	65075094	0.755683	0	0	78.679	21.7455	56.9334	272.462	4
COPB1	D35 Protocol 3	1.67314	0.883176	6.26837e+07	0.727913	0	0	90.4762	34.3174	56.1588	271.551	11
CDK8	D35 Protocol 3	1.94459	0.882452	59461813	0.690499	0	0	90.8756	41.6049	49.2706	271.329	13
ELL2	D35 Protocol 3	1.89334	0.880934	60089847	0.697792	0	0	89.8925	38.2635	51.6289	270.862	5
RANBP2	D35 Protocol 3	2.00882	0.880624	5.93844e+07	0.6896	0	0	94.1628	44.6704	49.4924	270.767	2
SSH1	D35 Protocol 3	1.83127	0.880361	6.08079e+07	0.70613	0	0	90.3533	38.3467	52.0066	270.686	12
UBA6	D35 Protocol 3	1.94078	0.879382	59524039	0.691221	0	0	93.3948	42.7427	50.6521	270.385	4
SMARCE1	D35 Protocol 3	1.54093	0.878972	64180502	0.745295	0	0	88.3564	30.031	58.3254	270.259	17
ADAMTS17	D35 Protocol 3	1.02999	0.876558	63316643	0.735263	0	0	54.2243	6.07046	48.1538	269.516	15
DLG5	D35 Protocol 3	1.15482	0.875916	67831585	0.787693	0	0	74.3164	12.878	61.4385	269.319	10
ZNF217	D35 Protocol 3	1.6408	0.874977	6.28828e+07	0.730225	0	0	89.4624	33.1607	56.3016	269.03	20
PPIP5K2	D35 Protocol 3	1.89589	0.870604	5.98368e+07	0.694853	0	0	92.4731	40.8263	51.6468	267.686	5
TMTC4	D35 Protocol 3	1.48668	0.87015	63742306	0.740206	0	0	82.765	26.8597	55.9053	267.546	13
DCAF6	D35 Protocol 3	1.85538	0.869965	6.01375e+07	0.698345	0	0	91.0292	39.3597	51.6695	267.489	1
KLRC1	D35 Protocol 3	1.5976	0.867575	61632325	0.715704	0	0	79.0783	27.0638	52.0145	266.754	12
OSBPL3	D35 Protocol 3	3.33859	1.12181	5.80741e+07	0.674385	3.00425e-239	1.71082e-238	97.4501	65.2026	32.2475	266.73	7
TMEM135	D35 Protocol 3	1.75398	0.866156	61003600	0.708403	0	0	89.0937	36.3849	52.7088	266.318	11
LINC01619	D35 Protocol 3	1.86194	0.86573	5.9604e+07	0.69215	0	0	84.6083	36.7629	47.8454	266.187	12
CD44	D35 Protocol 3	3.36161	1.18079	5.7597e+07	0.668844	8.50547e-227	4.64493e-226	97.5422	61.6344	35.9078	266.07	11
SLC38A2	D35 Protocol 3	1.90949	0.864793	5.99355e+07	0.696	0	0	91.8587	40.9737	50.885	265.899	12
HOPX	D35 Protocol 3	1.02637	0.864172	7.09897e+07	0.824366	0	0	75.9754	8.33081	67.6446	265.708	4
KIDINS220	D35 Protocol 3	1.92451	0.862024	59547424	0.691493	0	0	93.1183	42.463	50.6553	265.048	2
IDI1	D35 Protocol 3	1.30233	0.862003	65882733	0.765062	0	0	79.1705	20.7288	58.4417	265.041	10
PDIA6	D35 Protocol 3	1.55724	0.860954	6.2904e+07	0.730471	0	0	84.977	30.3447	54.6322	264.719	2
LDAH	D35 Protocol 3	1.42124	0.860608	64499770	0.749002	0	0	82.5192	25.2306	57.2886	264.612	2
INTS6	D35 Protocol 3	2.2782	0.956366	5.86355e+07	0.680903	3.41399e-278	2.24924e-277	93.5484	47.9967	45.5517	264.577	13
STAT4	D35 Protocol 3	3.21383	1.22551	5.70969e+07	0.663037	3.43096e-217	1.81211e-216	96.7742	55.0764	41.6978	264.393	2
KLRC2	D35 Protocol 3	1.96573	0.859761	5.87914e+07	0.682714	0	0	88.4178	37.4244	50.9934	264.352	12
ARHGAP22	D35 Protocol 3	1.08361	0.857541	64062621	0.743926	0	0	60.0307	9.16238	50.8683	263.669	10
RECQL	D35 Protocol 3	1.3339	0.857247	6.62433e+07	0.769249	0	0	83.7481	22.8228	60.9253	263.579	12
RREB1	D35 Protocol 3	2.3064	0.958102	5.86602e+07	0.68119	1.24367e-276	8.1506e-276	94.3164	49.2856	45.0308	263.563	6
ANKRD36B	D35 Protocol 3	1.4906	0.856622	6.40229e+07	0.743465	0	0	84.8848	27.6346	57.2502	263.386	2
TMEM63A	D35 Protocol 3	1.39591	0.854837	6.57274e+07	0.763258	0	0	84.7005	23.2839	61.4165	262.838	1
RTF2	D35 Protocol 3	1.5364	0.854473	63684242	0.739532	0	0	87.3425	30.2124	57.1301	262.726	20
XRRA1	D35 Protocol 3	1.47135	0.853306	64258873	0.746205	0	0	85.6836	27.6232	58.0603	262.367	11
TES	D35 Protocol 3	1.8767	0.852801	59577240	0.691839	0	0	92.0737	40.9246	51.1492	262.212	7
FGD4	D35 Protocol 3	1.93397	0.852643	5.88933e+07	0.683897	0	0	86.0215	36.2715	49.75	262.163	12
PUDP	D35 Protocol 3	1.92004	0.855373	5.8904e+07	0.684021	1.46071e-307	1.08404e-306	87.5883	40.316	47.2723	261.714	X
CCL5	D35 Protocol 3	1.20606	0.851091	6.54881e+07	0.760479	0	0	70.5684	13.7247	56.8437	261.686	17
SH3PXD2A	D35 Protocol 3	1.28838	0.849921	6.41647e+07	0.745111	0	0	69.9232	15.2593	54.6639	261.326	10
GPD1L	D35 Protocol 3	1.07239	0.849455	6.92126e+07	0.80373	0	0	75.576	11.5475	64.0286	261.183	3
ABCA5	D35 Protocol 3	1.30863	0.848702	6.61122e+07	0.767726	0	0	82.1198	21.5906	60.5293	260.951	17
PSME4	D35 Protocol 3	2.11178	0.904326	58895236	0.68392	4.95336e-290	3.40748e-289	92.8725	46.7644	46.1081	260.869	2
STX3	D35 Protocol 3	2.12927	0.90877	58715778	0.681836	2.10917e-288	1.43937e-287	92.1352	44.5268	47.6084	260.673	11
RFLNB	D35 Protocol 3	1.47826	0.847536	64391876	0.747749	0	0	86.1137	26.2398	59.8739	260.593	17
YWHAQ	D35 Protocol 3	1.58742	0.847035	62346989	0.724003	0	0	87.1275	32.0192	55.1083	260.439	2
TKT	D35 Protocol 3	1.5418	0.846397	6.31824e+07	0.733704	0	0	84.8541	29.1087	55.7454	260.243	3
IQSEC1	D35 Protocol 3	1.50452	0.843559	63513965	0.737554	0	0	83.5023	25.7371	57.7652	259.37	3
PIKFYVE	D35 Protocol 3	1.9015	0.843437	5.93812e+07	0.689563	0	0	93.3026	42.565	50.7376	259.333	2
CTSD	D35 Protocol 3	2.0782	0.883402	58780784	0.68259	1.95473e-294	1.36965e-293	92.4424	42.9165	49.5259	258.716	11
NEIL1	D35 Protocol 3	1.26871	0.840884	6.57177e+07	0.763146	0	0	77.8495	18.8804	58.9691	258.548	15
SGPL1	D35 Protocol 3	1.20627	0.839741	67538280	0.784287	0	0	80.4608	17.7842	62.6766	258.196	10
TSPAN18	D35 Protocol 3	1.12082	0.838839	65395308	0.759401	0	0	67.1889	11.9141	55.2748	257.919	11
SLA2	D35 Protocol 3	1.91982	0.853626	58705622	0.681718	1.24638e-303	9.07307e-303	91.8587	38.5319	53.3268	257.831	20
KIF21A	D35 Protocol 3	1.34823	0.837611	6.49764e+07	0.754536	0	0	80.9831	22.2029	58.7802	257.541	12
YBX1	D35 Protocol 3	2.07856	0.899655	58764303	0.682399	1.17848e-287	8.01839e-287	93.3333	45.5473	47.786	257.388	1
HSPD1	D35 Protocol 3	1.69147	0.836505	61083058	0.709326	0	0	86.6667	34.616	52.0507	257.201	2
SH3BP1	D35 Protocol 3	1.52191	0.834298	6.31017e+07	0.732767	0	0	85.8065	29.3657	56.4407	256.523	22
LINC01222	D35 Protocol 3	0.991135	0.833526	68745462	0.798305	0	0	70.0461	8.2023	61.8438	256.285	1
ARF6	D35 Protocol 3	1.56189	0.832677	62604163	0.726989	0	0	88.1106	31.9171	56.1935	256.024	14
ANO10	D35 Protocol 3	1.28874	0.830454	65013709	0.75497	0	0	76.8664	19.3302	57.5362	255.341	3
HSPA9	D35 Protocol 3	1.72717	0.829991	60742041	0.705365	0	0	90.3533	37.8062	52.5471	255.198	5
DUSP10	D35 Protocol 3	1.70829	0.829809	6.07966e+07	0.705999	0	0	87.9877	34.8428	53.145	255.142	1
GZMA	D35 Protocol 3	1.59201	0.8276	59709682	0.693377	0	0	73.702	28.7269	44.9751	254.463	5
RPS23	D35 Protocol 3	1.47368	0.827565	63736070	0.740134	0	0	87.5883	28.7458	58.8425	254.452	5
TMBIM6	D35 Protocol 3	1.69806	0.826921	60802106	0.706063	0	0	89.8003	36.8914	52.9089	254.254	12
CCT6A	D35 Protocol 3	1.43488	0.824218	6.38791e+07	0.741794	0	0	85.4685	28.0125	57.456	253.423	7
MT-RNR1	D35 Protocol 3	8.07212	0.824137	6.4564e+07	0.749748	0	0	99.9693	99.7505	0.218749	253.399	MT
TPP2	D35 Protocol 3	2.30717	0.9506	5.84783e+07	0.679078	1.16867e-267	7.38158e-267	95.2995	50.8051	44.4944	252.985	13
LINC02346	D35 Protocol 3	0.879528	0.822553	67071343	0.778864	0	0	59.2627	2.95963	56.303	252.912	15
H1-4	D35 Protocol 3	1.52637	0.821928	61307772	0.711935	0	0	76.8971	26.8899	50.0072	252.719	6
DGKH	D35 Protocol 3	1.29781	0.821525	6.35137e+07	0.737551	0	0	73.149	19.8556	53.2934	252.595	13
ATP5F1A	D35 Protocol 3	1.43591	0.820615	64044724	0.743718	0	0	86.9739	28.2734	58.7005	252.316	18
RBBP7	D35 Protocol 3	1.65482	0.820614	61039236	0.708817	0	0	88.0184	35.5761	52.4424	252.315	X
BIRC3	D35 Protocol 3	1.52457	0.820494	6.20475e+07	0.720526	0	0	78.9247	26.4326	52.4922	252.278	11
ESYT1	D35 Protocol 3	1.46096	0.819617	63564885	0.738146	0	0	85.9293	28.3112	57.6182	252.009	12
EGLN1	D35 Protocol 3	1.28332	0.81845	65496778	0.76058	0	0	80.4301	21.1332	59.2969	251.65	1
H3-3B	D35 Protocol 3	1.62128	0.81673	61597445	0.715299	0	0	89.063	34.5101	54.5529	251.121	17
DYNC1LI2	D35 Protocol 3	1.62453	0.814886	6.16298e+07	0.715674	0	0	89.9232	35.1792	54.744	250.554	16
PA2G4	D35 Protocol 3	1.39889	0.814488	6.37209e+07	0.739957	0	0	82.98	26.6631	56.3169	250.432	12
ACBD6	D35 Protocol 3	1.87513	0.828798	5.89109e+07	0.684101	9.97863e-304	7.26785e-303	90.1075	41.4764	48.6311	250.412	1
NACA	D35 Protocol 3	1.6497	0.813376	6.1386e+07	0.712844	0	0	90.937	35.7235	55.2136	250.09	12
ENSG00000290948	D35 Protocol 3	0.853573	0.812909	7.13667e+07	0.828744	0	0	68.4485	1.97687	66.4717	249.946	15
GMDS-DT	D35 Protocol 3	2.38869	0.972801	58066069	0.674291	2.6385e-258	1.61186e-257	91.3978	48.3066	43.0912	249.808	6
METTL15	D35 Protocol 3	1.77134	0.80975	5.92888e+07	0.68849	0	0	87.7727	38.3694	49.4033	248.975	11
BZW1	D35 Protocol 3	1.5772	0.809104	6.16601e+07	0.716027	0	0	87.5883	33.6067	53.9816	248.776	2
KCTD9	D35 Protocol 3	1.38545	0.808691	64035596	0.743612	0	0	83.9631	26.1793	57.7838	248.649	8
MAPRE1	D35 Protocol 3	1.38688	0.808241	6.42463e+07	0.746059	0	0	85.0077	26.58	58.4277	248.511	20
RGS6	D35 Protocol 3	1.49949	0.8077	62595192	0.726885	0	0	80.4608	26.3759	54.085	248.345	14
SPRED2	D35 Protocol 3	2.02222	0.869131	5.84852e+07	0.679158	4.3921e-287	2.98347e-286	88.6022	41.9262	46.6759	248.159	2
HNRNPDL	D35 Protocol 3	1.86987	0.816532	59012465	0.685281	2.1313e-304	1.557e-303	92.3195	42.4214	49.8981	247.252	4
OSTF1	D35 Protocol 3	1.9975	0.863826	58631735	0.68086	9.41454e-288	6.41098e-287	92.9032	43.3588	49.5444	247.221	9
ALMS1	D35 Protocol 3	1.51943	0.803714	61908580	0.718912	0	0	83.9939	30.3976	53.5962	247.119	2
NAP1L4	D35 Protocol 3	1.88596	0.826098	58948975	0.684544	1.12676e-300	8.09204e-300	92.6882	42.9052	49.783	247.079	11
GARRE1	D35 Protocol 3	1.20747	0.803373	66494780	0.772169	0	0	80.0307	19.1488	60.8819	247.014	19
BCL11B	D35 Protocol 3	1.04976	0.80317	66674032	0.774251	0	0	68.6636	9.99395	58.6696	246.952	14
TTC3	D35 Protocol 3	2.19641	0.924955	58331030	0.677368	1.8481e-268	1.17072e-267	93.6098	47.4524	46.1575	246.9	21
CD69	D35 Protocol 3	1.21718	0.802222	65634704	0.762181	0	0	77.3272	18.476	58.8512	246.66	12
UBE2V1	D35 Protocol 3	1.6287	0.8016	61178899	0.710438	0	0	90.5376	35.8973	54.6403	246.469	20
TTC37	D35 Protocol 3	1.77793	0.8012	59463801	0.690522	0	0	91.49	39.8397	51.6503	246.346
B3GNT2	D35 Protocol 3	1.30429	0.800737	6.49563e+07	0.754303	0	0	82.0584	23.2688	58.7895	246.204	2
RAD21	D35 Protocol 3	1.71856	0.800017	5.98479e+07	0.694983	0	0	88.3871	37.6928	50.6943	245.982	8
SF3B1	D35 Protocol 3	2.38168	0.95099	5.83922e+07	0.678079	4.29884e-260	2.64659e-259	96.682	53.9613	42.7207	245.904	2
ITGB1	D35 Protocol 3	1.97224	0.853449	58689543	0.681531	1.29764e-289	8.91022e-289	92.5038	43.5213	48.9825	245.836	10
SACS	D35 Protocol 3	1.18396	0.799247	66037953	0.766864	0	0	77.2043	18.1207	59.0836	245.746	13
ENSG00000285920	D35 Protocol 3	1.48744	0.798862	62614102	0.727105	0	0	86.5438	30.6131	55.9307	245.627	15
TUBB	D35 Protocol 3	1.70409	0.798262	5.91318e+07	0.686666	0	0	81.6283	35.5647	46.0636	245.442	CHR_HSCHR6_MHC_QBL_CTG1
JAK1	D35 Protocol 3	3.27658	1.0645	5.78887e+07	0.672231	5.55925e-232	3.08552e-231	98.3717	67.6028	30.7689	245.378	1
CLOCK	D35 Protocol 3	1.61906	0.797907	6.06925e+07	0.70479	0	0	86.5438	34.1019	52.4419	245.333	4
CKAP5	D35 Protocol 3	1.82019	0.797692	5.89622e+07	0.684697	0	0	89.4931	40.2933	49.1998	245.267	11
CRISPLD1	D35 Protocol 3	1.05147	0.796759	64773986	0.752186	0	0	65.2227	12.2921	52.9306	244.98	8
TSNAX	D35 Protocol 3	1.16439	0.794021	6.67247e+07	0.774839	0	0	79.3241	18.2794	61.0447	244.138	1
ENSG00000286046	D35 Protocol 3	1.16404	0.793835	6.12354e+07	0.711095	0	0	60.3994	15.3765	45.0229	244.081	4
PRKDC	D35 Protocol 3	2.85964	1.01428	5.8091e+07	0.67458	4.11601e-242	2.37051e-241	96.8356	61.9897	34.8459	244.06	8
LRBA	D35 Protocol 3	3.27051	1.04111	5.80143e+07	0.67369	9.32601e-236	5.2405e-235	97.8495	67.9165	29.9329	243.911	4
LEXM	D35 Protocol 3	0.818549	0.793183	69562375	0.807791	0	0	63.2873	1.39099	61.8963	243.881	1
PANK3	D35 Protocol 3	1.41306	0.793127	63626352	0.738859	0	0	85.9908	28.2242	57.7666	243.864	5
GALNT11	D35 Protocol 3	1.5782	0.792197	6.162e+07	0.71556	0	0	88.0799	32.9604	55.1195	243.578	7
FYTTD1	D35 Protocol 3	1.46289	0.791949	6.29213e+07	0.730672	0	0	87.4962	30.2124	57.2837	243.501	3
EIF5A	D35 Protocol 3	1.25047	0.791562	6.52036e+07	0.757175	0	0	80.6144	21.772	58.8424	243.382	17
PRKCQ	D35 Protocol 3	1.90988	0.824844	5.85245e+07	0.679615	2.04257e-296	1.44002e-295	87.5576	39.1556	48.402	243.198	10
MYL6	D35 Protocol 3	1.69964	0.790849	60074659	0.697616	0	0	90.1382	37.6096	52.5286	243.163	12
LRP5	D35 Protocol 3	0.949491	0.790822	6.7676e+07	0.785885	0	0	66.8817	7.45389	59.4278	243.155	11
UBE4A	D35 Protocol 3	1.54009	0.789331	61871683	0.718483	0	0	88.172	32.7827	55.3893	242.697	11
FAM126B	D35 Protocol 3	1.77636	0.788856	5.92453e+07	0.687985	0	0	90.722	39.5373	51.1846	242.551
INSIG1	D35 Protocol 3	0.997263	0.787849	66928210	0.777202	0	0	68.51	10.5042	58.0058	242.241	7
COL23A1	D35 Protocol 3	1.25923	0.784477	5.90262e+07	0.68544	0	0	56.5899	16.8015	39.7884	241.204	5
UBQLN1	D35 Protocol 3	1.4594	0.783204	62832786	0.729644	0	0	87.2504	30.3258	56.9246	240.813	9
MAP2K1	D35 Protocol 3	2.14348	0.899526	5.83261e+07	0.67731	3.57741e-269	2.27495e-268	93.9171	46.927	46.9901	240.752	15
MMD	D35 Protocol 3	0.999055	0.782945	68146387	0.791348	0	0	72.2888	10.6214	61.6674	240.733	17
CDCP1	D35 Protocol 3	1.78432	0.790547	5.86266e+07	0.6808	4.44548e-306	3.27375e-305	86.2366	37.466	48.7706	240.71	3
SAMD3	D35 Protocol 3	2.95917	1.1321	56840515	0.660059	4.70148e-214	2.45885e-213	94.255	51.0962	43.1588	240.694	6
CEPT1	D35 Protocol 3	1.44094	0.782695	62912378	0.730568	0	0	86.2058	29.4338	56.7721	240.656	1
CSGALNACT2	D35 Protocol 3	1.53076	0.781408	6.19531e+07	0.719429	0	0	86.6052	31.2821	55.3231	240.26	10
CD164	D35 Protocol 3	1.6536	0.780475	6.01728e+07	0.698755	0	0	89.1551	37.2127	51.9424	239.974	6
XRCC6	D35 Protocol 3	1.53485	0.780404	61606885	0.715408	0	0	87.5269	33.1343	54.3926	239.952	22
CFH	D35 Protocol 3	1.39392	0.779836	61984289	0.719791	0	0	74.8694	22.9249	51.9446	239.777	1
CPNE3	D35 Protocol 3	1.11924	0.779217	6.74243e+07	0.782963	0	0	79.2012	16.707	62.4942	239.587	8
KDSR	D35 Protocol 3	1.00599	0.779165	67728135	0.786491	0	0	71.9201	11.0977	60.8225	239.571	18
GLS	D35 Protocol 3	2.34946	0.954461	5.80196e+07	0.673751	3.28122e-252	1.95798e-251	94.7158	50.7976	43.9183	239.291	2
HNRNPF	D35 Protocol 3	1.65397	0.778221	6.02219e+07	0.699325	0	0	89.3395	36.8952	52.4443	239.281	10
SERINC1	D35 Protocol 3	1.27231	0.777839	6.53404e+07	0.758763	0	0	83.9017	23.5145	60.3872	239.163	6
STOM	D35 Protocol 3	1.32646	0.776702	6.41734e+07	0.745212	0	0	81.8433	24.1306	57.7127	238.813	9
BLCAP	D35 Protocol 3	1.27048	0.775736	64178181	0.745268	0	0	78.679	22.4599	56.219	238.517	20
ANO6	D35 Protocol 3	2.00388	0.854765	5.8477e+07	0.679063	1.49679e-280	9.9249e-280	91.8894	44.1828	47.7066	238.482	12
NBEAL1	D35 Protocol 3	1.45302	0.77547	62077258	0.720871	0	0	84.2089	29.7475	54.4614	238.435	2
ADSS2	D35 Protocol 3	1.42181	0.775254	6.29662e+07	0.731193	0	0	85.4992	28.7799	56.7194	238.368	1
PHF6	D35 Protocol 3	1.48957	0.775225	6.19207e+07	0.719053	0	0	86.5438	31.4069	55.1369	238.359	X
SYNRG	D35 Protocol 3	2.82702	1.05609	5.75099e+07	0.667832	5.75897e-227	3.14671e-226	97.0814	58.1758	38.9056	238.151	CHR_HSCHR17_7_CTG4
ERBIN	D35 Protocol 3	3.14714	0.995038	5.81821e+07	0.675638	1.30857e-240	7.49128e-240	97.9724	68.6952	29.2772	237.939	5
CCDC7	D35 Protocol 3	1.27006	0.773013	6.33298e+07	0.735416	0	0	75.6682	22.0328	53.6354	237.679	10
IL10RA	D35 Protocol 3	1.32707	0.772796	63922306	0.742296	0	0	80.6759	23.1252	57.5507	237.613	11
REST	D35 Protocol 3	1.47938	0.772098	6.22656e+07	0.723058	0	0	87.0968	31.0894	56.0074	237.398	4
CUL4B	D35 Protocol 3	1.31666	0.77202	64589869	0.750048	0	0	83.9939	24.7581	59.2358	237.374	X
LINC01871	D35 Protocol 3	0.848456	0.769642	68966246	0.800869	0	0	65.7757	4.34306	61.4327	236.643	2
ECPAS	D35 Protocol 3	2.16288	0.899166	5.82656e+07	0.676607	1.76201e-264	1.10093e-263	94.0092	48.3822	45.627	236.443	9
ADAMTS1	D35 Protocol 3	0.870678	0.768814	66981954	0.777826	0	0	61.7819	4.83444	56.9474	236.388	21
DIS3L2	D35 Protocol 3	1.75953	0.777803	5.88535e+07	0.683435	1.77753e-305	1.30435e-304	89.9539	40.0741	49.8798	236.362	2
SLX4IP	D35 Protocol 3	1.54644	0.768537	60666964	0.704494	0	0	83.871	32.178	51.693	236.303	20
EPRS1	D35 Protocol 3	1.32951	0.768489	6.36523e+07	0.739161	0	0	82.5192	25.892	56.6272	236.288	1
OGDH	D35 Protocol 3	1.68588	0.768207	59549952	0.691522	0	0	89.1244	37.7381	51.3863	236.201	7
LINC00892	D35 Protocol 3	1.02641	0.767607	66530129	0.77258	0	0	71.1214	12.7344	58.387	236.017	X
KLHL20	D35 Protocol 3	1.5033	0.767531	61387350	0.712859	0	0	84.7005	31.4295	53.2709	235.994	1
PRKAR1A	D35 Protocol 3	1.73135	0.767523	5.90384e+07	0.685581	0	0	91.0906	39.7226	51.3681	235.991	17
MORF4L2	D35 Protocol 3	1.58182	0.766804	6.06868e+07	0.704725	0	0	87.8955	34.7974	53.0981	235.77	X
MIR4435-2HG	D35 Protocol 3	2.27325	0.925872	5.7993e+07	0.673442	5.1053e-256	3.09538e-255	91.8587	48.129	43.7297	235.643	2
STIP1	D35 Protocol 3	1.52713	0.766292	61260361	0.711384	0	0	86.5131	33.1305	53.3826	235.613	11
VPS8	D35 Protocol 3	2.21007	0.914464	5.81105e+07	0.674807	4.39255e-259	2.6926e-258	94.1628	48.4087	45.7541	235.538	3
FCER1G	D35 Protocol 3	1.37511	0.765854	6.34304e+07	0.736584	0	0	84.2704	26.7652	57.5052	235.478	1
RPS6	D35 Protocol 3	2.785	1.0452	5.74877e+07	0.667574	1.34644e-226	7.34621e-226	97.1121	57.8168	39.2954	235.31	9
MTM1	D35 Protocol 3	1.47937	0.76519	61487899	0.714027	0	0	83.8402	30.2351	53.6051	235.274	X
EIF4B	D35 Protocol 3	2.22034	0.907961	58235017	0.676253	1.74049e-260	1.07234e-259	95.5146	50.0227	45.4919	235.134	12
RPS7	D35 Protocol 3	1.39437	0.76441	62932120	0.730798	0	0	85.1613	28.3603	56.801	235.034	2
GMPS	D35 Protocol 3	1.48058	0.764037	61636827	0.715756	0	0	84.7926	30.8966	53.896	234.919	3
SMARCA5	D35 Protocol 3	1.69182	0.764024	59392285	0.689691	0	0	91.0906	38.8456	52.245	234.915	4
TBC1D20	D35 Protocol 3	1.28137	0.763817	6.43621e+07	0.747404	0	0	82.0276	24.1344	57.8932	234.852	20
HELB	D35 Protocol 3	1.28623	0.763655	6.44682e+07	0.748635	0	0	81.8433	23.2121	58.6312	234.802	12
RBM41	D35 Protocol 3	1.72269	0.763304	5.88734e+07	0.683666	0	0	89.8925	39.1291	50.7634	234.694	X
TLN1	D35 Protocol 3	3.18129	1.0058	5.79781e+07	0.673269	1.3142e-234	7.36164e-234	97.6959	67.9732	29.7226	234.486	9
H1-2	D35 Protocol 3	1.14139	0.762044	6.24894e+07	0.725657	0	0	64.8233	15.8338	48.9895	234.306	6
SERGEF	D35 Protocol 3	1.4245	0.761613	61658064	0.716003	0	0	81.1982	28.8328	52.3654	234.174	11
ENSG00000260658	D35 Protocol 3	0.889396	0.761483	61431767	0.713375	0	0	49.1244	5.79831	43.3261	234.134	16
PIM2	D35 Protocol 3	1.31514	0.761363	63745294	0.740241	0	0	80.7988	23.4616	57.3372	234.097	X
DMXL2	D35 Protocol 3	1.44136	0.761299	6.39468e+07	0.742581	0	0	82.7035	23.6393	59.0643	234.077	15
ENSG00000259692	D35 Protocol 3	2.83763	1.05116	5.72733e+07	0.665084	4.01171e-224	2.17181e-223	92.5038	54.1994	38.3044	234.056	15
SMC3	D35 Protocol 3	1.69261	0.760541	5.92781e+07	0.688366	0	0	88.8786	38.3089	50.5698	233.845	10
STAM	D35 Protocol 3	1.92962	0.823302	5.85528e+07	0.679943	1.52357e-285	1.02814e-284	92.0737	43.166	48.9077	233.808	10
CD47	D35 Protocol 3	1.43615	0.759831	62225143	0.722588	0	0	84.977	29.585	55.392	233.626	3
ENSG00000291143	D35 Protocol 3	1.45906	0.759701	6.14389e+07	0.713458	0	0	82.1505	29.0293	53.1212	233.586	11
ATP5F1B	D35 Protocol 3	1.20822	0.759313	6.55121e+07	0.760757	0	0	81.659	21.5679	60.0911	233.467	12
RELL1	D35 Protocol 3	1.24444	0.75904	6.47314e+07	0.751692	0	0	79.9693	21.2617	58.7076	233.383	4
RAD23B	D35 Protocol 3	1.62467	0.757334	60068002	0.697538	0	0	89.9232	36.9633	52.9599	232.859	9
TSPAN15	D35 Protocol 3	1.03962	0.756697	6.37688e+07	0.740514	0	0	63.9631	12.621	51.3422	232.663	10
YME1L1	D35 Protocol 3	1.87724	0.809785	58641560	0.680974	3.78762e-288	2.58181e-287	93.4562	43.2756	50.1806	232.075	10
FAM3C	D35 Protocol 3	1.45044	0.7539	6.12362e+07	0.711104	0	0	81.1982	29.8004	51.3977	231.803	7
BABAM2	D35 Protocol 3	2.3066	0.928965	5.7859e+07	0.671886	2.30001e-250	1.36298e-249	92.8418	48.6997	44.1421	231.187	2
COPB2	D35 Protocol 3	1.31759	0.750857	64022062	0.743455	0	0	85.1613	26.3456	58.8157	230.867	3
MAPKBP1	D35 Protocol 3	1.43564	0.750078	6.20596e+07	0.720665	0	0	81.9355	27.4985	54.437	230.627	15
EIF3E	D35 Protocol 3	1.53096	0.7497	6.09424e+07	0.707692	0	0	88.51	33.8146	54.6953	230.511	8
TNKS2	D35 Protocol 3	1.69176	0.749598	5.90765e+07	0.686025	0	0	90.6912	39.1934	51.4979	230.48	10
NUCB2	D35 Protocol 3	1.3456	0.749509	6.28177e+07	0.729469	0	0	80.3994	25.3704	55.029	230.452	11
PLEKHG3	D35 Protocol 3	1.04984	0.748297	66754459	0.775185	0	0	73.2719	13.2257	60.0462	230.08	14
SSR1	D35 Protocol 3	1.42692	0.747814	6.21634e+07	0.721871	0	0	86.2366	30.3598	55.8767	229.931	6
ELP4	D35 Protocol 3	1.66264	0.747414	5.87027e+07	0.681684	0	0	83.9017	36.1922	47.7095	229.808	11
API5	D35 Protocol 3	1.3246	0.74711	63483288	0.737198	0	0	83.7788	26.648	57.1308	229.715	11
INVS	D35 Protocol 3	1.982	0.844208	5.81483e+07	0.675246	9.58765e-273	6.1733e-272	89.0937	42.7313	46.3624	228.957	9
NFATC2	D35 Protocol 3	2.16879	0.887592	57970862	0.673185	2.47331e-259	1.51702e-258	92.2273	45.793	46.4343	228.838	20
OXCT1	D35 Protocol 3	1.43461	0.742704	6.13412e+07	0.712323	0	0	83.4409	30.0612	53.3796	228.36	5
XPC	D35 Protocol 3	1.26601	0.742661	63873060	0.741724	0	0	81.1367	24.3272	56.8095	228.347	3
EIF3H	D35 Protocol 3	1.58128	0.742644	6.00049e+07	0.696805	0	0	88.2028	35.8709	52.3319	228.342	8
TFRC	D35 Protocol 3	1.43834	0.74179	62443533	0.725124	0	0	82.5192	27.9559	54.5634	228.079	3
ENSG00000228334	D35 Protocol 3	0.895043	0.741373	66630762	0.773748	0	0	64.7005	7.72604	56.9744	227.951	7
IMMP2L	D35 Protocol 3	1.66601	0.759559	57880640	0.672138	1.62894e-301	1.17395e-300	73.9785	32.28	41.6985	227.815	7
PSMD14	D35 Protocol 3	1.62431	0.740893	5.92098e+07	0.687572	0	0	87.5576	37.209	50.3487	227.803	2
KRAS	D35 Protocol 3	1.21667	0.740545	6.46213e+07	0.750413	0	0	80.7988	22.6376	58.1612	227.696	12
SLAIN2	D35 Protocol 3	1.51311	0.740422	6.07308e+07	0.705235	0	0	87.1275	33.5954	53.5321	227.659	4
TIMP1	D35 Protocol 3	0.859508	0.738152	68877806	0.799842	0	0	68.4178	6.63744	61.7804	226.96	X
MGAT4A	D35 Protocol 3	1.32134	0.737016	62580765	0.726718	0	0	78.8018	24.5653	54.2365	226.611	2
CDC25B	D35 Protocol 3	0.915931	0.736704	67145797	0.779729	0	0	67.5269	8.90157	58.6253	226.515	20
FZD6	D35 Protocol 3	0.905301	0.736019	68056396	0.790303	0	0	69.5238	8.75794	60.7659	226.305	8
AFF3	D35 Protocol 3	1.29874	0.734143	5.93934e+07	0.689704	0	0	60.2765	16.9413	43.3352	225.728	2
RAB3GAP2	D35 Protocol 3	2.0084	0.845487	58233670	0.676237	1.77521e-268	1.12489e-267	93.6406	45.6191	48.0214	225.702	1
COX10	D35 Protocol 3	1.32916	0.733817	6.26254e+07	0.727236	0	0	81.7819	26.9693	54.8126	225.628	17
KLF6	D35 Protocol 3	1.4168	0.733587	62107656	0.721224	0	0	84.5469	29.0104	55.5364	225.557	10
ACACA	D35 Protocol 3	1.83963	0.800296	5.82363e+07	0.676267	2.32613e-283	1.55671e-282	86.7281	40.0514	46.6767	225.53	CHR_HSCHR17_7_CTG4
STK38	D35 Protocol 3	1.69974	0.733316	59013346	0.685291	0	0	88.9401	38.7133	50.2268	225.473	6
SRP14	D35 Protocol 3	1.07368	0.732446	6.6536e+07	0.772647	0	0	78.0031	17.1908	60.8123	225.206	15
UMAD1	D35 Protocol 3	1.71942	0.754626	5.84623e+07	0.678892	8.32248e-300	5.9572e-299	84.7926	37.6096	47.183	225.048	7
EVL	D35 Protocol 3	4.03122	1.13834	56858280	0.660265	8.48239e-199	4.21905e-198	98.4332	73.9265	24.5067	224.68	14
GOLGA8A	D35 Protocol 3	1.68011	0.729249	58762002	0.682372	0	0	89.5238	37.2619	52.2619	224.223	15
UTP4	D35 Protocol 3	1.34188	0.729173	62595629	0.72689	0	0	82.98	27.6459	55.3341	224.2	16
SERF2	D35 Protocol 3	1.27183	0.728265	63748425	0.740277	0	0	82.5806	24.8564	57.7243	223.921	15
HSPH1	D35 Protocol 3	1.12126	0.728169	6.55311e+07	0.760978	0	0	77.9109	19.0921	58.8188	223.891	13
KLRK1	D35 Protocol 3	1.36205	0.728019	62038422	0.72042	0	0	80.9831	26.0735	54.9096	223.845	12
BIN2	D35 Protocol 3	2.04176	0.845205	58101596	0.674703	4.12495e-266	2.58991e-265	92.5653	44.6099	47.9554	223.63	12
PNPLA7	D35 Protocol 3	1.06077	0.727063	6.2469e+07	0.72542	0	0	61.3518	12.4357	48.916	223.551	9
SEMA4D	D35 Protocol 3	3.49566	1.05336	5.73177e+07	0.6656	1.21251e-213	6.33092e-213	97.7573	69.8216	27.9357	223.521	9
ATR	D35 Protocol 3	1.73092	0.755969	5.8525e+07	0.67962	4.2215e-297	2.98794e-296	88.725	38.7852	49.9399	223.407	3
SCD	D35 Protocol 3	1.03619	0.726264	63726844	0.740026	0	0	65.0998	13.1728	51.927	223.305	10
ACBD5	D35 Protocol 3	1.09195	0.726036	65927544	0.765582	0	0	77.2043	17.8523	59.352	223.235	10
ERAP1	D35 Protocol 3	1.33874	0.724441	6.25864e+07	0.726783	0	0	84.3011	28.1448	56.1562	222.745	5
UBB	D35 Protocol 3	1.26296	0.723755	6.34152e+07	0.736408	0	0	81.5668	24.7203	56.8465	222.534	17
RAB28	D35 Protocol 3	1.50845	0.72178	6.00265e+07	0.697057	0	0	83.7174	32.4803	51.237	221.927	4
VPS4B	D35 Protocol 3	1.42071	0.721391	6.18281e+07	0.717977	0	0	86.6667	30.9419	55.7247	221.807	18
TMED10	D35 Protocol 3	1.16739	0.720825	6.50892e+07	0.755847	0	0	81.106	21.6397	59.4663	221.633	14
GHITM	D35 Protocol 3	1.14159	0.720765	6.54379e+07	0.759896	0	0	80.2151	20.5965	59.6186	221.615	10
IL2RB	D35 Protocol 3	2.55117	0.988278	57104761	0.663128	1.05112e-225	5.71981e-225	93.1797	48.6619	44.5178	221.614	22
HCG18	D35 Protocol 3	1.79377	0.772272	58421200	0.678415	2.0287e-287	1.3792e-286	89.9846	40.7015	49.2831	220.762	CHR_HSCHR6_MHC_SSTO_CTG1
RPL26	D35 Protocol 3	1.41921	0.717903	61592843	0.715245	0	0	86.298	30.8248	55.4732	220.735	17
CDC42SE1	D35 Protocol 3	1.73099	0.746865	5.86553e+07	0.681133	5.44501e-297	3.85195e-296	90.4762	40.3425	50.1337	220.634	1
TMEM30A	D35 Protocol 3	1.24977	0.717354	6.38905e+07	0.741927	0	0	83.1644	24.8148	58.3496	220.566	6
RPS2	D35 Protocol 3	1.52981	0.717095	6.00856e+07	0.697743	0	0	87.957	33.9205	54.0365	220.486	16
KMT5B	D35 Protocol 3	1.62966	0.716991	5.91266e+07	0.686607	0	0	89.7081	37.8137	51.8944	220.454	11
ARF1	D35 Protocol 3	1.49092	0.716022	6.05348e+07	0.702959	0	0	86.851	33.603	53.248	220.156	1
RO60	D35 Protocol 3	1.29202	0.715818	63168422	0.733542	0	0	83.6252	26.6253	56.9999	220.093	1
RPSA	D35 Protocol 3	1.38156	0.715574	61757480	0.717157	0	0	84.8233	29.774	55.0494	220.018	3
PRMT2	D35 Protocol 3	1.95559	0.824081	58125440	0.67498	2.25784e-268	1.42896e-267	92.043	43.9862	48.0568	219.902	21
BBX	D35 Protocol 3	2.25315	0.909707	57639826	0.669341	1.22501e-242	7.06896e-242	93.8863	48.8509	45.0354	219.376	3
ZFP36L2	D35 Protocol 3	1.38949	0.713244	62057253	0.720638	0	0	83.9631	27.5741	56.389	219.302	2
SHLD2	D35 Protocol 3	1.56685	0.712171	59327198	0.688936	0	0	85.4992	34.9788	50.5204	218.972	10
CLNK	D35 Protocol 3	1.57592	0.711848	59035060	0.685543	0	0	79.3241	30.7756	48.5485	218.873	4
PPP2R5A	D35 Protocol 3	1.59263	0.711032	5.93082e+07	0.688715	0	0	87.2504	36.1544	51.096	218.622	1
DTNB	D35 Protocol 3	1.52027	0.710103	5.96172e+07	0.692303	0	0	82.7343	32.537	50.1972	218.336	2
GNAI3	D35 Protocol 3	1.51097	0.709781	60037280	0.697181	0	0	86.6667	34.3816	52.2851	218.237	1
ENSG00000291073	D35 Protocol 3	1.36774	0.709397	61942082	0.719301	0	0	84.3011	29.3242	54.9769	218.119	16
EXOC5	D35 Protocol 3	1.38482	0.70904	6.15103e+07	0.714286	0	0	84.9155	30.3183	54.5973	218.009	14
TRAK2	D35 Protocol 3	1.34046	0.708833	6.22475e+07	0.722847	0	0	83.533	28.1108	55.4222	217.946	2
RHOU	D35 Protocol 3	0.909431	0.708765	6.70443e+07	0.778551	0	0	69.3088	10.2283	59.0805	217.925	1
LINC00342	D35 Protocol 3	1.49779	0.708551	5.94163e+07	0.68997	0	0	81.2289	32.6202	48.6087	217.859	2
ACAA2	D35 Protocol 3	1.25851	0.706159	63110634	0.732871	0	0	82.0891	25.446	56.6431	217.124	18
MAP1LC3B	D35 Protocol 3	1.04873	0.706122	6.64832e+07	0.772035	0	0	77.5115	16.707	60.8045	217.112	16
SIN3A	D35 Protocol 3	1.52293	0.706011	5.98112e+07	0.694556	0	0	86.7896	34.8541	51.9355	217.078	15
BTG1	D35 Protocol 3	1.12901	0.705627	6.48475e+07	0.75304	0	0	77.9724	20.0446	57.9277	216.96	12
RPL31	D35 Protocol 3	1.61394	0.704678	58819508	0.68304	0	0	90.0768	38.0103	52.0665	216.668	2
NUDT5	D35 Protocol 3	1.20777	0.704445	63702588	0.739745	0	0	80.768	23.9568	56.8113	216.596	10
RAB14	D35 Protocol 3	1.27656	0.703228	63151919	0.73335	0	0	84.424	26.7992	57.6247	216.222	9
TRAM1	D35 Protocol 3	1.2325	0.702073	6.3453e+07	0.736846	0	0	82.0891	24.9206	57.1685	215.867	8
AMD1	D35 Protocol 3	1.48631	0.700834	6.01847e+07	0.698893	0	0	86.2366	33.4064	52.8301	215.486	6
UBE2J1	D35 Protocol 3	1.42586	0.699965	60568038	0.703345	0	0	81.4132	29.6946	51.7186	215.219	6
EMP1	D35 Protocol 3	0.724174	0.69877	65957928	0.765935	0	0	54.7158	1.22845	53.4874	214.852	12
SELENOI	D35 Protocol 3	1.2778	0.698672	6.22113e+07	0.722427	0	0	80.768	26.6858	54.0822	214.821	2
TMX4	D35 Protocol 3	1.23483	0.69848	63399841	0.736229	0	0	81.6897	24.7505	56.9392	214.762	20
ATAD1	D35 Protocol 3	1.33509	0.69821	62063566	0.720712	0	0	84.6083	29.0293	55.579	214.679	10
ENSG00000272369	D35 Protocol 3	1.01021	0.697863	62428411	0.724948	0	0	61.9355	13.0934	48.842	214.573	12
ATIC	D35 Protocol 3	1.06786	0.697714	6.53407e+07	0.758768	0	0	76.5591	18.2529	58.3062	214.527	2
MCMBP	D35 Protocol 3	1.29015	0.697283	62355565	0.724102	0	0	81.2903	26.4666	54.8237	214.394	10
CES4A	D35 Protocol 3	0.732038	0.697159	6.37499e+07	0.740295	0	0	50.2611	1.99199	48.2692	214.356	16
SFXN1	D35 Protocol 3	1.53783	0.696294	59069451	0.685943	0	0	83.5637	34.7709	48.7928	214.09	5
GDI2	D35 Protocol 3	1.84554	0.786282	5.81797e+07	0.675611	1.61931e-273	1.04608e-272	92.2273	42.5008	49.7266	213.853	10
RPL23	D35 Protocol 3	2.08884	0.866509	5.76791e+07	0.669797	4.22072e-248	2.47905e-247	93.6098	46.3373	47.2725	213.686	17
DPYSL2	D35 Protocol 3	1.17124	0.694292	6.2676e+07	0.727824	0	0	73.3641	20.7439	52.6202	213.475	8
USP14	D35 Protocol 3	1.33743	0.693972	61660545	0.716032	0	0	83.6559	29.1616	54.4943	213.377	18
SLC1A4	D35 Protocol 3	1.27651	0.692372	62128088	0.721461	0	0	78.9247	24.8564	54.0684	212.884	2
ARHGAP31	D35 Protocol 3	1.76354	0.733352	5.81886e+07	0.675714	1.76876e-291	1.22494e-290	85.0077	36.899	48.1087	212.608	3
STX16	D35 Protocol 3	1.60699	0.698601	58713497	0.681809	7.03118e-306	5.1696e-305	89.5238	38.1842	51.3397	212.575	20
ST13	D35 Protocol 3	1.22848	0.68962	6.33156e+07	0.735251	0	0	82.0584	25	57.0584	212.038	22
LDHA	D35 Protocol 3	1.1927	0.689502	62300634	0.723465	0	0	75.2995	23.1214	52.1781	212.002	11
HUWE1	D35 Protocol 3	3.20805	0.962015	57595005	0.668821	1.18013e-221	6.32889e-221	98.1874	70.4566	27.7308	211.835	X
S100A11	D35 Protocol 3	1.06984	0.688902	65400596	0.759463	0	0	77.6344	18.5364	59.098	211.818	1
MBTPS1	D35 Protocol 3	1.27245	0.688802	6.27461e+07	0.728637	0	0	83.533	26.9428	56.5902	211.787	16
NMT2	D35 Protocol 3	1.19134	0.688267	63458254	0.736907	0	0	79.1705	22.717	56.4535	211.622	10
USP3	D35 Protocol 3	2.43845	0.936735	5.73701e+07	0.666209	2.98409e-227	1.63181e-226	95.8525	53.7043	42.1483	211.503	15
RPL13	D35 Protocol 3	1.36142	0.687573	61453105	0.713623	0	0	84.6697	29.5963	55.0734	211.409	16
CASK	D35 Protocol 3	3.61652	1.05609	5.69177e+07	0.660955	1.39378e-201	7.00276e-201	97.788	70.7439	27.0441	211.381	X
SREBF2	D35 Protocol 3	2.14929	0.868536	5.75898e+07	0.66876	7.38157e-245	4.29026e-244	91.1214	46.7871	44.3342	211.373	22
SS18	D35 Protocol 3	1.52365	0.68693	5.94522e+07	0.690388	0	0	88.7558	35.9087	52.8471	211.211	18
RIN3	D35 Protocol 3	3.41185	1.05304	5.68915e+07	0.660651	6.45227e-202	3.24499e-201	97.6651	68.1093	29.5558	211.123	14
HSPA4	D35 Protocol 3	1.543	0.686536	59330670	0.688976	0	0	88.725	36.5286	52.1965	211.09	5
ATP5F1C	D35 Protocol 3	1.21472	0.68633	63351044	0.735662	0	0	82.2427	25.1512	57.0915	211.027	10
TMED5	D35 Protocol 3	1.35959	0.68604	6.14755e+07	0.713883	0	0	84.5469	29.9063	54.6406	210.938	1
CEP43	D35 Protocol 3	1.32386	0.685091	61326390	0.712151	0	0	81.106	28.4699	52.6361	210.646	6
SLC25A6	D35 Protocol 3	1.09888	0.68505	64850344	0.753073	0	0	78.2488	19.8972	58.3517	210.633	X
HLCS	D35 Protocol 3	1.44156	0.68333	5.89661e+07	0.684742	0	0	77.1429	30.6698	46.4731	210.104	21
SLC2A13	D35 Protocol 3	1.31516	0.682748	60534140	0.702951	0	0	75.1459	25.8429	49.303	209.925	12
TTC39C	D35 Protocol 3	2.11439	0.854545	57509975	0.667833	5.56781e-247	3.25817e-246	92.4117	43.9862	48.4254	209.78	18
ECHDC2	D35 Protocol 3	1.24482	0.681499	62298445	0.723439	0	0	78.894	25.1285	53.7655	209.541	1
TBCK	D35 Protocol 3	2.022	0.834726	5.77044e+07	0.670091	1.75532e-252	1.04896e-251	90.8756	44.7536	46.122	209.499	4
CLIC4	D35 Protocol 3	1.58889	0.68115	5.85903e+07	0.680379	0	0	83.6559	34.6916	48.9644	209.434	1
LMBRD1	D35 Protocol 3	1.30323	0.6811	6.20127e+07	0.720121	0	0	82.7035	27.4682	55.2353	209.419	6
RIC1	D35 Protocol 3	1.55309	0.680893	58743513	0.682158	0	0	86.8817	36.1241	50.7576	209.355	9
MTPN	D35 Protocol 3	1.47167	0.680014	59914054	0.695751	0	0	87.4654	34.1624	53.3031	209.085	7
MARCHF8	D35 Protocol 3	1.26435	0.678053	62271286	0.723124	0	0	80.9831	26.1718	54.8113	208.482	10
ABCG1	D35 Protocol 3	0.933827	0.677731	64518919	0.749224	0	0	64.3625	10.7008	53.6617	208.383	21
RPS3A	D35 Protocol 3	1.33575	0.677672	61466583	0.713779	0	0	84.3011	29.5434	54.7577	208.365	4
MIR34AHG	D35 Protocol 3	1.02203	0.676877	6.26436e+07	0.727447	0	0	65.4378	15.471	49.9668	208.12	1
VPS13C	D35 Protocol 3	3.07767	1.00401	5.70875e+07	0.662927	1.18227e-208	6.07965e-208	98.0031	65.9775	32.0256	208.048	15
RSL1D1	D35 Protocol 3	1.38411	0.67501	6.07699e+07	0.705689	0	0	84.7926	30.7945	53.9981	207.546	16
CLU	D35 Protocol 3	0.857632	0.675003	6.53187e+07	0.758512	0	0	62.7343	8.35727	54.377	207.544	8
ECI2	D35 Protocol 3	0.783571	0.674809	6.82895e+07	0.79301	0	0	66.3594	5.90036	60.4591	207.484	6
CCT8	D35 Protocol 3	1.16743	0.674575	63537933	0.737833	0	0	80.1536	23.6393	56.5144	207.412	21
G6PD	D35 Protocol 3	1.06717	0.674505	6.48069e+07	0.752568	0	0	75.4531	17.9279	57.5253	207.391	X
LAMP2	D35 Protocol 3	1.17686	0.674175	6.37862e+07	0.740715	0	0	80.3379	23.0269	57.311	207.29	X
CSNK1G3	D35 Protocol 3	1.48662	0.673445	5.95923e+07	0.692014	0	0	86.5745	34.2644	52.3101	207.065	5
TAF7	D35 Protocol 3	1.14632	0.672939	6.37915e+07	0.740778	0	0	78.7097	22.0479	56.6617	206.909	5
ATF2	D35 Protocol 3	1.49412	0.672697	59295295	0.688565	0	0	87.2504	35.4702	51.7802	206.835	2
EHBP1	D35 Protocol 3	1.70732	0.733302	58102915	0.674719	1.65636e-283	1.1092e-282	85.8679	38.3391	47.5288	206.758	2
ATG2B	D35 Protocol 3	1.17067	0.671728	6.34661e+07	0.736999	0	0	79.8157	23.2424	56.5733	206.537	14
IARS1	D35 Protocol 3	1.47086	0.671013	5.93154e+07	0.688798	0	0	83.871	33.8449	50.0261	206.317	9
EBP	D35 Protocol 3	0.825423	0.670872	6.6417e+07	0.771266	0	0	64.5161	7.89613	56.62	206.274	X
MTMR1	D35 Protocol 3	1.25989	0.670854	61691591	0.716392	0	0	79.2934	26.3419	52.9515	206.268	X
SLC30A9	D35 Protocol 3	1.50428	0.670696	5.89417e+07	0.684459	0	0	86.6359	35.4286	51.2073	206.22	4
NLRP1	D35 Protocol 3	1.06448	0.670599	6.37829e+07	0.740678	0	0	71.2135	16.8128	54.4007	206.19	17
SLC25A3	D35 Protocol 3	1.20283	0.670525	63011671	0.731722	0	0	81.0445	24.8979	56.1466	206.167	12
MACC1	D35 Protocol 3	1.37874	0.669098	59851127	0.69502	0	0	77.7573	27.7782	49.9791	205.728	7
ENSG00000251314	D35 Protocol 3	0.943362	0.668659	61200682	0.710691	0	0	56.3748	11.5172	44.8576	205.593	5
SUN2	D35 Protocol 3	1.57027	0.667931	58723871	0.68193	0	0	87.619	36.3812	51.2379	205.369	22
UBAP2L	D35 Protocol 3	1.54302	0.667898	5.90412e+07	0.685615	0	0	89.3088	36.967	52.3417	205.359	1
C12orf75	D35 Protocol 3	1.16113	0.667318	6.09562e+07	0.707853	0	0	69.0937	21.0878	48.0059	205.181	12
BTF3	D35 Protocol 3	1.01945	0.667177	6.55981e+07	0.761756	0	0	76.682	17.5423	59.1397	205.138	5
KIFAP3	D35 Protocol 3	1.34747	0.666735	61013484	0.708518	0	0	82.8571	29.1163	53.7409	205.002	1
SUPT16H	D35 Protocol 3	1.50143	0.666667	5.90154e+07	0.685315	0	0	85.8065	35.4135	50.3929	204.981	14
OPTN	D35 Protocol 3	1.46966	0.666504	5.97411e+07	0.693742	0	0	85.4685	33.4707	51.9978	204.931	10
TMEM156	D35 Protocol 3	1.4191	0.666351	5.99251e+07	0.695879	0	0	81.659	29.808	51.851	204.884	4
YTHDC2	D35 Protocol 3	1.39831	0.666025	60185841	0.698907	0	0	84.7312	32.2044	52.5268	204.783	5
GLO1	D35 Protocol 3	1.0753	0.665375	64215626	0.745702	0	0	75.9447	19.5646	56.3801	204.584	6
ZNF91	D35 Protocol 3	1.4553	0.664996	59523598	0.691216	0	0	85.1613	33.4858	51.6755	204.467	19
PCCA	D35 Protocol 3	2.40213	0.928277	57122432	0.663333	1.05854e-221	5.67756e-221	94.9616	51.9126	43.049	204.449	13
TAF1B	D35 Protocol 3	1.26332	0.664915	6.15947e+07	0.715267	0	0	80.2458	27.1848	53.061	204.442	2
ARHGDIB	D35 Protocol 3	2.11191	0.853055	5.75174e+07	0.667919	4.43993e-241	2.54637e-240	93.5177	47.3163	46.2014	204.387	12
SARS1	D35 Protocol 3	1.03976	0.664625	6.48603e+07	0.753189	0	0	76.4055	18.8917	57.5138	204.353	1
MFSD14A	D35 Protocol 3	1.12384	0.66442	6.39583e+07	0.742714	0	0	78.9555	21.8098	57.1457	204.29	1
AKAP11	D35 Protocol 3	1.36552	0.664289	6.06084e+07	0.703814	0	0	84.7005	31.0213	53.6791	204.25	13
SET	D35 Protocol 3	2.11662	0.858319	57486565	0.667561	2.22211e-239	1.26664e-238	94.3779	47.6376	46.7403	204.192	9
PTPRK	D35 Protocol 3	1.23031	0.663927	5.98294e+07	0.694768	0	0	66.6667	20.8724	45.7943	204.139	6
LINC02966	D35 Protocol 3	0.768738	0.66359	6.17673e+07	0.717271	0	0	49.1551	4.74373	44.4114	204.035	2
UBLCP1	D35 Protocol 3	0.968462	0.662887	6.59484e+07	0.765825	0	0	74.5315	15.7091	58.8224	203.819	5
SLC25A36	D35 Protocol 3	1.14626	0.662523	63595502	0.738501	0	0	80.2151	23.1857	57.0294	203.707	3
ANKRD36C	D35 Protocol 3	1.83618	0.769074	57871536	0.672032	2.57678e-266	1.61935e-265	87.4962	41.4462	46.05	203.644	2
DDB2	D35 Protocol 3	1.18815	0.662169	61670257	0.716144	0	0	74.9309	23.7186	51.2122	203.598	11
AUH	D35 Protocol 3	1.34612	0.661959	60532258	0.702929	0	0	81.106	29.2259	51.8801	203.533	9
PCSK7	D35 Protocol 3	1.53352	0.661958	58735247	0.682062	0	0	87.5269	36.778	50.7488	203.533	11
RNF145	D35 Protocol 3	1.71047	0.724174	5.82278e+07	0.676169	4.16722e-282	2.77662e-281	89.9846	40.0023	49.9824	203.172	5
SPTBN1	D35 Protocol 3	1.68544	0.700763	5.82636e+07	0.676585	1.83128e-291	1.26803e-290	86.9124	37.5794	49.3331	203.149	2
EFCAB14	D35 Protocol 3	1.48591	0.660651	59035873	0.685553	0	0	87.5883	35.4173	52.171	203.131	1
PIK3CA	D35 Protocol 3	1.48927	0.660009	5.90696e+07	0.685945	0	0	85.4378	34.4232	51.0146	202.934	3
BCKDHB	D35 Protocol 3	1.27612	0.659415	6.08671e+07	0.706818	0	0	77.5115	26.4515	51.0601	202.751	6
STEAP1B	D35 Protocol 3	1.07891	0.659366	64614047	0.750329	0	0	78.5253	20.2638	58.2615	202.736	7
RPL7	D35 Protocol 3	1.27083	0.659344	62066150	0.720742	0	0	83.2565	27.3511	55.9055	202.729	8
PPP2CA	D35 Protocol 3	1.34062	0.658993	6.08941e+07	0.707132	0	0	84.5469	30.6131	53.9338	202.622	5
PSIP1	D35 Protocol 3	1.33139	0.658209	6.1183e+07	0.710486	0	0	82.0584	28.4661	53.5922	202.38	9
CHN2	D35 Protocol 3	1.51478	0.657683	58311230	0.677138	0	0	75.2995	29.2486	46.051	202.219	7
RPLP1	D35 Protocol 3	1.52793	0.656185	58602610	0.680521	0	0	87.5576	35.595	51.9627	201.758	15
TPI1	D35 Protocol 3	1.16346	0.656134	63071303	0.732414	0	0	79.3548	23.4881	55.8668	201.742	12
ARNTL	D35 Protocol 3	1.51067	0.655867	58565979	0.680096	0	0	85.0384	34.805	50.2334	201.66
CLYBL	D35 Protocol 3	1.03558	0.655302	62095184	0.721079	0	0	66.2673	17.0396	49.2277	201.487	13
LZTS1	D35 Protocol 3	1.14327	0.655213	6.21794e+07	0.722057	0	0	73.1797	20.8346	52.3451	201.459	8
YPEL1	D35 Protocol 3	0.899589	0.654836	6.46398e+07	0.750629	0	0	64.9462	11.0372	53.909	201.343	22
XBP1	D35 Protocol 3	1.21566	0.654789	6.26129e+07	0.727091	0	0	80.3994	24.5804	55.819	201.329	22
ZNF721	D35 Protocol 3	1.5539	0.667307	5.85479e+07	0.679886	4.344e-303	3.15219e-302	87.7419	37.2581	50.4838	201.194	4
GABARAPL1	D35 Protocol 3	1.30008	0.653796	61404684	0.71306	0	0	81.9355	27.6988	54.2367	201.023	12
LINC01278	D35 Protocol 3	1.31005	0.653692	60168911	0.69871	0	0	76.9892	27.4305	49.5588	200.991	X
TP53BP2	D35 Protocol 3	1.32343	0.653427	6.11387e+07	0.709972	0	0	83.8095	29.5434	54.2661	200.91	1
GLUD1	D35 Protocol 3	1.18134	0.652673	6.25357e+07	0.726195	0	0	79.6313	24.6674	54.964	200.678	10
MAP2K4	D35 Protocol 3	1.72072	0.730538	58073825	0.674381	3.3127e-276	2.16552e-275	89.4624	40.161	49.3013	200.653	17
RPS11	D35 Protocol 3	1.08512	0.652084	6.43436e+07	0.747188	0	0	78.9247	20.9593	57.9654	200.497	19
NTAQ1	D35 Protocol 3	0.897392	0.651709	65978117	0.766169	0	0	70.4455	12.7457	57.6998	200.382	8
STAP1	D35 Protocol 3	1.50332	0.651615	5.89798e+07	0.684901	0	0	86.6359	34.4005	52.2354	200.353	4
RPS16	D35 Protocol 3	1.09921	0.650449	6.40551e+07	0.743838	0	0	79.1705	21.4016	57.7689	199.994	19
RPL32	D35 Protocol 3	1.21841	0.6493	6.23906e+07	0.724509	0	0	82.3349	26.1453	56.1896	199.641	3
CAND1	D35 Protocol 3	1.40256	0.648614	59889374	0.695464	0	0	86.1444	33.1116	53.0328	199.43	12
AGAP2	D35 Protocol 3	1.12132	0.648238	6.35603e+07	0.738093	0	0	78.8326	21.6813	57.1513	199.315	12
TAX1BP1	D35 Protocol 3	2.06936	0.835719	57503431	0.667757	5.94065e-240	3.39428e-239	94.47	47.6149	46.8551	199.293	7
VDAC1	D35 Protocol 3	1.21499	0.647853	6.18927e+07	0.718728	0	0	80.0922	26.168	53.9242	199.196	5
ANAPC5	D35 Protocol 3	1.38038	0.647822	5.99843e+07	0.696566	0	0	85.0384	32.5257	52.5127	199.187	12
MSN	D35 Protocol 3	3.80201	0.973144	57142682	0.663568	4.46484e-206	2.27635e-205	99.1091	77.2982	21.8109	199.147	X
CTNNBIP1	D35 Protocol 3	1.01309	0.647585	64509491	0.749115	0	0	73.8556	17.4441	56.4115	199.114	1
WWC3	D35 Protocol 3	1.04859	0.647523	62912451	0.730569	0	0	69.9846	17.8409	52.1437	199.095	X
TM9SF3	D35 Protocol 3	1.73416	0.73104	58098023	0.674662	1.13734e-273	7.35306e-273	90.3226	41.4197	48.9029	198.94	10
CANX	D35 Protocol 3	2.42875	0.90688	5.7201e+07	0.664245	1.47969e-220	7.90344e-220	95.4224	55.0801	40.3423	198.699	5
LINC00623	D35 Protocol 3	1.35879	0.645988	60343601	0.700739	0	0	82.9493	30.2918	52.6575	198.623	1
TRAT1	D35 Protocol 3	0.757208	0.644766	64366859	0.747459	0	0	56.2519	5.28803	50.9639	198.247	3
ARNT	D35 Protocol 3	1.18154	0.644611	62573175	0.726629	0	0	80.1843	24.7316	55.4527	198.199	1
VPS36	D35 Protocol 3	1.20544	0.644498	62303226	0.723495	0	0	81.8126	26.3456	55.467	198.165	13
ELK3	D35 Protocol 3	1.04294	0.644014	6.39002e+07	0.74204	0	0	74.1321	18.6612	55.4709	198.016	12
TDRD3	D35 Protocol 3	1.37602	0.643349	59377994	0.689526	0	0	80.8295	31.267	49.5625	197.811	13
PECR	D35 Protocol 3	0.914801	0.643131	65497643	0.76059	0	0	70.5376	13.5848	56.9528	197.744	2
LATS2	D35 Protocol 3	0.926851	0.642131	6.48334e+07	0.752876	0	0	67.8955	12.6134	55.2821	197.437	13
PPP1R13B	D35 Protocol 3	1.0543	0.641317	6.32672e+07	0.734688	0	0	72.8111	18.956	53.8551	197.187	14
RPL11	D35 Protocol 3	1.86348	0.773975	57720636	0.670279	3.42015e-256	2.07519e-255	92.7189	42.9581	49.7608	197.118	1
EEF1G	D35 Protocol 3	1.39364	0.641063	5.96262e+07	0.692408	0	0	85.2842	32.3972	52.887	197.109	11
TUBA1B	D35 Protocol 3	1.20823	0.641047	59322245	0.688878	0	0	67.8955	24.0739	43.8216	197.103	12
ZNF236	D35 Protocol 3	1.41639	0.640864	59271392	0.688288	0	0	83.9017	33.0965	50.8052	197.047	18
RABGAP1	D35 Protocol 3	1.7487	0.727491	58006621	0.6736	3.70882e-272	2.38245e-271	90.2919	40.694	49.5979	196.876	9
ACAP1	D35 Protocol 3	1.89084	0.774456	5.76661e+07	0.669646	1.73893e-255	1.05138e-254	93.0568	42.3571	50.6997	196.695	17
UHMK1	D35 Protocol 3	1.26438	0.639629	61197481	0.710654	0	0	83.1029	28.7874	54.3155	196.668	1
SUPT20H	D35 Protocol 3	1.37878	0.639514	5.97108e+07	0.69339	0	0	84.7005	32.4614	52.239	196.632	13
EIF2AK1	D35 Protocol 3	1.2938	0.638963	61228033	0.711009	0	0	83.6252	29.1087	54.5165	196.463	7
BRWD1	D35 Protocol 3	2.13142	0.849378	57313477	0.665551	1.27139e-232	7.06703e-232	94.0399	48.4049	45.635	196.334	21
KIAA1958	D35 Protocol 3	1.37152	0.637985	59783586	0.694235	0	0	79.8771	29.0218	50.8553	196.162	9
RAN	D35 Protocol 3	1.05597	0.637129	62925929	0.730726	0	0	73.2104	20.0673	53.1432	195.899	12
S100A6	D35 Protocol 3	0.810922	0.637035	65975242	0.766136	0	0	64.7619	8.79196	55.9699	195.87	1
MYL12B	D35 Protocol 3	1.24219	0.6367	6.16957e+07	0.71644	0	0	82.7957	27.6346	55.1611	195.767	18
EIF2S2	D35 Protocol 3	1.39569	0.636655	59521501	0.691192	0	0	84.9155	33.1721	51.7435	195.753	20
SELENOF	D35 Protocol 3	1.26154	0.636285	61410453	0.713127	0	0	83.318	28.5228	54.7951	195.639	1
HNRNPR	D35 Protocol 3	1.91408	0.788018	5.76172e+07	0.669078	1.94944e-249	1.15026e-248	92.2273	44.625	47.6023	195.381	1
P2RX4	D35 Protocol 3	1.11484	0.634717	63217157	0.734108	0	0	76.5284	21.1597	55.3688	195.157	12
STN1	D35 Protocol 3	1.10041	0.634479	62911372	0.730557	0	0	76.467	21.617	54.8499	195.084	10
LCK	D35 Protocol 3	0.88024	0.634408	6.38265e+07	0.741183	0	0	63.0722	11.1581	51.914	195.062	1
DYM	D35 Protocol 3	2.48001	0.930829	5.68733e+07	0.66044	7.44981e-211	3.85748e-210	95.4839	54.7664	40.7175	194.928	18
ACLY	D35 Protocol 3	1.25481	0.633807	61189363	0.71056	0	0	81.9355	28.3603	53.5752	194.877	17
CACUL1	D35 Protocol 3	1.40737	0.633766	5.95058e+07	0.69101	0	0	85.4685	33.3989	52.0697	194.865	10
RAB5A	D35 Protocol 3	1.39452	0.633214	59846593	0.694967	0	0	85.9293	32.8772	53.0521	194.695	3
NCOA6	D35 Protocol 3	1.72142	0.721167	5.7964e+07	0.673105	2.75836e-271	1.76473e-270	90.6298	40.384	50.2458	194.537	20
NSF	D35 Protocol 3	1.36565	0.63263	5.96476e+07	0.692656	0	0	82.3656	31.2519	51.1137	194.516	17
PRH1	D35 Protocol 3	1.25868	0.63258	5.9688e+07	0.693125	0	0	74.0707	26.6064	47.4642	194.5	12
SLC25A24	D35 Protocol 3	1.19965	0.632208	6.17578e+07	0.717161	0	0	79.0169	25.3515	53.6654	194.386	1
HERPUD2	D35 Protocol 3	1.25382	0.631443	61061419	0.709074	0	0	80.0307	27.283	52.7477	194.151	7
SLC12A2	D35 Protocol 3	0.988602	0.631099	6.41805e+07	0.745294	0	0	72.6575	17.1417	55.5158	194.045	5
RASSF1	D35 Protocol 3	1.38692	0.630922	5.9817e+07	0.694623	0	0	84.9462	31.7811	53.1652	193.99	3
CD46	D35 Protocol 3	1.46079	0.630386	58860301	0.683514	0	0	87.619	35.4702	52.1488	193.826	1
DNAJB14	D35 Protocol 3	2.10296	0.843503	5.72194e+07	0.664459	3.7059e-231	2.0505e-230	93.4255	47.441	45.9845	193.743	4
ETFA	D35 Protocol 3	1.44572	0.630008	58938265	0.684419	0	0	86.3594	34.8579	51.5016	193.709	15
EIF4H	D35 Protocol 3	1.27243	0.629302	6.12385e+07	0.71113	0	0	84.5469	29.2826	55.2643	193.492	7
AGTPBP1	D35 Protocol 3	1.98399	0.788043	5.75432e+07	0.668219	6.35463e-247	3.71702e-246	91.9201	44.6666	47.2535	193.409	9
RPL35A	D35 Protocol 3	1.38969	0.628287	5.96562e+07	0.692756	0	0	85.6836	32.3254	53.3582	193.18	3
TMX3	D35 Protocol 3	1.27809	0.627748	6.10031e+07	0.708397	0	0	84.0246	29.551	54.4736	193.014	18
SLC35F5	D35 Protocol 3	1.33066	0.627565	5.98332e+07	0.694811	0	0	82.8879	31.2746	51.6133	192.958	2
USP25	D35 Protocol 3	2.38878	0.909635	5.68966e+07	0.66071	1.97835e-213	1.03244e-212	95.7296	52.9483	42.7814	192.83	21
SCP2	D35 Protocol 3	1.11769	0.627045	62708314	0.728199	0	0	78.0338	23.1214	54.9124	192.798	1
SNRNP200	D35 Protocol 3	1.72466	0.720761	57983018	0.673326	5.36186e-269	3.40655e-268	91.0292	41.5596	49.4696	192.78	2
IPCEF1	D35 Protocol 3	1.82364	0.700771	5.79069e+07	0.672442	1.23907e-276	8.12178e-276	88.51	37.8704	50.6396	192.775	6
SCYL2	D35 Protocol 3	1.40389	0.626666	59377530	0.68952	0	0	86.3902	33.6634	52.7267	192.682	12
MOB3A	D35 Protocol 3	1.48974	0.626592	58731357	0.682016	0	0	87.7112	35.852	51.8592	192.659	19
FRYL	D35 Protocol 3	3.01393	0.947183	56970822	0.661572	7.8733e-205	4.00122e-204	97.5115	66.8317	30.6798	192.655	4
SLCO4C1	D35 Protocol 3	1.39849	0.626279	58793633	0.68274	0	0	78.1874	30.0764	48.1111	192.563	5
TMOD3	D35 Protocol 3	1.95989	0.792335	57528060	0.668043	2.01907e-244	1.17202e-243	93.1183	45.6078	47.5105	192.483	15
ZMYND11	D35 Protocol 3	1.43166	0.625963	58588366	0.680356	0	0	83.7788	33.9054	49.8734	192.466	10
ARHGAP5	D35 Protocol 3	1.47109	0.6259	58647525	0.681043	0	0	85.1306	33.4064	51.7242	192.446	14
VPS50	D35 Protocol 3	1.40472	0.625592	5.89231e+07	0.684244	0	0	83.5023	33.1494	50.3529	192.351	7
PTEN	D35 Protocol 3	2.36527	0.899434	56950050	0.661331	2.96533e-215	1.55639e-214	95.2074	52.8425	42.3649	192.306	10
AKNA	D35 Protocol 3	3.25363	1.0651	56112379	0.651604	7.08457e-182	3.35351e-181	97.0507	64.1669	32.8838	192.224	9
RPLP0	D35 Protocol 3	0.991424	0.625161	64565459	0.749765	0	0	75.2074	18.011	57.1963	192.219	12
EXOC3	D35 Protocol 3	1.15863	0.625091	62658433	0.72762	0	0	80.2151	24.467	55.748	192.197	5
PHF3	D35 Protocol 3	2.24364	0.8689	57136756	0.663499	1.22972e-222	6.61378e-222	95.8525	51.4023	44.4502	192.183	6
PTPRA	D35 Protocol 3	2.26327	0.874894	5.70938e+07	0.663	4.27932e-221	2.29047e-220	94.5622	51.7236	42.8386	192.162	20
RNF6	D35 Protocol 3	0.96303	0.624781	6.48009e+07	0.752499	0	0	73.9478	17.085	56.8628	192.102	13
ANKH	D35 Protocol 3	1.08755	0.623209	62051332	0.72057	0	0	69.063	18.0375	51.0255	191.619	5
NCS1	D35 Protocol 3	0.757451	0.623105	66319817	0.770137	0	0	63.0722	6.76217	56.31	191.587	9
SARAF	D35 Protocol 3	0.979576	0.622996	6.46931e+07	0.751247	0	0	74.7465	17.6557	57.0908	191.553	8
CYB5B	D35 Protocol 3	1.08848	0.622926	6.24235e+07	0.724892	0	0	75.8833	22.6792	53.2041	191.532	16
SECISBP2L	D35 Protocol 3	1.26778	0.622724	60928979	0.707536	0	0	82.3656	28.9348	53.4308	191.47	15
CDC42BPA	D35 Protocol 3	1.44981	0.651333	5.74935e+07	0.667642	1.7128e-295	1.20464e-294	72.6267	30.2616	42.3652	191.439	1
NAA50	D35 Protocol 3	1.31277	0.622586	6.00667e+07	0.697523	0	0	82.2734	30.4014	51.872	191.427	3
POC1B	D35 Protocol 3	1.37608	0.622415	59243956	0.687969	0	0	82.0891	31.4258	50.6633	191.375	12
ATG10	D35 Protocol 3	1.20501	0.621421	6.00539e+07	0.697375	0	0	73.0568	25.0718	47.985	191.069	5
BCAS3	D35 Protocol 3	2.28308	0.871145	5.69121e+07	0.66089	9.27349e-221	4.9571e-220	89.8925	48.2613	41.6312	191.046	17
RPL27	D35 Protocol 3	1.12417	0.621246	62533970	0.726174	0	0	78.8326	23.643	55.1895	191.015	17
RPS27L	D35 Protocol 3	0.89206	0.621219	6.5397e+07	0.759421	0	0	71.0292	14.0875	56.9416	191.007	15
ZBTB43	D35 Protocol 3	1.21693	0.62077	61570312	0.714984	0	0	81.106	26.7198	54.3862	190.869	9
RPS13	D35 Protocol 3	1.05728	0.62012	63560620	0.738096	0	0	77.3886	21.0122	56.3764	190.669	11
MKI67	D35 Protocol 3	2.22429	0.838651	56478733	0.655858	9.16575e-229	5.03492e-228	77.7266	38.2031	39.5235	190.624	10
CRADD	D35 Protocol 3	1.30053	0.619967	57719846	0.67027	0	0	67.7419	26.5535	41.1884	190.622	12
TPR	D35 Protocol 3	2.57639	0.925867	5.6878e+07	0.660494	2.68171e-207	1.37319e-206	97.0814	58.7164	38.3651	190.601	1
MIR124-1HG	D35 Protocol 3	0.682131	0.619871	6.31482e+07	0.733307	0	0	50.1997	2.76308	47.4366	190.593	8
RPL9	D35 Protocol 3	1.50248	0.633593	58447830	0.678724	3.12081e-302	2.25347e-301	88.3257	36.264	52.0617	190.488	4
OGFRL1	D35 Protocol 3	0.830671	0.619394	66615997	0.773577	0	0	68.1413	9.47233	58.669	190.446	6
ARPC4	D35 Protocol 3	1.27133	0.619072	60975403	0.708075	0	0	83.7788	29.4262	54.3526	190.347	3
WDFY1	D35 Protocol 3	1.53777	0.644381	5.83461e+07	0.677543	9.83144e-297	6.9431e-296	87.7419	36.8083	50.9337	190.194	2
FSD1L	D35 Protocol 3	1.12319	0.617457	6.16477e+07	0.715882	0	0	75.2688	23.4125	51.8564	189.85	9
RPL29	D35 Protocol 3	0.952462	0.615353	64847294	0.753038	0	0	74.4393	17.0888	57.3506	189.203	3
C1GALT1	D35 Protocol 3	1.35228	0.615221	59364333	0.689367	0	0	82.3963	31.8491	50.5472	189.163	7
DAAM1	D35 Protocol 3	1.08404	0.615053	62061308	0.720685	0	0	72.8418	20.9782	51.8636	189.111	14
KLHL23	D35 Protocol 3	0.854667	0.614822	64404106	0.747891	0	0	65.2842	11.6949	53.5893	189.04	2
DENND4C	D35 Protocol 3	2.55337	0.931277	56709766	0.658541	2.59306e-204	1.31423e-203	96.1905	56.4371	39.7534	188.939	9
CMPK1	D35 Protocol 3	1.13501	0.614096	6.24049e+07	0.724675	0	0	79.5084	24.2894	55.2191	188.817	1
RPL21	D35 Protocol 3	1.68631	0.698563	57917304	0.672563	2.3601e-271	1.51111e-270	90.9985	39.647	51.3515	188.487	13
KIF1B	D35 Protocol 3	1.51603	0.630937	5.82109e+07	0.675973	2.94461e-300	2.11105e-299	84.1475	34.6878	49.4597	188.445	1
CCNK	D35 Protocol 3	1.27197	0.612881	60610003	0.703832	0	0	83.0415	29.6908	53.3507	188.443	14
MGAT3	D35 Protocol 3	0.920397	0.612672	64199222	0.745512	0	0	69.0323	14.4542	54.5781	188.379	22
SCAI	D35 Protocol 3	1.33744	0.612643	59269950	0.688271	0	0	81.106	30.9949	50.1111	188.37	9
MYBL1	D35 Protocol 3	1.33966	0.61205	5.83582e+07	0.677683	0	0	73.2719	28.2431	45.0288	188.188	8
ZMAT3	D35 Protocol 3	1.18519	0.611286	6.05626e+07	0.703281	0	0	75.361	25.3326	50.0284	187.953	3
CAMK1	D35 Protocol 3	1.11014	0.611091	62175725	0.722014	0	0	75.7604	21.9534	53.8069	187.893	3
PACS1	D35 Protocol 3	2.9663	1.00904	5.62476e+07	0.653174	1.52138e-187	7.32713e-187	97.2043	60.8444	36.3599	187.818	11
TBC1D14	D35 Protocol 3	1.39545	0.61068	59310972	0.688747	0	0	82.5806	31.611	50.9697	187.766	4
CAPRIN2	D35 Protocol 3	1.16668	0.610469	6.19766e+07	0.719702	0	0	78.341	24.0475	54.2935	187.702	12
ANKMY1	D35 Protocol 3	1.25567	0.609831	60169076	0.698712	0	0	78.9555	27.9483	51.0072	187.505	2
RAB8A	D35 Protocol 3	1.30347	0.609231	59737451	0.6937	0	0	82.0891	30.8285	51.2605	187.321	19
AQR	D35 Protocol 3	1.57886	0.66377	5.81481e+07	0.675244	1.79075e-283	1.19881e-282	89.063	38.5432	50.5197	187.131	15
DNAJC8	D35 Protocol 3	1.20491	0.608145	61584860	0.715153	0	0	82.212	27.2604	54.9516	186.987	1
DNAJC10	D35 Protocol 3	1.16098	0.607343	61959340	0.719501	0	0	79.7235	25.1021	54.6214	186.741	2
RPS25	D35 Protocol 3	1.09947	0.607293	6.28278e+07	0.729587	0	0	79.0783	23.0458	56.0325	186.725	11
MTERF1	D35 Protocol 3	1.07233	0.607243	6.14628e+07	0.713735	0	0	71.0292	21.1559	49.8733	186.71	7
CAPRIN1	D35 Protocol 3	1.81655	0.749082	5.75687e+07	0.668515	1.71986e-250	1.01962e-249	92.043	43.2681	48.7749	186.515	11
KLHDC4	D35 Protocol 3	1.27805	0.605792	6.04402e+07	0.70186	0	0	81.9662	29.3204	52.6458	186.263	16
MAVS	D35 Protocol 3	1.38033	0.605649	5.89777e+07	0.684877	0	0	83.9017	33.7201	50.1816	186.22	20
ENSG00000285635	D35 Protocol 3	0.772094	0.605634	63487278	0.737244	0	0	57.6959	7.86211	49.8337	186.215	3
TUG1	D35 Protocol 3	1.15459	0.605434	61883478	0.71862	0	0	80.3072	25.7635	54.5437	186.154	22
FANCC	D35 Protocol 3	1.18994	0.605041	59297609	0.688592	0	0	70.384	24.9509	45.4332	186.033	9
PBX4	D35 Protocol 3	0.9354	0.603849	63457748	0.736902	0	0	67.0968	14.2274	52.8694	185.666	19
ALDOA	D35 Protocol 3	1.02816	0.603777	63094784	0.732687	0	0	74.0092	19.8972	54.112	185.644	16
APBA1	D35 Protocol 3	0.661717	0.603564	62358206	0.724133	0	0	47.957	2.48337	45.4736	185.579	9
PITPNM2	D35 Protocol 3	0.78256	0.603517	64151984	0.744963	0	0	59.6621	7.95283	51.7092	185.564	12
RPL10A	D35 Protocol 3	1.02752	0.602649	6.34222e+07	0.736489	0	0	76.5284	20.6078	55.9206	185.297	6
ARID3B	D35 Protocol 3	2.10818	0.826208	57056696	0.66257	9.90026e-226	5.38876e-225	93.8556	47.5166	46.339	185.292	15
ENSG00000284624	D35 Protocol 3	0.796307	0.602435	62818974	0.729484	0	0	57.4808	9.00363	48.4772	185.231	3
PCMT1	D35 Protocol 3	1.36907	0.601007	5.90788e+07	0.686052	0	0	83.7481	32.7034	51.0447	184.793	6
MIDEAS	D35 Protocol 3	1.74836	0.711508	57690058	0.669924	3.19354e-261	1.9723e-260	90.3226	40.5314	49.7911	184.782	14
FBXL4	D35 Protocol 3	1.19287	0.600948	60880373	0.706972	0	0	78.4639	26.4061	52.0578	184.774	6
CCT3	D35 Protocol 3	1.05444	0.600818	6.2721e+07	0.728346	0	0	76.2519	21.8741	54.3779	184.734	1
BIVM	D35 Protocol 3	1.10638	0.600597	62128475	0.721465	0	0	78.2488	23.7451	54.5038	184.666	13
ITM2B	D35 Protocol 3	1.40268	0.600437	5.85938e+07	0.680419	0	0	84.7005	34.1813	50.5192	184.617	13
CNBP	D35 Protocol 3	1.25968	0.600434	60345587	0.700762	0	0	82.0891	29.6568	52.4323	184.616	3
ULK4	D35 Protocol 3	1.30782	0.599847	5.86902e+07	0.681539	0	0	75.7911	29.1276	46.6635	184.436	3
PTCH1	D35 Protocol 3	0.719444	0.599142	6.49849e+07	0.754636	0	0	58.7097	5.81343	52.8963	184.219	9
XPNPEP1	D35 Protocol 3	1.20137	0.599004	60833503	0.706428	0	0	80.2151	27.3775	52.8375	184.176	10
FAM172A	D35 Protocol 3	2.97323	0.977007	5.63894e+07	0.654821	8.5894e-190	4.16159e-189	97.4194	63.7474	33.672	184.049	5
OGT	D35 Protocol 3	2.33314	0.880431	5.68006e+07	0.659596	2.14291e-210	1.10806e-209	94.9923	53.1448	41.8475	183.971	X
HDAC4	D35 Protocol 3	2.0788	0.809734	5.70523e+07	0.662519	1.16928e-228	6.42134e-228	92.8111	45.7023	47.1088	183.965	2
MAP7D3	D35 Protocol 3	1.09375	0.5981	6.20751e+07	0.720845	0	0	77.3579	23.5221	53.8358	183.898	X
LTN1	D35 Protocol 3	1.24957	0.598034	6.04305e+07	0.701748	0	0	82.4578	29.4262	53.0315	183.878	21
PPIB	D35 Protocol 3	1.036	0.597888	62664102	0.727685	0	0	74.7158	21.0236	53.6922	183.833	15
ARL6IP1	D35 Protocol 3	1.14856	0.597809	6.10327e+07	0.70874	0	0	75.6375	24.4897	51.1478	183.809	16
DIRC3-AS1	D35 Protocol 3	1.04801	0.597773	57451647	0.667156	0	0	54.8387	18.1131	36.7256	183.798	2
RFTN1	D35 Protocol 3	2.26868	0.874288	56632396	0.657642	1.31672e-211	6.83943e-211	93.4869	48.1176	45.3693	183.745	3
RBM3	D35 Protocol 3	1.28148	0.597394	5.99375e+07	0.696023	0	0	82.7343	30.4619	52.2724	183.681	X
NARS1	D35 Protocol 3	1.15456	0.597223	6.1861e+07	0.71836	0	0	80.3072	25.6615	54.6457	183.629	18
CCT5	D35 Protocol 3	1.03133	0.597128	62692979	0.728021	0	0	74.2857	20.7552	53.5305	183.6	5
NORAD	D35 Protocol 3	1.22555	0.596935	6.11593e+07	0.710211	0	0	82.765	28.0163	54.7486	183.54	20
GNA12	D35 Protocol 3	1.23466	0.596586	60606781	0.703795	0	0	79.1091	26.7803	52.3287	183.433	7
SYAP1	D35 Protocol 3	1.34712	0.596364	59440648	0.690253	0	0	84.7926	32.091	52.7016	183.365	X
C11orf58	D35 Protocol 3	1.29366	0.596174	6.00562e+07	0.697401	0	0	84.5776	31.1347	53.4429	183.306	11
REEP5	D35 Protocol 3	1.16758	0.596061	6.15336e+07	0.714558	0	0	80.8909	26.3381	54.5529	183.272	5
CEP250	D35 Protocol 3	1.25826	0.595741	6.04582e+07	0.70207	0	0	82.2427	29.1616	53.0811	183.173	20
GARS1	D35 Protocol 3	1.10537	0.595641	61383533	0.712815	0	0	74.6237	23.4918	51.1318	183.143	7
RAP2A	D35 Protocol 3	0.873903	0.595391	63468513	0.737027	0	0	65.9908	14.2803	51.7105	183.066	13
PRDX6	D35 Protocol 3	0.962012	0.594381	64013706	0.743358	0	0	73.3333	17.686	55.6474	182.755	1
PPP2R2C	D35 Protocol 3	0.62646	0.593989	60223538	0.699344	0	0	41.5361	1.38343	40.1527	182.635	4
ATRN	D35 Protocol 3	1.30223	0.593744	59179595	0.687222	0	0	79.232	30.0423	49.1896	182.559	20
HADHB	D35 Protocol 3	1.10433	0.593273	61934523	0.719213	0	0	77.2043	23.7526	53.4517	182.414	2
ERCC6	D35 Protocol 3	0.98057	0.592997	6.30823e+07	0.732541	0	0	72.2581	18.6914	53.5667	182.33	10
FTO	D35 Protocol 3	2.19127	0.849824	5.67764e+07	0.659315	5.55822e-216	2.92514e-215	91.9816	48.3709	43.6107	182.316	16
CCSER2	D35 Protocol 3	2.38396	0.903125	5.65198e+07	0.656335	3.70257e-203	1.8701e-202	95.4839	51.9655	43.5183	182.186	10
STRN	D35 Protocol 3	1.46249	0.615442	58237581	0.676283	7.48036e-297	5.28545e-296	86.1137	35.7083	50.4053	181.726	2
KMT2C	D35 Protocol 3	3.90898	0.808504	5.78597e+07	0.671894	3.74987e-226	2.04405e-225	98.7404	83.9809	14.7594	181.662	7
SH3GLB1	D35 Protocol 3	1.3686	0.590713	58745949	0.682186	0	0	85.6528	33.8373	51.8155	181.627	1
CMTM3	D35 Protocol 3	0.947194	0.590467	6.43139e+07	0.746844	0	0	73.702	17.342	56.36	181.552	16
UQCRB	D35 Protocol 3	0.975271	0.590215	6.39405e+07	0.742508	0	0	74.7158	18.4873	56.2285	181.474	8
MYO1B	D35 Protocol 3	0.996822	0.589976	6.1322e+07	0.7121	0	0	66.1137	17.7011	48.4126	181.401	2
CCT2	D35 Protocol 3	0.97441	0.58978	63049566	0.732162	0	0	72.2888	18.8691	53.4197	181.34	12
WASHC5	D35 Protocol 3	1.26153	0.589536	60325406	0.700527	0	0	82.8264	29.6039	53.2226	181.265	8
CGGBP1	D35 Protocol 3	1.10854	0.589196	6.20472e+07	0.720521	0	0	78.7711	24.2478	54.5233	181.161	3
SEC31A	D35 Protocol 3	2.02289	0.803553	5.70885e+07	0.662939	6.57548e-227	3.59189e-226	93.7942	47.4184	46.3758	181.157	4
ITM2A	D35 Protocol 3	0.614933	0.588291	6.44928e+07	0.748921	0	0	51.6129	1.49305	50.1199	180.883	X
REEP3	D35 Protocol 3	0.99117	0.588287	6.25315e+07	0.726146	0	0	70.8449	18.6536	52.1912	180.881	10
STRAP	D35 Protocol 3	0.945846	0.588179	6.43031e+07	0.746719	0	0	74.5929	17.9468	56.6462	180.848	12
NNT	D35 Protocol 3	1.27905	0.588116	5.93134e+07	0.688775	0	0	80.7373	30.2351	50.5022	180.829	5
SUMO2	D35 Protocol 3	1.20723	0.588111	6.09078e+07	0.707291	0	0	82.0584	28.1751	53.8833	180.827	17
LRPPRC	D35 Protocol 3	1.66274	0.685939	57722659	0.670303	3.84952e-265	2.40853e-264	88.3871	39.6545	48.7326	180.826	2
ELP3	D35 Protocol 3	1.16373	0.587693	6.08829e+07	0.707001	0	0	78.4332	26.202	52.2312	180.699	8
IPO8	D35 Protocol 3	1.06864	0.586991	6.23697e+07	0.724267	0	0	77.3886	23.095	54.2937	180.483	12
UGGT1	D35 Protocol 3	1.73028	0.71227	5.7583e+07	0.668681	7.34306e-255	4.42865e-254	89.8003	41.7221	48.0782	180.456	2
SOCS4	D35 Protocol 3	1.02289	0.586242	6.3099e+07	0.732735	0	0	76.8356	21.3071	55.5286	180.253	14
HSD17B12	D35 Protocol 3	2.37584	0.883204	5.66168e+07	0.657462	3.0306e-205	1.54187e-204	92.8418	53.0466	39.7952	180.008	11
RHOA	D35 Protocol 3	2.19758	0.847134	5.68384e+07	0.660034	6.60979e-214	3.45557e-213	95.023	51.0697	43.9533	179.983	3
SFMBT2	D35 Protocol 3	4.5613	1.17952	55196964	0.640973	6.7491e-154	2.94064e-153	98.4332	75.7711	22.6621	179.914	10
TRAPPC8	D35 Protocol 3	1.71384	0.701923	57630605	0.669234	1.28214e-257	7.814e-257	90.9063	41.1022	49.8041	179.767	18
DCTN1	D35 Protocol 3	1.09174	0.584507	6.2345e+07	0.72398	0	0	78.5868	23.507	55.0798	179.719	2
PITPNB	D35 Protocol 3	1.67874	0.692786	57684971	0.669865	7.32971e-261	4.52134e-260	90.2304	40.6184	49.612	179.671	22
SLC25A43	D35 Protocol 3	1.04493	0.583424	6.16483e+07	0.715889	0	0	72.2888	21.0992	51.1896	179.386	X
CEP57	D35 Protocol 3	1.24894	0.582542	5.99019e+07	0.695609	0	0	80.7373	29.2108	51.5266	179.115	11
CFAP20DC	D35 Protocol 3	0.904064	0.582467	6.21676e+07	0.721919	0	0	63.9939	14.7339	49.26	179.092	3
ANKS1A	D35 Protocol 3	1.82567	0.731929	57387226	0.666408	3.66057e-246	2.13541e-245	89.3088	42.6935	46.6152	179.081	6
SC5D	D35 Protocol 3	0.776422	0.58226	6.49136e+07	0.753808	0	0	64.2704	10.2548	54.0156	179.028	11
USP12	D35 Protocol 3	1.26531	0.582197	6.0126e+07	0.698212	0	0	82.3656	29.396	52.9696	179.009	13
EIF2S3	D35 Protocol 3	1.98234	0.785937	5.71435e+07	0.663577	4.60381e-229	2.53031e-228	93.6098	47.1878	46.422	178.877	X
SPTY2D1	D35 Protocol 3	1.02929	0.581526	6.27599e+07	0.728797	0	0	76.1905	21.5641	54.6264	178.803	11
IMMT	D35 Protocol 3	1.38061	0.585099	58379280	0.677928	4.79781e-307	3.55102e-306	85.2842	34.5139	50.7703	178.718	2
RPL27A	D35 Protocol 3	1.13576	0.581241	6.14049e+07	0.713063	0	0	79.2012	25.5821	53.6191	178.715	11
SNX25	D35 Protocol 3	0.991695	0.581032	6.24822e+07	0.725573	0	0	71.1828	18.699	52.4838	178.651	4
DZIP3	D35 Protocol 3	1.13922	0.580963	60230586	0.699426	0	0	73.3948	24.365	49.0298	178.629	3
CERS4	D35 Protocol 3	1.33808	0.580719	58840170	0.68328	0	0	81.0753	31.5656	49.5097	178.554	19
FBXW11	D35 Protocol 3	2.10261	0.817466	56923813	0.661026	1.26284e-219	6.72338e-219	93.4562	48.8849	44.5713	178.349	5
GCLC	D35 Protocol 3	1.06666	0.579921	62345821	0.723989	0	0	76.3441	22.3541	53.99	178.309	6
HERC3	D35 Protocol 3	1.36987	0.579318	58411079	0.678297	0	0	81.7819	32.4955	49.2864	178.123	4
HERC3	D35 Protocol 3	1.36987	0.579318	58411079	0.678297	0	0	81.7819	32.4955	49.2864	178.123	4
RPLP2	D35 Protocol 3	1.24206	0.579124	60320005	0.700465	0	0	82.3963	29.0596	53.3367	178.064	11
TCP1	D35 Protocol 3	1.05263	0.579123	62148721	0.721701	0	0	76.3441	22.6603	53.6838	178.064	6
COX10-DT	D35 Protocol 3	1.01007	0.577759	61104927	0.709579	0	0	68.3257	19.8594	48.4663	177.644	17
DDX18	D35 Protocol 3	1.05399	0.577718	6.24712e+07	0.725445	0	0	77.2043	22.6981	54.5062	177.632	2
ICE1	D35 Protocol 3	1.52039	0.631333	5.80283e+07	0.673853	7.6641e-283	5.11902e-282	87.5269	37.4168	50.11	177.588	5
STMN1	D35 Protocol 3	0.997134	0.577204	5.83358e+07	0.677423	0	0	57.6037	18.2	39.4037	177.474	1
TANGO6	D35 Protocol 3	1.15393	0.576836	60642869	0.704214	0	0	76.9585	25.5972	51.3613	177.36	16
UBE2N	D35 Protocol 3	1.12947	0.575825	61156603	0.71018	0	0	78.4639	25.7031	52.7608	177.05	12
TENT4B	D35 Protocol 3	1.07087	0.575733	61985469	0.719805	0	0	76.5284	23.0345	53.4939	177.021	16
PTGDR	D35 Protocol 3	1.04163	0.575678	6.14417e+07	0.713491	0	0	70.8756	20.0824	50.7932	177.004	14
UFL1	D35 Protocol 3	0.962569	0.57549	63292618	0.734984	0	0	73.6713	19.1261	54.5452	176.947	6
RGS12	D35 Protocol 3	0.76737	0.575479	6.29218e+07	0.730678	0	0	57.3579	8.51603	48.8419	176.943	4
PPA2	D35 Protocol 3	1.24408	0.575178	59405973	0.68985	0	0	79.4777	29.3431	50.1347	176.851	4
TAS2R14	D35 Protocol 3	3.0589	0.964496	56244005	0.653132	9.98323e-185	4.76287e-184	97.4808	65.694	31.7868	176.813	12
OCIAD1	D35 Protocol 3	1.37805	0.581944	58378159	0.677915	2.73022e-305	2.00235e-304	86.5131	34.8276	51.6854	176.735	4
LINC03007	D35 Protocol 3	0.590001	0.574638	65206144	0.757205	0	0	52.5038	0.850469	51.6534	176.685	7
GREM2	D35 Protocol 3	0.676172	0.574098	58729450	0.681994	0	0	41.6897	4.64167	37.048	176.519	1
UBA2	D35 Protocol 3	1.36941	0.577599	58319426	0.677233	4.08933e-307	3.02774e-306	83.9939	34.0225	49.9713	176.467	19
TIGAR	D35 Protocol 3	1.09332	0.573569	60618742	0.703934	0	0	72.6267	23.3066	49.3201	176.356	12
DDX24	D35 Protocol 3	1.09479	0.573514	6.19717e+07	0.719645	0	0	79.3856	24.6145	54.7711	176.339	14
DHX36	D35 Protocol 3	1.89964	0.764113	5.71342e+07	0.66347	4.05055e-232	2.24906e-231	92.9954	45.2071	47.7883	176.241	3
ETV1	D35 Protocol 3	0.656972	0.573125	65142481	0.756465	0	0	56.3748	3.7156	52.6592	176.219	7
KIR3DX1	D35 Protocol 3	0.667186	0.573002	6.40454e+07	0.743726	0	0	54.8694	4.75884	50.1106	176.182	19
ENSG00000291214	D35 Protocol 3	1.10554	0.572956	61300249	0.711848	0	0	77.1429	24.5389	52.604	176.167	17
COL11A1	D35 Protocol 3	0.663753	0.57262	56157832	0.652131	0	0	34.47	3.63623	30.8338	176.064	1
ZNF451	D35 Protocol 3	1.465	0.608909	5.81203e+07	0.67492	4.92323e-290	3.38731e-289	86.6359	36.3358	50.3001	175.652	6
GLCCI1	D35 Protocol 3	1.31485	0.570972	58010852	0.67365	0	0	73.6406	28.7458	44.8947	175.557	7
TBC1D31	D35 Protocol 3	1.06239	0.570875	61309826	0.711959	0	0	74.1014	22.664	51.4373	175.528	8
ETNK1	D35 Protocol 3	1.88239	0.755377	57136908	0.663501	1.56686e-233	8.73536e-233	92.4117	44.523	47.8887	175.292	12
SLC14A1	D35 Protocol 3	0.850984	0.570086	61188749	0.710553	0	0	57.9724	12.2241	45.7483	175.285	18
RPS20	D35 Protocol 3	1.26171	0.569763	5.9465e+07	0.690536	0	0	82.0891	30.3901	51.699	175.186	8
RNF34	D35 Protocol 3	1.28927	0.569215	58991423	0.685036	0	0	82.9493	31.8226	51.1267	175.017	12
EDEM1	D35 Protocol 3	1.19617	0.569119	6.05357e+07	0.702969	0	0	80.7373	27.6724	53.065	174.988	3
PDCD10	D35 Protocol 3	1.33259	0.568804	58662256	0.681214	0	0	84.3625	33.3308	51.0317	174.891	3
TCEA1	D35 Protocol 3	1.13832	0.568762	61126371	0.709829	0	0	79.7542	26.4779	53.2763	174.878	8
ZKSCAN1	D35 Protocol 3	1.30362	0.568666	59057665	0.685806	0	0	83.5945	32.1855	51.409	174.849	7
SKP1	D35 Protocol 3	1.14458	0.56837	61039855	0.708824	0	0	80.3379	26.8862	53.4518	174.758	5
ERAP2	D35 Protocol 3	1.19737	0.568282	59772118	0.694102	0	0	79.232	28.4246	50.8074	174.73	5
CISH	D35 Protocol 3	1.17002	0.56822	61071840	0.709195	0	0	80.6759	26.4023	54.2736	174.711	3
AAGAB	D35 Protocol 3	1.19646	0.567662	5.99585e+07	0.696267	0	0	79.3241	28.2318	51.0923	174.54	15
NGLY1	D35 Protocol 3	1.2932	0.5674	59020966	0.68538	0	0	82.8571	31.766	51.0912	174.459	3
APPL1	D35 Protocol 3	1.01552	0.567194	6.23581e+07	0.724131	0	0	75.0538	21.3676	53.6862	174.396	3
CNOT6L	D35 Protocol 3	1.59634	0.653885	5.76689e+07	0.669679	3.69529e-268	2.3369e-267	87.6498	37.8855	49.7642	174.346	4
CUL2	D35 Protocol 3	1.23795	0.566948	59705297	0.693326	0	0	81.7204	30.0234	51.697	174.32	10
EFL1	D35 Protocol 3	1.19335	0.566828	5.98271e+07	0.694741	0	0	78.5868	28.0503	50.5364	174.283	15
MBNL2	D35 Protocol 3	1.21924	0.566706	59929638	0.695931	0	0	78.5561	27.593	50.9631	174.246	13
VSTM2L	D35 Protocol 3	0.596469	0.566302	64887584	0.753506	0	0	52.9339	1.77653	51.1574	174.122	20
BUB3	D35 Protocol 3	1.0736	0.566096	61228270	0.711012	0	0	76.3134	24.1458	52.1676	174.058	10
SINHCAF	D35 Protocol 3	1.23119	0.565799	60083511	0.697718	0	0	80.7066	28.4397	52.2669	173.967	12
TOR1AIP2	D35 Protocol 3	1.07988	0.565285	6.16656e+07	0.716091	0	0	77.788	24.2705	53.5175	173.809	1
PDIA4	D35 Protocol 3	0.93729	0.565268	63166800	0.733523	0	0	71.7358	17.977	53.7588	173.804	7
FAM120B	D35 Protocol 3	1.90598	0.759873	5.70306e+07	0.662266	3.89275e-230	2.14696e-229	90.9985	44.6477	46.3507	173.759	6
MBNL1	D35 Protocol 3	4.55663	0.897664	56787826	0.659447	8.96252e-195	4.40461e-194	99.2012	84.9751	14.2262	173.569	3
RPS5	D35 Protocol 3	0.830045	0.564074	64529198	0.749344	0	0	68.9094	13.8721	55.0373	173.437	19
NDUFS1	D35 Protocol 3	1.20197	0.563746	6.01679e+07	0.698699	0	0	81.0445	28.8177	52.2269	173.336	2
PSMD1	D35 Protocol 3	2.1556	0.828312	56680803	0.658204	1.46793e-210	7.59513e-210	93.5177	50.0454	43.4723	173.216	2
RPS14	D35 Protocol 3	1.11551	0.563326	6.14787e+07	0.71392	0	0	79.8157	25.3477	54.4679	173.207	5
SRP9	D35 Protocol 3	1.00634	0.563284	62467148	0.725398	0	0	74.8694	21.3751	53.4943	173.194	1
CFAP97	D35 Protocol 3	0.826221	0.563057	64543769	0.749513	0	0	68.8479	13.7965	55.0514	173.124	4
GRK6	D35 Protocol 3	0.819124	0.56256	64629538	0.750509	0	0	66.0522	11.3547	54.6975	172.971	5
PTAR1	D35 Protocol 3	1.18854	0.562337	60282598	0.70003	0	0	80.2151	28.0314	52.1836	172.903	9
FBXO38	D35 Protocol 3	1.25219	0.562111	59470004	0.690594	0	0	81.8126	30.3825	51.4301	172.833	5
CDIN1	D35 Protocol 3	1.02394	0.561965	59964018	0.696331	0	0	66.6359	20.7703	45.8656	172.788	15
CDV3	D35 Protocol 3	1.26999	0.561912	59292462	0.688532	0	0	83.3794	31.165	52.2145	172.772	3
PRSS57	D35 Protocol 3	0.909593	0.561771	6.29689e+07	0.731225	0	0	68.1413	15.5466	52.5948	172.728	19
RPL28	D35 Protocol 3	1.10446	0.561145	61672001	0.716165	0	0	79.8771	25.0265	54.8507	172.536	19
DDB1	D35 Protocol 3	1.1927	0.560889	60142757	0.698406	0	0	80.4916	28.2431	52.2484	172.457	11
TMPO	D35 Protocol 3	1.3582	0.589899	5.75252e+07	0.668009	6.56191e-294	4.59155e-293	73.4255	30.7983	42.6272	172.45	12
IFNAR1	D35 Protocol 3	1.07607	0.560654	61889251	0.718687	0	0	78.2181	23.9719	54.2462	172.385	21
FAM91A1	D35 Protocol 3	1.21985	0.560433	59869685	0.695235	0	0	81.9969	29.687	52.3099	172.317	8
GSPT1	D35 Protocol 3	1.36531	0.571795	5.82215e+07	0.676096	8.41953e-303	6.10312e-302	84.5161	34.0679	50.4482	172.233	16
SRSF3	D35 Protocol 3	1.64102	0.669352	57583768	0.66869	1.03437e-258	6.33021e-258	89.0015	40.1761	48.8254	172.156	6
LRRC58	D35 Protocol 3	0.823293	0.559876	64694094	0.751259	0	0	68.4178	13.2106	55.2072	172.146	3
ENSG00000260517	D35 Protocol 3	1.20916	0.559851	5.93359e+07	0.689036	0	0	74.6544	26.3305	48.3239	172.138	16
EIF4G1	D35 Protocol 3	2.07737	0.804362	5.67948e+07	0.659528	2.08408e-215	1.09484e-214	93.4562	49.0248	44.4314	172.102	3
EPHA4	D35 Protocol 3	0.810734	0.559081	61084778	0.709346	0	0	54.47	9.40051	45.0695	171.901	2
MARCHF7	D35 Protocol 3	2.25123	0.851364	56543118	0.656606	2.4621e-203	1.24433e-202	95.4224	52.4531	42.9693	171.895	2
XCL1	D35 Protocol 3	0.917219	0.558126	62760741	0.728808	0	0	67.0661	14.9682	52.0978	171.608	1
TNFSF14	D35 Protocol 3	1.04408	0.55791	6.18737e+07	0.718507	0	0	75.3917	22.1008	53.2909	171.541	19
OXSR1	D35 Protocol 3	1.31325	0.557565	58390074	0.678053	0	0	82.4578	32.7563	49.7015	171.435	3
VCP	D35 Protocol 3	1.4763	0.614996	5.7893e+07	0.672281	4.36367e-280	2.88927e-279	86.6052	36.7667	49.8385	171.301	9
CMTM1	D35 Protocol 3	1.31466	0.557089	58399694	0.678165	0	0	82.2427	31.5316	50.7111	171.289	16
TOP2B	D35 Protocol 3	2.06456	0.805147	56735605	0.658841	5.78614e-214	3.02535e-213	94.7465	48.575	46.1716	171.109	3
SMAD3	D35 Protocol 3	1.39458	0.579944	57287938	0.665255	3.4795e-296	2.45054e-295	70.9063	28.5682	42.3381	170.858	15
FGFR1OP2	D35 Protocol 3	1.24083	0.555685	59414328	0.689947	0	0	82.3963	30.6849	51.7114	170.857	12
KDM5C	D35 Protocol 3	1.61283	0.654904	57656719	0.669537	2.11676e-262	1.3136e-261	88.8172	39.7528	49.0644	170.852	X
WDSUB1	D35 Protocol 3	0.86481	0.555464	63769856	0.740526	0	0	68.9708	15.0854	53.8854	170.789	2
SUZ12	D35 Protocol 3	1.53519	0.630149	5.77821e+07	0.670993	4.09605e-272	2.62996e-271	87.3733	37.9838	49.3894	170.506	17
PNRC1	D35 Protocol 3	0.874424	0.554209	6.34693e+07	0.737036	0	0	68.5407	15.3954	53.1453	170.403	6
ANXA5	D35 Protocol 3	0.95326	0.554152	63142663	0.733243	0	0	71.7665	17.7729	53.9936	170.386	4
BNIP2	D35 Protocol 3	1.26285	0.554013	5.92394e+07	0.687916	0	0	82.765	31.2821	51.4828	170.343	15
SNX5	D35 Protocol 3	1.28433	0.553559	58732916	0.682035	0	0	81.9969	31.9134	50.0836	170.204	20
BARD1	D35 Protocol 3	1.03172	0.553139	59884239	0.695404	0	0	67.404	21.292	46.112	170.074	2
HAUS6	D35 Protocol 3	1.11901	0.553021	60171628	0.698742	0	0	76.129	26.1302	49.9989	170.038	9
TPGS2	D35 Protocol 3	1.07896	0.552378	6.06904e+07	0.704766	0	0	75.5146	24.433	51.0816	169.84	18
NDFIP2	D35 Protocol 3	1.8385	0.729679	56852679	0.6602	7.94849e-234	4.43795e-233	88.0799	40.1572	47.9226	169.543	13
TMED2	D35 Protocol 3	0.860516	0.550353	64246529	0.746061	0	0	70.5991	15.2517	55.3473	169.218	12
UNC93B1	D35 Protocol 3	0.778834	0.550243	64887464	0.753504	0	0	66.9432	11.7667	55.1765	169.184	11
PRMT9	D35 Protocol 3	1.02049	0.550192	62095312	0.72108	0	0	74.3472	21.0803	53.2669	169.168	4
ABCD3	D35 Protocol 3	1.06806	0.550071	6.11446e+07	0.71004	0	0	76.0061	23.8963	52.1099	169.131	1
RTCA	D35 Protocol 3	0.979029	0.550056	62570892	0.726603	0	0	74.8387	20.8535	53.9852	169.126	1
MCCC2	D35 Protocol 3	1.00171	0.549738	62142867	0.721633	0	0	75.0538	21.7115	53.3422	169.029	5
RPL30	D35 Protocol 3	1.1317	0.549538	60694099	0.704809	0	0	79.447	26.5951	52.8519	168.967	8
RAD50	D35 Protocol 3	1.38748	0.581058	5.79365e+07	0.672787	4.06769e-292	2.82418e-291	82.8879	34.1284	48.7595	168.826	5
UBE2Q2	D35 Protocol 3	1.11332	0.548829	6.04771e+07	0.702289	0	0	76.9892	25.6842	51.3051	168.749	15
HBS1L	D35 Protocol 3	1.11615	0.548382	6.06936e+07	0.704803	0	0	78.5561	26.3456	52.2104	168.612	6
SLC16A7	D35 Protocol 3	0.758525	0.548257	6.2017e+07	0.72017	0	0	56.4363	9.46477	46.9715	168.573	12
OSTM1	D35 Protocol 3	1.19795	0.548096	5.97327e+07	0.693645	0	0	80	28.7761	51.2239	168.524	6
NDUFA10	D35 Protocol 3	1.28224	0.547851	58858968	0.683498	0	0	83.1336	32.1439	50.9897	168.448	2
ITGAX	D35 Protocol 3	2.26543	0.821029	56136183	0.65188	2.00843e-206	1.02461e-205	86.1444	42.5045	43.6399	168.302	16
PRKAA1	D35 Protocol 3	1.1875	0.547279	59990302	0.696636	0	0	81.8126	28.9046	52.908	168.273	5
RPL18	D35 Protocol 3	0.878089	0.547168	63661443	0.739267	0	0	71.1828	16.741	54.4418	168.238	19
ZDHHC21	D35 Protocol 3	1.39332	0.585153	57892613	0.672277	1.43443e-288	9.79715e-288	84.2704	34.4723	49.798	167.944	9
EIF4A2	D35 Protocol 3	1.47106	0.600274	5.79544e+07	0.672994	5.52996e-281	3.6739e-280	87.9877	37.0578	50.93	167.737	3
ENSG00000267787	D35 Protocol 3	1.53458	0.62962	5.7406e+07	0.666626	7.73353e-268	4.88844e-267	82.2734	35.4135	46.8599	167.675	18
DCAF5	D35 Protocol 3	1.75584	0.707024	57142302	0.663564	1.58993e-238	9.02662e-238	90.9063	42.1832	48.7231	167.596	14
RPS29	D35 Protocol 3	1.17873	0.544849	5.99279e+07	0.695912	0	0	80.8909	28.7005	52.1905	167.525	14
S100B	D35 Protocol 3	0.567159	0.544843	61863934	0.718393	0	0	45.0691	1.17176	43.8974	167.524	21
EIF1	D35 Protocol 3	1.67786	0.674172	57372673	0.666239	1.45935e-249	8.61456e-249	89.4316	40.8792	48.5524	167.238	17
HECTD2	D35 Protocol 3	0.740544	0.543411	6.22917e+07	0.723361	0	0	57.02	9.59707	47.4229	167.083	10
CTSC	D35 Protocol 3	3.23009	0.97812	55810593	0.648099	3.60115e-172	1.65511e-171	98.0031	67.3987	30.6044	167.044	11
CAPNS1	D35 Protocol 3	0.855182	0.543112	6.38794e+07	0.741798	0	0	70.384	15.762	54.622	166.991	19
TMED3	D35 Protocol 3	1.02384	0.542997	59653029	0.692719	0	0	67.0046	21.5641	45.4405	166.956	15
OSBPL8	D35 Protocol 3	3.27975	0.94055	56102910	0.651494	7.93653e-179	3.72253e-178	98.2796	70.6532	27.6264	166.881	12
SNRPB2	D35 Protocol 3	0.829899	0.542252	64230335	0.745873	0	0	69.8003	14.7263	55.074	166.727	20
SPATA13	D35 Protocol 3	0.909634	0.542066	61312106	0.711985	0	0	64.5776	16.5445	48.0331	166.67	13
PSME1	D35 Protocol 3	0.945275	0.542044	6.25014e+07	0.725796	0	0	73.1797	19.9085	53.2712	166.663	14
SMARCAD1	D35 Protocol 3	1.27057	0.541631	58666692	0.681266	0	0	82.9493	31.8793	51.07	166.536	4
DYNC1I2	D35 Protocol 3	1.21722	0.541381	59120448	0.686535	0	0	81.2596	30.3485	50.9111	166.459	2
RPS27A	D35 Protocol 3	1.16265	0.541327	5.99375e+07	0.696023	0	0	79.9078	27.9483	51.9595	166.443	2
SERINC3	D35 Protocol 3	1.00801	0.541303	62157968	0.721808	0	0	76.4055	22.3957	54.0099	166.435	20
CPEB4	D35 Protocol 3	1.63458	0.640742	5.75506e+07	0.668305	4.20617e-261	2.59614e-260	87.8341	38.8985	48.9356	166.327	5
IPO7	D35 Protocol 3	1.73577	0.699377	57149593	0.663648	2.89205e-239	1.64715e-238	90.0461	42.0472	47.9989	166.3	11
ADIPOR2	D35 Protocol 3	1.38601	0.572661	5.79674e+07	0.673145	6.36167e-292	4.4139e-291	83.8095	34.4005	49.409	166.275	12
UBA3	D35 Protocol 3	1.13153	0.540608	6.03741e+07	0.701093	0	0	79.6928	27.1696	52.5231	166.221	3
MIA3	D35 Protocol 3	1.10896	0.540301	6.05774e+07	0.703454	0	0	78.0338	26.0281	52.0057	166.127	1
ENSG00000259363	D35 Protocol 3	0.825206	0.540149	61554926	0.714805	0	0	60.6452	13.5395	47.1057	166.08	15
HYOU1	D35 Protocol 3	1.09441	0.539714	6.03204e+07	0.70047	0	0	74.8387	24.8375	50.0012	165.947	11
PPARD	D35 Protocol 3	1.1791	0.539132	5.99785e+07	0.696499	0	0	77.2657	26.3607	50.905	165.768	6
INTS7	D35 Protocol 3	1.24963	0.539009	58401362	0.678184	0	0	79.8157	31.1612	48.6545	165.73	1
KLHL15	D35 Protocol 3	0.947444	0.538816	62473428	0.725471	0	0	72.4117	19.3831	53.0285	165.67	X
RRP1B	D35 Protocol 3	0.928747	0.538671	6.26233e+07	0.727212	0	0	71.9201	18.8388	53.0813	165.626	21
R3HCC1L	D35 Protocol 3	1.61904	0.656311	57382004	0.666347	8.31567e-254	4.99474e-253	88.2335	39.371	48.8625	165.588	10
TBCA	D35 Protocol 3	1.45866	0.600915	57698853	0.670027	4.81228e-277	3.15985e-276	84.3318	35.697	48.6348	165.552	5
GALK2	D35 Protocol 3	1.21597	0.538336	5.88003e+07	0.682817	0	0	77.6651	29.2259	48.4392	165.523	15
MED4	D35 Protocol 3	1.19569	0.538261	5.97399e+07	0.693728	0	0	81.5975	29.5094	52.0882	165.5	13
G3BP1	D35 Protocol 3	1.56001	0.635177	57541330	0.668197	5.28155e-262	3.27068e-261	87.8955	38.4223	49.4733	165.454	5
TSEN15	D35 Protocol 3	0.92315	0.53808	6.18127e+07	0.717799	0	0	68.9401	18.4382	50.5019	165.444	1
ATF6	D35 Protocol 3	2.09448	0.803858	5.65228e+07	0.656369	3.24706e-207	1.66186e-206	93.8249	48.8471	44.9777	165.417	1
SDF4	D35 Protocol 3	1.03412	0.53799	6.18233e+07	0.717922	0	0	76.8049	22.9551	53.8498	165.416	1
CBFB	D35 Protocol 3	1.88805	0.742021	5.68324e+07	0.659965	3.43329e-224	1.85941e-223	90.4147	44.4436	45.9711	165.271	16
RLIM	D35 Protocol 3	1.01626	0.537318	61949377	0.719386	0	0	76.7127	22.8833	53.8295	165.21	X
AVEN	D35 Protocol 3	1.24835	0.537116	57988029	0.673385	0	0	75.3917	29.2977	46.094	165.148	15
MEX3C	D35 Protocol 3	1.11398	0.536901	60321455	0.700481	0	0	77.0507	25.6577	51.393	165.082	18
PARP4	D35 Protocol 3	2.55205	0.896888	56089912	0.651343	2.83887e-185	1.35659e-184	96.6206	57.7941	38.8265	164.909	13
LINC02910	D35 Protocol 3	0.624931	0.536331	64366716	0.747457	0	0	55.576	4.70215	50.8739	164.906	20
GOLGA8B	D35 Protocol 3	1.70774	0.674805	5.72368e+07	0.664662	7.83579e-246	4.56651e-245	90.8756	40.282	50.5936	164.882	15
TBC1D2B	D35 Protocol 3	2.56973	0.933126	55739691	0.647276	4.43456e-178	2.07595e-177	96.3134	54.5699	41.7435	164.867	15
PARN	D35 Protocol 3	1.30757	0.5439	5.80874e+07	0.674538	1.85215e-304	1.35355e-303	81.6283	32.6315	48.9967	164.73	16
TRPV2	D35 Protocol 3	1.01862	0.535625	61301799	0.711866	0	0	74.7773	22.6829	52.0943	164.689	17
SLC26A2	D35 Protocol 3	0.704716	0.535502	64230350	0.745873	0	0	61.106	9.05277	52.0532	164.652	5
EXOC1	D35 Protocol 3	1.15383	0.535208	5.97503e+07	0.693849	0	0	78.7404	27.8614	50.879	164.561	4
MED1	D35 Protocol 3	1.14791	0.535126	60062109	0.69747	0	0	80.2151	28.1259	52.0891	164.536	17
TSC22D1	D35 Protocol 3	1.16074	0.534945	5.8406e+07	0.678239	0	0	71.3057	26.1944	45.1112	164.48	13
ERGIC1	D35 Protocol 3	1.10348	0.534834	6.02674e+07	0.699854	0	0	76.467	25.7333	50.7337	164.446	5
RPL24	D35 Protocol 3	1.01421	0.534722	6.18904e+07	0.718701	0	0	76.4977	22.6754	53.8223	164.412	3
LEPROTL1	D35 Protocol 3	1.00697	0.534193	61784475	0.717471	0	0	75.4531	22.2974	53.1557	164.249	8
SERBP1	D35 Protocol 3	1.92747	0.758318	5.67182e+07	0.658638	4.79057e-218	2.53705e-217	92.5346	45.6872	46.8474	164.248	1
SGMS1	D35 Protocol 3	2.18947	0.818616	5.63636e+07	0.654521	4.82701e-202	2.42879e-201	93.6406	49.1495	44.491	164.226	10
NDFIP1	D35 Protocol 3	1.0924	0.53407	6.07054e+07	0.70494	0	0	78.0338	25.7522	52.2816	164.211	5
KIAA0100	D35 Protocol 3	1.66738	0.675836	5.72065e+07	0.664309	2.39896e-244	1.39214e-243	89.063	40.7015	48.3614	164.131
EIF4EBP2	D35 Protocol 3	1.21385	0.533788	59259636	0.688151	0	0	81.2596	29.963	51.2966	164.124	10
CCDC18-AS1	D35 Protocol 3	1.26146	0.533706	57906827	0.672442	0	0	76.9585	30.4543	46.5042	164.099	1
RALBP1	D35 Protocol 3	1.11982	0.533596	60387603	0.70125	0	0	78.894	26.769	52.125	164.066	18
SLC25A12	D35 Protocol 3	1.17206	0.533503	59406263	0.689854	0	0	78.5561	28.3376	50.2185	164.037	2
BACH2	D35 Protocol 3	1.46006	0.604667	56836146	0.660008	8.14793e-273	5.24794e-272	71.0906	29.6492	41.4414	164.034	6
UCK2	D35 Protocol 3	1.21047	0.533486	58841166	0.683292	0	0	78.2488	29.0822	49.1666	164.032	1
C11orf80	D35 Protocol 3	0.972239	0.533485	60587512	0.703571	0	0	67.9877	20.0673	47.9204	164.031	11
GLRX	D35 Protocol 3	0.902727	0.533061	63224271	0.73419	0	0	70.9063	17.0321	53.8742	163.901	5
ATP6V1H	D35 Protocol 3	1.54448	0.618405	57641050	0.669355	1.77076e-266	1.11384e-265	87.8955	38.0972	49.7983	163.848	8
CSNK2A1	D35 Protocol 3	1.53218	0.626719	57539265	0.668173	6.49135e-263	4.03566e-262	87.5269	38.101	49.4259	163.821	20
ADCY3	D35 Protocol 3	0.837106	0.532748	6.16018e+07	0.71535	0	0	60.8909	13.2182	47.6728	163.805	2
GVINP1	D35 Protocol 3	0.90038	0.532401	62202795	0.722328	0	0	69.0323	17.6897	51.3425	163.698	11
DPP4	D35 Protocol 3	0.888672	0.532393	58709152	0.681759	0	0	54.9616	14.7604	40.2012	163.696	2
PPP1CA	D35 Protocol 3	0.81911	0.532283	6.41454e+07	0.744887	0	0	69.6774	14.749	54.9284	163.662	11
EMP3	D35 Protocol 3	0.878867	0.532259	63915923	0.742222	0	0	71.6129	16.0342	55.5787	163.654	19
ACADM	D35 Protocol 3	1.05231	0.532028	6.09943e+07	0.708295	0	0	76.1905	24.2138	51.9767	163.583	1
UBE2G2	D35 Protocol 3	1.08964	0.53199	60556676	0.703213	0	0	78.0952	26.0319	52.0633	163.572	21
USO1	D35 Protocol 3	1.58296	0.640197	5.74334e+07	0.666944	5.33119e-257	3.24237e-256	88.6022	38.7776	49.8246	163.563	4
PDSS2	D35 Protocol 3	2.05424	0.792457	5.64541e+07	0.655571	1.24672e-207	6.3911e-207	91.828	47.2369	44.591	163.4	6
FXYD2	D35 Protocol 3	0.545629	0.531205	63948420	0.742599	0	0	49.4316	0.725733	48.7059	163.33	11
PAM	D35 Protocol 3	1.55935	0.616165	57245959	0.664767	1.35036e-266	8.5031e-266	80.7373	34.1624	46.5749	163.327	5
APLF	D35 Protocol 3	0.917505	0.530962	6.06896e+07	0.704757	0	0	64.3625	17.6406	46.7219	163.256	2
ZDHHC5	D35 Protocol 3	1.1367	0.530517	60038986	0.697201	0	0	79.3241	27.6572	51.6669	163.119	11
BATF	D35 Protocol 3	0.822746	0.530287	6.17146e+07	0.716659	0	0	61.7512	14.1405	47.6107	163.048	14
SHPRH	D35 Protocol 3	1.4209	0.584573	5.77357e+07	0.670454	2.11755e-280	1.40342e-279	83.9631	35.1414	48.8218	163.01	6
PRDM2	D35 Protocol 3	1.87504	0.732469	56867255	0.66037	5.80334e-224	3.13885e-223	92.5038	44.9766	47.5273	162.977	1
HS3ST3B1	D35 Protocol 3	0.588559	0.529053	6.29277e+07	0.730746	0	0	49.6467	2.7026	46.9441	162.669	17
PRPF40B	D35 Protocol 3	0.875781	0.528462	61998173	0.719952	0	0	67.0353	16.9187	50.1167	162.487	12
RAPGEF6	D35 Protocol 3	2.41224	0.86899	56110996	0.651588	5.42033e-188	2.61385e-187	95.2995	55.3145	39.9851	162.139	5
RPL12	D35 Protocol 3	1.09287	0.526915	6.06204e+07	0.703953	0	0	78.1874	25.6653	52.5221	162.011	9
JAKMIP2	D35 Protocol 3	1.70725	0.686106	5.65526e+07	0.656715	1.6337e-237	9.22678e-237	78.1874	35.7953	42.3921	161.945	5
SPINK2	D35 Protocol 3	0.610177	0.526417	63146657	0.733289	0	0	52.381	4.53583	47.8451	161.858	4
OSBPL9	D35 Protocol 3	1.4663	0.593011	5.76886e+07	0.669907	2.71052e-274	1.7593e-273	86.3287	36.2035	50.1252	161.747	1
NRBP1	D35 Protocol 3	1.06783	0.525777	60803944	0.706084	0	0	77.3272	25.0907	52.2365	161.661	2
CLEC12A	D35 Protocol 3	1.1631	0.525679	59083953	0.686111	0	0	73.2104	25.4044	47.806	161.631	12
HPS3	D35 Protocol 3	1.24748	0.525192	58479615	0.679093	0	0	81.2596	30.9873	50.2723	161.481	3
TEX10	D35 Protocol 3	0.88628	0.524962	62622570	0.727203	0	0	69.3395	17.0812	52.2583	161.411	9
HIPK3	D35 Protocol 3	1.46986	0.58797	57789472	0.671079	4.86664e-276	3.1783e-275	87.0046	36.778	50.2266	161.396	11
DCUN1D1	D35 Protocol 3	1.15984	0.524824	59843019	0.694926	0	0	80.8295	28.6287	52.2008	161.368	3
KIAA0586	D35 Protocol 3	1.01408	0.524501	60255804	0.699719	0	0	70.6298	22.3579	48.2719	161.269	14
ZNF277	D35 Protocol 3	1.17062	0.524327	5.88673e+07	0.683595	0	0	76.3441	28.1524	48.1917	161.215	7
DRAM2	D35 Protocol 3	0.970657	0.524248	6.14133e+07	0.71316	0	0	72.5038	21.2844	51.2194	161.191	1
RYBP	D35 Protocol 3	1.41827	0.570911	5.78028e+07	0.671234	7.53428e-284	5.05447e-283	84.3318	34.8314	49.5004	161.166	3
CLCN6	D35 Protocol 3	0.907344	0.524071	62004557	0.720026	0	0	68.6022	17.8598	50.7423	161.137	1
CYCS	D35 Protocol 3	0.763668	0.524052	63665153	0.73931	0	0	64.6697	12.3904	52.2794	161.131	7
NMD3	D35 Protocol 3	0.796533	0.523995	63959948	0.742733	0	0	68.0184	14.0308	53.9876	161.113	3
SLC25A46	D35 Protocol 3	1.01058	0.523833	6.12134e+07	0.71084	0	0	75.3917	23.2915	52.1002	161.064	5
NBPF15	D35 Protocol 3	0.637151	0.523653	63045729	0.732117	0	0	53.9785	6.05156	47.9269	161.008	1
CCNT2	D35 Protocol 3	1.25752	0.523051	58286548	0.676851	0	0	83.4716	32.4955	50.9761	160.823	2
NBR1	D35 Protocol 3	0.959478	0.522947	62152817	0.721748	0	0	73.9171	20.7817	53.1354	160.791	17
PPP1R18	D35 Protocol 3	1.17986	0.522892	59553373	0.691562	0	0	80.5837	28.9462	51.6375	160.774	6
RMDN1	D35 Protocol 3	0.881713	0.522744	62628433	0.727271	0	0	70.3226	17.7464	52.5761	160.729	8
ST6GAL1	D35 Protocol 3	1.49467	0.604322	5.69549e+07	0.661388	2.7207e-267	1.71556e-266	74.5315	31.6866	42.8449	160.608	3
MFSD4B	D35 Protocol 3	1.10913	0.522252	60081409	0.697694	0	0	76.9892	25.9903	50.9989	160.578	6
IL9R	D35 Protocol 3	0.736102	0.522094	63099911	0.732746	0	0	60.6759	10.4286	50.2472	160.529	X
TFDP2	D35 Protocol 3	1.49509	0.6011	57480440	0.66749	1.45569e-268	9.22705e-268	83.5637	35.9011	47.6626	160.515	3
RPS27	D35 Protocol 3	1.0686	0.522025	6.09619e+07	0.707918	0	0	78.0338	24.9924	53.0414	160.508	1
ENSG00000291203	D35 Protocol 3	1.4189	0.588997	57531979	0.668089	9.84588e-274	6.36948e-273	82.6421	34.9977	47.6444	160.322	4
ZNF81	D35 Protocol 3	1.01181	0.521341	60303912	0.700278	0	0	70.9063	22.3125	48.5938	160.297	X
NCOA2	D35 Protocol 3	3.08172	0.919736	55946945	0.649683	1.34175e-175	6.22097e-175	97.5422	68.0262	29.5161	160.224	8
CPSF2	D35 Protocol 3	1.12888	0.521097	5.98369e+07	0.694854	0	0	79.4777	27.7442	51.7335	160.222	14
PURB	D35 Protocol 3	0.960322	0.520835	61648655	0.715894	0	0	73.4869	21.5301	51.9569	160.142	7
SRSF10	D35 Protocol 3	1.29999	0.539448	5.79939e+07	0.673452	3.61946e-298	2.57334e-297	82.0584	33.2212	48.8372	159.995	1
RPL37	D35 Protocol 3	1.46043	0.590707	57679623	0.669803	3.76905e-272	2.42076e-271	88.0799	36.5853	51.4946	159.855	5
PEX14	D35 Protocol 3	1.37754	0.56637	57717164	0.670239	8.89254e-284	5.96275e-283	82.5499	34.1284	48.4216	159.844	1
ZNF37BP	D35 Protocol 3	1.14972	0.519768	5.88282e+07	0.683141	0	0	75.3917	27.5212	47.8705	159.814	10
FBXW2	D35 Protocol 3	1.11586	0.519432	6.02681e+07	0.699862	0	0	80	27.2528	52.7472	159.711	9
SPCS2	D35 Protocol 3	0.940489	0.51937	6.21654e+07	0.721894	0	0	73.6713	20.5549	53.1164	159.691	11
PARG	D35 Protocol 3	1.10203	0.519331	59997569	0.69672	0	0	77.8802	26.7879	51.0923	159.679	10
RBM17	D35 Protocol 3	1.27623	0.52294	58188341	0.675711	6.99977e-307	5.17425e-306	83.0722	32.8583	50.2139	159.646	10
STK26	D35 Protocol 3	1.43171	0.579161	57732142	0.670413	3.68931e-277	2.42442e-276	85.8372	35.8671	49.9701	159.626	X
ZC3H14	D35 Protocol 3	1.10234	0.51906	5.98401e+07	0.694892	0	0	77.1121	26.6291	50.483	159.596	14
S100PBP	D35 Protocol 3	1.5056	0.606971	5.74427e+07	0.667052	2.6892e-264	1.67923e-263	85.0077	36.6798	48.3279	159.497	1
WBP11	D35 Protocol 3	0.999623	0.518463	6.12376e+07	0.71112	0	0	75.2995	23.1252	52.1744	159.412	12
RBM12	D35 Protocol 3	1.01136	0.518408	61063619	0.7091	0	0	75.6375	23.5145	52.123	159.396	20
NSMAF	D35 Protocol 3	1.21928	0.517318	5.85307e+07	0.679686	0	0	79.0476	29.7664	49.2812	159.06	8
CHD3	D35 Protocol 3	1.78156	0.694539	56928034	0.661075	3.91475e-230	2.15851e-229	91.3671	42.7729	48.5942	158.817	17
EIF1AX	D35 Protocol 3	0.998728	0.515709	60884637	0.707021	0	0	73.6406	22.8833	50.7573	158.566	X
UBP1	D35 Protocol 3	1.27128	0.525482	58095348	0.674631	4.06423e-303	2.95074e-302	83.0415	32.8697	50.1718	158.449	3
TOR1AIP1	D35 Protocol 3	1.03737	0.51502	60931222	0.707562	0	0	76.3441	24.2478	52.0963	158.354	1
RNF13	D35 Protocol 3	1.49837	0.59286	5.75739e+07	0.668576	1.25046e-268	7.92866e-268	85.7143	36.7516	48.9627	158.353	3
EFR3A	D35 Protocol 3	1.75072	0.690605	5.69249e+07	0.66104	9.25891e-231	5.11615e-230	90.8756	42.4554	48.4202	158.349	8
SON	D35 Protocol 3	2.9417	0.91343	55897639	0.64911	9.58972e-175	4.43824e-174	98.3103	66.7675	31.5428	158.346	21
ARPC3	D35 Protocol 3	1.61746	0.637985	57329813	0.665741	1.26294e-249	7.45622e-249	90.0461	40.1308	49.9153	158.302	12
DNM1L	D35 Protocol 3	1.41117	0.573283	5.77282e+07	0.670367	1.16484e-277	7.66209e-277	86.2366	35.6138	50.6227	158.292	12
CASP8AP2	D35 Protocol 3	1.19571	0.514744	58409774	0.678282	0	0	78.0952	29.7853	48.3099	158.269	6
ZNF800	D35 Protocol 3	1.22518	0.514205	58415936	0.678354	0	0	82.2734	31.5165	50.7569	158.103	7
SP1	D35 Protocol 3	0.958885	0.513907	61931938	0.719183	0	0	73.5177	20.8157	52.702	158.012	12
TIPARP	D35 Protocol 3	0.778929	0.513865	62380861	0.724396	0	0	62.4578	13.1161	49.3416	157.999	3
MICU2	D35 Protocol 3	1.64462	0.656824	5.70427e+07	0.662407	7.27434e-242	4.18361e-241	86.8203	39.6129	47.2073	157.886	13
SRP54	D35 Protocol 3	1.1912	0.513451	5.9036e+07	0.685554	0	0	81.3518	30.2464	51.1053	157.871	14
HEG1	D35 Protocol 3	1.38463	0.547455	57404244	0.666605	6.21384e-290	4.27243e-289	76.0983	30.2691	45.8292	157.869	3
AGL	D35 Protocol 3	0.908354	0.513366	6.19363e+07	0.719233	0	0	70.9063	19.3642	51.5421	157.845	1
RNF38	D35 Protocol 3	2.33238	0.848667	5.60487e+07	0.650864	2.22569e-187	1.07116e-186	95.2995	54.0067	41.2929	157.827	9
LMBR1	D35 Protocol 3	1.53586	0.613095	57342811	0.665892	8.43466e-259	5.16268e-258	85.3763	37.2921	48.0842	157.741	7
AP3S1	D35 Protocol 3	0.988781	0.512977	61010301	0.708481	0	0	73.4562	22.3314	51.1248	157.726	5
SLC10A7	D35 Protocol 3	1.51634	0.611661	57285578	0.665227	3.0363e-259	1.86178e-258	84.5161	36.5172	47.9989	157.643	4
HACD2	D35 Protocol 3	0.830511	0.512654	6.27042e+07	0.728151	0	0	67.3425	15.6562	51.6864	157.626	3
TCF20	D35 Protocol 3	1.60672	0.63863	5.72449e+07	0.664755	2.81799e-248	1.65705e-247	88.4485	39.6507	48.7978	157.602	22
FBXO22	D35 Protocol 3	1.09331	0.512485	59339519	0.689079	0	0	75.023	26.3381	48.685	157.574	15
ZNF24	D35 Protocol 3	0.932789	0.511861	62327688	0.723779	0	0	74.4086	20.691	53.7176	157.382	18
LRRC28	D35 Protocol 3	1.02276	0.511665	5.93452e+07	0.689145	0	0	69.1244	22.7737	46.3508	157.322	15
MBNL3	D35 Protocol 3	1.16369	0.511609	58244253	0.67636	0	0	73.3948	27.3927	46.0021	157.305	X
ANKRD18B	D35 Protocol 3	0.826938	0.511058	61510534	0.71429	0	0	62.7035	14.783	47.9205	157.136	9
TRPM2	D35 Protocol 3	1.60481	0.629124	56981944	0.661701	3.34182e-251	1.98636e-250	81.1674	35.9427	45.2247	157.093	21
UBE2Q2P1	D35 Protocol 3	0.68557	0.510877	63455347	0.736874	0	0	59.1705	8.88267	50.2878	157.08	15
UBE2Q2P1	D35 Protocol 3	0.68557	0.510877	63455347	0.736874	0	0	59.1705	8.88267	50.2878	157.08	15
SLFN13	D35 Protocol 3	1.14027	0.510625	58977697	0.684877	0	0	76.6206	27.7366	48.884	157.002	17
GPATCH2	D35 Protocol 3	1.2877	0.536912	57730581	0.670395	8.76282e-294	6.12847e-293	79.6621	31.9927	47.6693	156.892	1
DDX1	D35 Protocol 3	1.04499	0.510141	6.04968e+07	0.702518	0	0	76.7742	25.1928	51.5814	156.854	2
TTC1	D35 Protocol 3	1.02083	0.510021	6.1027e+07	0.708674	0	0	76.4055	24.0286	52.377	156.817	5
CCT4	D35 Protocol 3	1.03278	0.509823	60373939	0.701091	0	0	75.3917	24.7732	50.6185	156.756	2
MINDY3	D35 Protocol 3	1.21796	0.509756	58217118	0.676045	0	0	79.9078	31.0213	48.8865	156.735	10
GLRX3	D35 Protocol 3	1.00529	0.509259	61053602	0.708983	0	0	75.8525	23.6355	52.2171	156.582	10
HPRT1	D35 Protocol 3	0.978835	0.508925	6.07166e+07	0.705071	0	0	71.8587	22.0479	49.8108	156.48	X
TXNRD1	D35 Protocol 3	1.88915	0.71843	56720233	0.658662	5.42317e-219	2.88097e-218	91.9816	45.2071	46.7744	156.288	12
LTB	D35 Protocol 3	1.28988	0.513946	57752988	0.670655	1.14843e-305	8.43469e-305	76.4055	29.8949	46.5106	156.278	CHR_HSCHR6_MHC_COX_CTG1
GOPC	D35 Protocol 3	0.98803	0.507733	6.1186e+07	0.710521	0	0	74.9309	22.8039	52.127	156.113	6
DR1	D35 Protocol 3	1.05827	0.507457	60190292	0.698958	0	0	77.3886	25.9034	51.4852	156.028	1
ARAP2	D35 Protocol 3	3.31802	1.01243	55106328	0.639921	2.10248e-155	9.20455e-155	95.8218	63.925	31.8968	155.95	4
UHRF1BP1L	D35 Protocol 3	1.1729	0.506943	5.88539e+07	0.683439	0	0	78.679	29.2183	49.4606	155.87	12
TM9SF2	D35 Protocol 3	1.3418	0.541914	5.79347e+07	0.672766	3.90557e-289	2.67595e-288	84.977	34.6878	50.2892	155.84	13
HCFC1	D35 Protocol 3	1.15839	0.506806	5.88537e+07	0.683438	0	0	78.5561	29.0218	49.5343	155.828	X
PDCD6IP	D35 Protocol 3	1.7173	0.677843	56919246	0.660973	2.8215e-231	1.56158e-230	91.275	42.0472	49.2278	155.773	3
UCHL5	D35 Protocol 3	0.939632	0.506287	61131873	0.709892	0	0	71.6436	21.0463	50.5974	155.669	1
CCDC186	D35 Protocol 3	1.09449	0.50559	59865747	0.69519	0	0	77.7573	26.682	51.0753	155.454	10
PAICS	D35 Protocol 3	0.913207	0.505502	6.09722e+07	0.708039	0	0	66.9124	18.4797	48.4327	155.427	4
SFT2D2	D35 Protocol 3	1.45123	0.585779	57496754	0.66768	7.66339e-267	4.82704e-266	86.3287	36.3245	50.0043	155.417	1
MANEA	D35 Protocol 3	0.711915	0.505406	63717920	0.739923	0	0	63.1951	11.3131	51.882	155.398	6
GATA3	D35 Protocol 3	0.913878	0.505076	61815353	0.717829	0	0	70.1382	18.6045	51.5338	155.296	10
DICER1	D35 Protocol 3	1.86344	0.723106	56623285	0.657537	4.3954e-216	2.31377e-215	92.0737	45.0975	46.9762	155.204	14
KLRC4	D35 Protocol 3	0.807037	0.504717	62016241	0.720162	0	0	64.5469	14.8435	49.7033	155.186	12
NCK1	D35 Protocol 3	1.39493	0.561321	57686928	0.669888	5.70703e-278	3.75696e-277	84.4547	35.2585	49.1961	155.163	3
BUB1	D35 Protocol 3	0.958967	0.504431	5.75872e+07	0.66873	0	0	58.0338	19.2319	38.8019	155.098	2
ILK	D35 Protocol 3	0.814441	0.504382	63029406	0.731927	0	0	68.2335	15.6335	52.6	155.083	11
PCNT	D35 Protocol 3	1.54115	0.606199	5.73154e+07	0.665573	2.993e-257	1.82139e-256	85.3456	37.5	47.8456	155.029	21
MINDY2	D35 Protocol 3	1.26383	0.515374	5.79492e+07	0.672934	2.39066e-302	1.72806e-301	80.8602	31.8907	48.9695	155.005	15
TPK1	D35 Protocol 3	1.25185	0.525632	57313403	0.665551	1.90447e-296	1.34312e-295	72.1966	28.5682	43.6284	154.994	7
HDAC2	D35 Protocol 3	1.04122	0.503976	6.07266e+07	0.705186	0	0	76.8356	24.5578	52.2779	154.958	6
DERA	D35 Protocol 3	1.02416	0.503731	5.95407e+07	0.691415	0	0	70.4762	23.3104	47.1658	154.883	12
ATP8B4	D35 Protocol 3	4.85759	0.96805	55535836	0.644909	2.63406e-161	1.17328e-160	98.894	84.117	14.777	154.821	15
RALGAPB	D35 Protocol 3	1.55549	0.623015	5.72468e+07	0.664777	5.89374e-250	3.48358e-249	88.3257	39.0006	49.325	154.793	20
TRIB2	D35 Protocol 3	1.17655	0.503406	58886803	0.683822	0	0	79.2012	28.863	50.3382	154.783	2
KPNA3	D35 Protocol 3	1.4004	0.565361	5.76445e+07	0.669396	2.60684e-275	1.69628e-274	84.977	35.5231	49.4538	154.779	13
LBR	D35 Protocol 3	1.5905	0.621448	57183534	0.664042	2.28318e-250	1.3532e-249	86.7588	38.1539	48.6049	154.659	1
DHX29	D35 Protocol 3	1.03829	0.502996	60382869	0.701195	0	0	75.7296	24.8412	50.8884	154.657	5
SUB1	D35 Protocol 3	1.20316	0.502797	58555830	0.679978	0	0	81.0445	30.7303	50.3143	154.596	5
DENND1C	D35 Protocol 3	0.902389	0.502795	6.20981e+07	0.721112	0	0	71.1214	18.7897	52.3317	154.595	19
TOPBP1	D35 Protocol 3	1.38822	0.571835	5.73634e+07	0.666131	7.75379e-272	4.97384e-271	79.3241	34.0906	45.2336	154.569	3
MED14	D35 Protocol 3	1.36997	0.554709	5.76708e+07	0.669701	9.51052e-280	6.28899e-279	83.7174	34.6349	49.0825	154.321	X
DDIT4	D35 Protocol 3	0.860696	0.501704	62378761	0.724372	0	0	68.8786	16.964	51.9146	154.26	10
AP3M1	D35 Protocol 3	0.870563	0.501184	6.26103e+07	0.727061	0	0	71.5822	18.3777	53.2045	154.1	10
DNAJB11	D35 Protocol 3	0.906061	0.500943	61714323	0.716656	0	0	70.9063	19.5646	51.3417	154.025	3
KMT2A	D35 Protocol 3	2.20119	0.818182	56041114	0.650776	1.25412e-189	6.07195e-189	94.6851	51.5649	43.1202	153.995	11
CCDC6	D35 Protocol 3	1.18558	0.500792	5.85986e+07	0.680474	0	0	79.447	29.8382	49.6088	153.979	10
RPS17	D35 Protocol 3	1.03342	0.500659	6.07451e+07	0.705402	0	0	76.5591	24.2969	52.2622	153.938	15
ENSG00000286329	D35 Protocol 3	0.754698	0.500616	6.15848e+07	0.715152	0	0	59.0783	12.2241	46.8543	153.925	3
ARHGDIA	D35 Protocol 3	0.97035	0.500548	61141511	0.710004	0	0	73.3026	21.8967	51.4059	153.904	17
MORF4L1	D35 Protocol 3	1.61875	0.64094	57122002	0.663328	1.34527e-241	7.73149e-241	90.1075	40.5125	49.595	153.897	15
NUB1	D35 Protocol 3	1.00933	0.500365	60672253	0.704555	0	0	75.2688	23.8585	51.4103	153.848	7
CMTM4	D35 Protocol 3	0.653913	0.500126	62122607	0.721397	0	0	53.9478	7.44633	46.5014	153.774	16
ELAVL1	D35 Protocol 3	1.03487	0.500006	60575388	0.70343	0	0	76.682	24.8564	51.8257	153.737	19
AIFM1	D35 Protocol 3	0.945389	0.499965	6.12211e+07	0.710929	0	0	72.596	21.5036	51.0924	153.725	X
SMURF2	D35 Protocol 3	2.37385	0.853913	5.57428e+07	0.647312	2.00978e-181	9.497e-181	94.2857	51.3003	42.9854	153.724	17
PFKP	D35 Protocol 3	1.02968	0.499582	59964203	0.696333	0	0	72.2581	23.197	49.0611	153.607	10
ZNF655	D35 Protocol 3	1.20882	0.499303	5.85214e+07	0.679578	0	0	82.3656	31.4522	50.9134	153.521	7
KIF13B	D35 Protocol 3	1.76274	0.687178	5.67285e+07	0.658758	8.139e-225	4.41666e-224	90.937	42.1908	48.7462	153.485	8
UQCRC2	D35 Protocol 3	1.10356	0.499143	59820672	0.694666	0	0	79.2627	27.6232	51.6394	153.472	16
PPM1G	D35 Protocol 3	1.12241	0.499032	5.91494e+07	0.686871	0	0	78.0645	28.194	49.8705	153.438	2
MIR222HG	D35 Protocol 3	1.82747	0.706699	56449332	0.655517	4.23883e-218	2.24572e-217	87.0353	41.4651	45.5703	153.105	X
CDC5L	D35 Protocol 3	1.10436	0.497802	59489787	0.690824	0	0	78.1874	27.6157	50.5717	153.06	6
RPA1	D35 Protocol 3	1.01414	0.497343	5.975e+07	0.693845	0	0	72.3502	23.9681	48.3821	152.919	17
SSB	D35 Protocol 3	0.93014	0.497203	61729394	0.716831	0	0	72.596	20.4037	52.1923	152.876	2
GTF3C1	D35 Protocol 3	1.22124	0.497056	5.81981e+07	0.675824	0	0	82.0584	31.8453	50.213	152.83	16
IARS2	D35 Protocol 3	0.854	0.49678	6.25972e+07	0.726909	0	0	70.7527	17.9203	52.8324	152.746	1
MRPS25	D35 Protocol 3	0.845998	0.496247	62169575	0.721943	0	0	68.3257	17.1757	51.15	152.582	3
STXBP3	D35 Protocol 3	1.0906	0.496032	59581415	0.691888	0	0	77.8495	27.1243	50.7252	152.516	1
DUSP6	D35 Protocol 3	0.931224	0.495749	6.1388e+07	0.712867	0	0	70.8449	19.9123	50.9325	152.428	12
XRN2	D35 Protocol 3	1.77608	0.688527	5.67626e+07	0.659154	7.90914e-223	4.25878e-222	91.3978	43.8161	47.5817	152.42	20
PARP1	D35 Protocol 3	1.04674	0.495668	5.9774e+07	0.694124	0	0	74.47	25.0076	49.4625	152.404	1
CTPS2	D35 Protocol 3	0.982948	0.495453	60354877	0.70087	0	0	71.5515	22.1235	49.4279	152.338	X
TRIP4	D35 Protocol 3	1.14014	0.495329	59017579	0.68534	0	0	78.9862	28.9008	50.0854	152.3	15
CHM	D35 Protocol 3	1.10058	0.495067	59118148	0.686508	0	0	76.4363	27.2566	49.1797	152.219	X
PABIR2	D35 Protocol 3	1.10868	0.494976	5.94361e+07	0.6902	0	0	79.0169	28.0655	50.9514	152.191	X
PSMD13	D35 Protocol 3	0.952135	0.494617	61329113	0.712183	0	0	74.1321	22.029	52.1031	152.08	11
ANXA2R-AS1	D35 Protocol 3	0.921557	0.494443	61065884	0.709126	0	0	69.3088	19.5646	49.7442	152.027	5
ATG5	D35 Protocol 3	1.47563	0.590358	5.73796e+07	0.666319	5.98697e-259	3.66777e-258	87.0046	37.5151	49.4895	151.979	6
VEZT	D35 Protocol 3	1.38041	0.555514	5.75786e+07	0.66863	4.37858e-275	2.84826e-274	84.5776	34.8806	49.697	151.958	12
RBBP8	D35 Protocol 3	0.984835	0.494036	59619372	0.692329	0	0	69.0323	22.1651	46.8672	151.902	18
HACE1	D35 Protocol 3	1.15283	0.493888	58430054	0.678518	0	0	76.8664	28.6967	48.1697	151.856	6
ZBTB33	D35 Protocol 3	0.749901	0.493794	63873785	0.741733	0	0	66.9739	13.3316	53.6423	151.827	X
MAGT1	D35 Protocol 3	1.10989	0.493578	59337335	0.689053	0	0	78.4332	27.8803	50.5529	151.761	X
TPT1-AS1	D35 Protocol 3	0.863518	0.493492	6.14804e+07	0.71394	0	0	67.0661	17.6104	49.4557	151.735	13
GRAMD4	D35 Protocol 3	1.12283	0.493428	5.96514e+07	0.6927	0	0	78.7097	27.3171	51.3926	151.715	22
RPS10	D35 Protocol 3	0.93889	0.493313	6.16254e+07	0.715624	0	0	74.47	21.5263	52.9437	151.68	6
TERF2IP	D35 Protocol 3	1.11419	0.493224	5.96476e+07	0.692656	0	0	79.0169	27.6346	51.3823	151.652	16
PAIP2	D35 Protocol 3	0.942742	0.493155	61917035	0.71901	0	0	74.0707	20.8989	53.1718	151.631	5
CEP95	D35 Protocol 3	1.18451	0.492729	5.81999e+07	0.675845	0	0	78.4025	30.2427	48.1598	151.5	17
KRT81	D35 Protocol 3	0.588423	0.49268	63688732	0.739584	0	0	54.6237	5.16329	49.4604	151.485	12
CNN2	D35 Protocol 3	1.14221	0.492428	5.92895e+07	0.688498	0	0	77.8495	27.0109	50.8386	151.408	19
STXBP1	D35 Protocol 3	0.713819	0.492386	6.2816e+07	0.729449	0	0	60.3072	10.508	49.7992	151.395	9
KIR2DL4	D35 Protocol 3	0.590619	0.492221	6.18253e+07	0.717945	0	0	49.9539	4.90248	45.0514	151.344	19
FBXW8	D35 Protocol 3	0.944439	0.492038	6.05889e+07	0.703587	0	0	70.8756	21.4923	49.3833	151.288	12
TMF1	D35 Protocol 3	1.26701	0.508112	58019296	0.673748	2.70098e-299	1.92832e-298	83.3487	33.0322	50.3165	151.272	3
POLK	D35 Protocol 3	1.39701	0.562921	57509554	0.667828	3.30412e-270	2.10702e-269	85.2535	35.5118	49.7417	151.244	5
LRIF1	D35 Protocol 3	0.704013	0.491884	63665650	0.739316	0	0	62.98	11.0977	51.8824	151.24	1
TTC14	D35 Protocol 3	1.37943	0.552054	57646662	0.66942	1.78412e-275	1.16204e-274	85.6221	35.4173	50.2048	151.227	3
HMGN1	D35 Protocol 3	1.0581	0.491707	5.96283e+07	0.692432	0	0	76.0983	26.1302	49.9681	151.186	21
NHLRC2	D35 Protocol 3	1.27088	0.521066	57713643	0.670198	1.19631e-291	8.29055e-291	80.4301	32.2611	48.169	151.152	10
PHF20L1	D35 Protocol 3	1.49359	0.591936	5.731e+07	0.665511	7.33484e-257	4.45899e-256	86.7281	37.4017	49.3264	151.151	8
PTBP3	D35 Protocol 3	2.33337	0.844485	5.57999e+07	0.647976	2.89033e-180	1.36064e-179	95.2688	54.1087	41.1601	151.05	9
ENSG00000288018	D35 Protocol 3	0.751333	0.491228	61042693	0.708857	0	0	58.341	12.6777	45.6634	151.038	11
MCM6	D35 Protocol 3	0.807992	0.491177	59402919	0.689815	0	0	56.3134	14.4239	41.8894	151.023	2
RPL8	D35 Protocol 3	0.843461	0.490886	62515394	0.725959	0	0	70.1075	17.531	52.5765	150.933	8
RNPS1	D35 Protocol 3	1.11727	0.490751	59161346	0.68701	0	0	79.1398	28.5984	50.5414	150.892	16
AKIRIN2	D35 Protocol 3	0.960129	0.490692	61453980	0.713633	0	0	74.0707	21.6624	52.4083	150.874	6
AP5M1	D35 Protocol 3	0.829824	0.490596	6.25412e+07	0.726258	0	0	69.1244	16.9224	52.202	150.844	14
FKBP1A	D35 Protocol 3	1.01972	0.490524	60290031	0.700117	0	0	75.4839	24.8261	50.6577	150.822	20
NOTCH1	D35 Protocol 3	1.55773	0.596005	5.71802e+07	0.664004	2.32026e-254	1.39732e-253	84.7619	36.8725	47.8894	150.703	9
SPCS3	D35 Protocol 3	1.10763	0.489995	59174929	0.687167	0	0	78.679	28.2356	50.4434	150.659	4
EIF3M	D35 Protocol 3	0.995002	0.489853	6.05704e+07	0.703372	0	0	75.361	23.9757	51.3853	150.616	11
DHX9	D35 Protocol 3	1.96053	0.747161	56307474	0.653869	6.20912e-203	3.13381e-202	92.4117	47.3276	45.084	150.556	1
SEL1L	D35 Protocol 3	1.20733	0.494123	57993145	0.673444	3.18867e-306	2.34947e-305	80.2765	31.4711	48.8054	150.524	14
TNFRSF8	D35 Protocol 3	0.532943	0.489427	58491039	0.679226	0	0	38.2181	2.03357	36.1846	150.485	1
CDK17	D35 Protocol 3	2.25932	0.819281	55903057	0.649173	7.63692e-185	3.64559e-184	94.808	52.3662	42.4418	150.287	12
COTL1	D35 Protocol 3	2.99848	0.962023	5.51152e+07	0.640024	1.69533e-157	7.47055e-157	95.0538	60.3152	34.7385	150.197	16
RALGAPA1	D35 Protocol 3	1.84428	0.700492	56524319	0.656387	7.85233e-216	4.1293e-215	90.8449	43.5289	47.316	150.174	14
TSC22D4	D35 Protocol 3	1.00396	0.488231	60810034	0.706155	0	0	75.361	23.5145	51.8465	150.117	7
TIPRL	D35 Protocol 3	0.831151	0.487916	6.26657e+07	0.727704	0	0	70.1382	17.3155	52.8227	150.02	1
DTD1	D35 Protocol 3	0.988643	0.487816	59536964	0.691372	0	0	69.5853	22.5771	47.0081	149.989	20
KRIT1	D35 Protocol 3	1.38869	0.562313	5.74117e+07	0.666692	8.51397e-268	5.38093e-267	83.9324	35.2888	48.6436	149.727	7
BRCC3	D35 Protocol 3	0.917996	0.486715	6.07198e+07	0.705107	0	0	69.831	20.6834	49.1476	149.651	X
AP4E1	D35 Protocol 3	1.05753	0.486638	59494615	0.69088	0	0	75.2381	25.9185	49.3196	149.627	15
ST6GALNAC6	D35 Protocol 3	0.78826	0.486546	62613160	0.727094	0	0	66.9432	15.3651	51.578	149.599	9
ST6GALNAC6	D35 Protocol 3	0.78826	0.486546	62613160	0.727094	0	0	66.9432	15.3651	51.578	149.599	9
FOXP4	D35 Protocol 3	0.738496	0.486086	6.26352e+07	0.72735	0	0	62.5499	12.4773	50.0726	149.457	6
DOP1B	D35 Protocol 3	0.964681	0.485069	6.08393e+07	0.706495	0	0	71.5207	21.3449	50.1759	149.145	21
AHDC1	D35 Protocol 3	1.25206	0.493446	5.78801e+07	0.672131	2.45663e-303	1.78642e-302	79.8464	31.1309	48.7155	148.896	1
MXRA7	D35 Protocol 3	0.673247	0.484121	63529976	0.73774	0	0	60.9831	9.83142	51.1517	148.853	17
LNPEP	D35 Protocol 3	2.70418	0.9368	55174321	0.64071	2.97488e-160	1.32166e-159	96.4977	58.0927	38.405	148.838	5
LINC02937	D35 Protocol 3	0.617497	0.484052	60190610	0.698962	0	0	47.4962	6.16873	41.3274	148.832	9
GOLGA8N	D35 Protocol 3	0.931802	0.483619	61058404	0.709039	0	0	72.9647	21.4734	51.4913	148.699	15
ZNF235	D35 Protocol 3	0.977487	0.483487	59172564	0.68714	0	0	68.0184	22.4751	45.5434	148.658	19
CLIP4	D35 Protocol 3	1.02433	0.483175	59451933	0.690384	0	0	73.1797	24.6069	48.5728	148.562	2
ERC1	D35 Protocol 3	2.16463	0.793223	5.59206e+07	0.649376	1.1226e-188	5.4237e-188	91.7051	49.622	42.0831	148.543	12
CCDC50	D35 Protocol 3	0.936573	0.483058	60960745	0.707905	0	0	72.6882	21.6851	51.0031	148.526	3
MTHFD1	D35 Protocol 3	0.926127	0.482762	59784199	0.694243	0	0	67.3118	20.9933	46.3185	148.436	14
SNTG2	D35 Protocol 3	0.749995	0.482744	57575674	0.668596	0	0	44.7005	8.53115	36.1693	148.43	2
PM20D2	D35 Protocol 3	0.605194	0.482396	6.32836e+07	0.73488	0	0	55.361	6.29347	49.0675	148.323	6
TSHZ3	D35 Protocol 3	0.67722	0.482227	5.94702e+07	0.690596	0	0	48.725	8.2779	40.4471	148.271	19
VPS13D	D35 Protocol 3	1.9283	0.729005	56319896	0.654013	1.91209e-204	9.6981e-204	92.2581	46.5376	45.7204	147.998	1
RPN1	D35 Protocol 3	0.945234	0.481145	6.10182e+07	0.708572	0	0	73.149	21.9005	51.2485	147.938	3
SYPL1	D35 Protocol 3	0.688586	0.481061	63278909	0.734825	0	0	61.7819	10.9238	50.8581	147.912	7
TBX21	D35 Protocol 3	0.617795	0.481003	62407610	0.724707	0	0	53.8863	6.76217	47.1242	147.894	17
POLH	D35 Protocol 3	0.903985	0.480854	60556686	0.703213	0	0	68.6943	20.2071	48.4872	147.849	6
PSME3	D35 Protocol 3	0.840189	0.480522	6.23898e+07	0.7245	0	0	70.3533	17.9052	52.4481	147.747	17
PLXDC1	D35 Protocol 3	0.492385	0.480328	62241515	0.722778	0	0	45.3149	0.604778	44.7101	147.687	17
EIF3L	D35 Protocol 3	1.12929	0.480325	58937341	0.684408	0	0	79.8157	29.2637	50.552	147.686	22
ANKRD36	D35 Protocol 3	1.98157	0.731026	5.62664e+07	0.653392	2.49482e-203	1.26071e-202	91.0599	46.326	44.7339	147.594	2
KCTD20	D35 Protocol 3	1.09897	0.479902	5.92434e+07	0.687962	0	0	78.7097	27.9672	50.7425	147.556	6
MRPL1	D35 Protocol 3	1.026	0.479878	59118848	0.686516	0	0	72.1659	24.7959	47.37	147.549	4
MT-ND4L	D35 Protocol 3	1.0839	0.479689	5.96137e+07	0.692263	0	0	78.1874	26.8899	51.2975	147.49	MT
ENSG00000249738	D35 Protocol 3	0.772181	0.479202	57187271	0.664086	0	0	47.3118	11.8083	35.5035	147.341	5
MYO18A	D35 Protocol 3	1.21553	0.479186	58044234	0.674037	0	0	81.0445	31.0969	49.9476	147.336	17
SMU1	D35 Protocol 3	0.895894	0.479006	6.15281e+07	0.714493	0	0	72.1659	20.4339	51.732	147.281	9
PRORP	D35 Protocol 3	1.42675	0.566601	5.72652e+07	0.664991	2.27488e-261	1.40558e-260	83.3487	35.697	47.6517	147.232	14
QKI	D35 Protocol 3	2.08703	0.758971	56109274	0.651568	2.31768e-195	1.1412e-194	92.3502	48.5826	43.7677	147.197	6
MOCOS	D35 Protocol 3	0.576421	0.47863	61476450	0.713894	0	0	49.3088	5.25779	44.051	147.165	18
ZNF106	D35 Protocol 3	1.49277	0.587171	57204490	0.664286	4.58843e-252	2.73604e-251	87.2811	37.723	49.5581	147.123	15
VIRMA	D35 Protocol 3	1.09052	0.478443	5.92861e+07	0.688459	0	0	78.5868	27.7366	50.8502	147.108	8
ANKRD27	D35 Protocol 3	1.07103	0.478323	5.95583e+07	0.69162	0	0	76.8356	26.391	50.4446	147.071	19
BRPF1	D35 Protocol 3	0.766533	0.477788	6.27655e+07	0.728863	0	0	65.745	14.3332	51.4118	146.906	3
EDEM3	D35 Protocol 3	1.09553	0.47748	59237542	0.687895	0	0	78.1874	27.6459	50.5415	146.811	1
EIF3J	D35 Protocol 3	1.17094	0.477438	58264156	0.676591	0	0	80.5837	30.7416	49.8421	146.798	15
ZBTB24	D35 Protocol 3	0.730562	0.477389	6.31579e+07	0.733419	0	0	64.7312	13.0178	51.7133	146.783	6
NPAT	D35 Protocol 3	1.01336	0.477158	5.95997e+07	0.6921	0	0	73.5791	24.7279	48.8513	146.712	11
UBA1	D35 Protocol 3	1.403	0.555143	5.74388e+07	0.667007	1.64195e-265	1.02857e-264	85.5607	36.1544	49.4063	146.551	X
MAP2K5	D35 Protocol 3	1.51292	0.605493	56839958	0.660053	2.11098e-243	1.22175e-242	82.4578	36.7667	45.6911	146.477	15
MYO6	D35 Protocol 3	1.07308	0.476279	5.8071e+07	0.674348	0	0	69.9846	25.344	44.6407	146.442	6
DNAJA2	D35 Protocol 3	0.793462	0.476207	62982437	0.731382	0	0	69.0323	16.0115	53.0208	146.42	16
TAGLN2	D35 Protocol 3	0.830738	0.475932	6.13269e+07	0.712157	0	0	66.7281	17.5726	49.1555	146.335	1
PDHX	D35 Protocol 3	0.944645	0.475704	6.06815e+07	0.704663	0	0	73.0876	22.373	50.7146	146.265	11
USP1	D35 Protocol 3	0.899652	0.475508	5.96396e+07	0.692563	0	0	65.1306	19.7082	45.4224	146.205	1
EEFSEC	D35 Protocol 3	1.12137	0.47546	57924647	0.672649	0	0	74.5008	28.2545	46.2463	146.19	3
TBC1D15	D35 Protocol 3	0.96497	0.475416	60417605	0.701598	0	0	72.1659	22.252	49.9139	146.177	12
EXOSC10	D35 Protocol 3	1.05297	0.47536	5.93331e+07	0.689004	0	0	76.2519	26.5157	49.7362	146.16	1
AHCTF1	D35 Protocol 3	1.24624	0.50122	5.77857e+07	0.671036	3.55073e-293	2.47696e-292	81.5668	32.4539	49.1129	146.159	1
COPA	D35 Protocol 3	1.71037	0.662794	56646523	0.657806	7.68361e-222	4.12277e-221	90.1997	42.4478	47.7519	146.07	1
ZC3H15	D35 Protocol 3	1.05011	0.474968	5.96976e+07	0.693236	0	0	77.4808	26.6291	50.8517	146.039	2
APOLD1	D35 Protocol 3	0.816021	0.474899	59760694	0.69397	0	0	59.2012	15.6789	43.5224	146.018	12
ECHDC1	D35 Protocol 3	1.07349	0.474831	58918487	0.68419	0	0	76.8664	27.6232	49.2431	145.997	6
ANAPC16	D35 Protocol 3	1.07184	0.474651	59133650	0.686688	0	0	77.235	27.4342	49.8008	145.942	10
SUPV3L1	D35 Protocol 3	0.746513	0.474348	62643183	0.727442	0	0	64.4547	13.7209	50.7338	145.848	10
AREL1	D35 Protocol 3	1.17452	0.474266	58175488	0.675561	0	0	80.0614	30.8134	49.248	145.823	14
ERCC5	D35 Protocol 3	1.17771	0.475771	5.7981e+07	0.673303	4.68823e-308	3.48811e-307	80.2151	30.9495	49.2656	145.804	13
UBA52	D35 Protocol 3	0.766116	0.474127	63066672	0.73236	0	0	67.3733	14.7755	52.5978	145.781	19
ERMP1	D35 Protocol 3	2.04822	0.756173	5.59163e+07	0.649327	3.60726e-194	1.76961e-193	93.0261	45.1126	47.9135	145.754	9
CLN8	D35 Protocol 3	0.644522	0.473839	62325411	0.723752	0	0	56.3748	8.88645	47.4884	145.692	8
TAGAP	D35 Protocol 3	1.13844	0.473701	59262865	0.688189	0	0	77.2043	26.8937	50.3106	145.649	6
UQCC1	D35 Protocol 3	1.10872	0.473633	58570383	0.680147	0	0	77.6037	28.6589	48.9448	145.628	20
OLA1	D35 Protocol 3	1.87401	0.719932	56218397	0.652835	1.11388e-203	5.63639e-203	91.0599	45.1051	45.9548	145.606	2
GPR65	D35 Protocol 3	0.809739	0.473484	6.22527e+07	0.722908	0	0	68.2949	16.7486	51.5464	145.583	14
ENSG00000290549	D35 Protocol 3	0.629446	0.473167	6.31967e+07	0.73387	0	0	58.126	8.54627	49.5797	145.485	9
SURF4	D35 Protocol 3	1.05925	0.473139	5.93128e+07	0.688768	0	0	77.5115	27.1583	50.3532	145.477	9
RBM33	D35 Protocol 3	2.32498	0.828705	5.57135e+07	0.646972	8.99461e-177	4.1892e-176	96.129	55.2994	40.8297	145.337	7
EIF2A	D35 Protocol 3	0.875767	0.472675	61443788	0.713515	0	0	71.0292	19.9577	51.0715	145.334	3
CALM2	D35 Protocol 3	1.41009	0.560134	57194549	0.66417	1.01123e-260	6.23498e-260	82.6114	35.1603	47.4511	145.19	2
BCAP29	D35 Protocol 3	0.858868	0.472189	6.13759e+07	0.712726	0	0	69.6774	19.1828	50.4946	145.185	7
BRWD3	D35 Protocol 3	1.5592	0.607732	5.69028e+07	0.660782	2.61759e-240	1.49706e-239	85.745	38.3958	47.3492	145.142	X
IBTK	D35 Protocol 3	1.14732	0.471708	58054776	0.67416	0	0	78.8326	30.1746	48.6579	145.037	6
DEK	D35 Protocol 3	1.97	0.728802	56171664	0.652292	2.11804e-200	1.05977e-199	91.2442	46.3411	44.9031	145.013	6
PSTPIP1	D35 Protocol 3	2.09188	0.774379	5.57114e+07	0.646947	1.41816e-188	6.84926e-188	91.0906	45.0106	46.08	144.936	15
VCPIP1	D35 Protocol 3	1.00225	0.471189	60205193	0.699131	0	0	75.7911	24.7127	51.0784	144.877	8
LGALS8	D35 Protocol 3	1.05603	0.470769	59645281	0.692629	0	0	76.5591	26.0546	50.5046	144.748	1
DOCK10	D35 Protocol 3	4.18548	1.02427	54742073	0.635691	1.28668e-142	5.41911e-142	98.7097	76.3759	22.3338	144.695	2
MED23	D35 Protocol 3	0.980139	0.470353	6.02702e+07	0.699886	0	0	74.6851	23.9681	50.717	144.62	6
TBC1D32	D35 Protocol 3	0.875587	0.47032	59175518	0.687174	0	0	62.2734	18.6876	43.5858	144.61	6
TTF2	D35 Protocol 3	0.981024	0.47022	5.83256e+07	0.677305	0	0	66.6359	23.2764	43.3596	144.579	1
APOBEC3C	D35 Protocol 3	0.824002	0.470214	62007219	0.720057	0	0	68.8786	17.4176	51.461	144.577	22
HIVEP1	D35 Protocol 3	1.33838	0.513845	57503478	0.667758	6.55493e-283	4.37961e-282	80.0307	32.4388	47.592	144.575	6
CCND1	D35 Protocol 3	0.573081	0.470076	60378339	0.701142	0	0	46.5438	5.11037	41.4334	144.535	11
NDUFS4	D35 Protocol 3	1.0404	0.470066	5.94198e+07	0.690011	0	0	76.129	26.357	49.7721	144.532	5
GPATCH2L	D35 Protocol 3	1.68059	0.649593	5.665e+07	0.657847	1.09225e-223	5.90302e-223	89.0323	41.6881	47.3442	144.358	14
MARCHF6	D35 Protocol 3	1.65902	0.638496	5.67712e+07	0.659254	1.52653e-227	8.35431e-227	89.8925	41.6389	48.2535	144.35	5
CENPJ	D35 Protocol 3	0.980196	0.469329	58615056	0.680666	0	0	67.6805	23.1592	44.5213	144.305	13
RELCH	D35 Protocol 3	1.71993	0.667331	5.65052e+07	0.656166	1.09618e-217	5.80153e-217	90.2611	42.2286	48.0325	144.301	18
PCNP	D35 Protocol 3	1.06013	0.468583	5.95519e+07	0.691545	0	0	78.3103	27.2037	51.1066	144.076	3
POLR1D	D35 Protocol 3	0.908866	0.468125	60879943	0.706967	0	0	71.9201	21.3411	50.579	143.935	13
OMA1	D35 Protocol 3	0.915763	0.467894	59301871	0.688642	0	0	65.4685	20.3583	45.1102	143.864	1
RPL34	D35 Protocol 3	1.49646	0.577305	5.71477e+07	0.663626	1.27943e-250	7.59277e-250	87.8341	37.4433	50.3908	143.818	4
PHLDA1	D35 Protocol 3	0.935203	0.46766	5.9837e+07	0.694855	0	0	67.4654	20.3092	47.1562	143.792	12
EID1	D35 Protocol 3	0.8447	0.467454	6.2082e+07	0.720926	0	0	71.1828	18.8917	52.2911	143.729	15
TAF1	D35 Protocol 3	1.67282	0.642001	56699048	0.658416	2.77837e-225	1.50889e-224	89.2166	41.6692	47.5474	143.694	X
ANXA7	D35 Protocol 3	0.931583	0.46716	60753761	0.705502	0	0	72.7496	22.0971	50.6525	143.638	10
AMOT	D35 Protocol 3	0.515991	0.466796	63346893	0.735614	0	0	50.3533	2.44179	47.9115	143.526	X
PPWD1	D35 Protocol 3	0.923077	0.466437	60712132	0.705018	0	0	72.8418	22.2142	50.6275	143.416	5
PREPL	D35 Protocol 3	0.723822	0.466299	6.25889e+07	0.726812	0	0	63.5637	13.2522	50.3116	143.374	2
HMOX2	D35 Protocol 3	0.887613	0.465555	61079903	0.709289	0	0	70.384	19.9917	50.3923	143.145	16
TBL1X	D35 Protocol 3	3.39622	0.960524	54980071	0.638455	2.46016e-150	1.06157e-149	97.2965	68.6725	28.624	143.093	X
CAPN7	D35 Protocol 3	1.1111	0.465153	58339386	0.677465	0	0	77.4808	28.9159	48.5649	143.021	3
LINS1	D35 Protocol 3	0.840321	0.465094	61293116	0.711765	0	0	67.8034	18.2529	49.5504	143.003	15
ENSG00000255641	D35 Protocol 3	1.01099	0.464993	59358981	0.689305	0	0	71.6129	23.1479	48.465	142.972	12
NUP54	D35 Protocol 3	0.989293	0.464856	5.98223e+07	0.694686	0	0	73.8863	24.4028	49.4835	142.93	4
LARS2	D35 Protocol 3	1.18586	0.483381	5.76821e+07	0.669831	3.94419e-297	2.79215e-296	78.1567	30.923	47.2336	142.865	3
GSN	D35 Protocol 3	1.50771	0.56421	57123583	0.663346	1.05601e-254	6.36422e-254	85.745	35.92	49.825	142.856	9
B4GALT4	D35 Protocol 3	0.670291	0.464571	6.27697e+07	0.728912	0	0	60.0307	10.542	49.4887	142.842	3
GART	D35 Protocol 3	0.910514	0.464494	60651305	0.704312	0	0	71.0599	21.2806	49.7793	142.819	21
SMC2	D35 Protocol 3	0.896531	0.464207	5.6823e+07	0.659856	0	0	55.8218	19.4738	36.348	142.73	9
PPP2R5C	D35 Protocol 3	1.93015	0.731152	56059698	0.650992	1.46005e-196	7.21329e-196	92.0737	46.5754	45.4983	142.678	14
FEZ2	D35 Protocol 3	1.01917	0.463928	59448514	0.690344	0	0	74.3472	25.2608	49.0863	142.645	2
CS	D35 Protocol 3	0.985393	0.463926	60063532	0.697486	0	0	74.7465	24.2856	50.4609	142.644	12
PCGF5	D35 Protocol 3	1.01021	0.463919	59113801	0.686458	0	0	71.9201	24.3007	47.6194	142.642	10
ERP44	D35 Protocol 3	1.4935	0.584543	57008332	0.662008	1.8271e-245	1.06328e-244	86.7281	37.6814	49.0467	142.613	9
TMEM106B	D35 Protocol 3	0.768465	0.463024	61800286	0.717654	0	0	65.0077	15.4483	49.5594	142.367	7
AP2M1	D35 Protocol 3	0.761896	0.463006	6.24332e+07	0.725004	0	0	66.5131	15.4029	51.1101	142.361	3
C1RL-AS1	D35 Protocol 3	1.13277	0.462807	58312886	0.677157	0	0	78.7404	29.6606	49.0798	142.3	12
SMC6	D35 Protocol 3	1.07985	0.462546	5.81005e+07	0.674691	0	0	73.5177	27.2944	46.2233	142.22	2
CLEC2B	D35 Protocol 3	0.626793	0.462271	62873770	0.73012	0	0	57.2965	8.32703	48.9694	142.135	12
SRSF1	D35 Protocol 3	1.061	0.462193	58863645	0.683553	0	0	76.129	27.283	48.846	142.111	17
MTREX	D35 Protocol 3	1.69347	0.657706	56505877	0.656173	1.75122e-217	9.26359e-217	90.3533	42.3382	48.0151	142.086	5
AKTIP	D35 Protocol 3	0.626169	0.461569	63184908	0.733733	0	0	58.4025	8.66722	49.7352	141.919	16
GABPA	D35 Protocol 3	0.78084	0.461422	6.22514e+07	0.722892	0	0	67.0353	15.9737	51.0616	141.874	21
MOSPD2	D35 Protocol 3	0.976682	0.460991	59992904	0.696666	0	0	73.3333	23.6808	49.6525	141.742	X
TMEM161B	D35 Protocol 3	1.00377	0.460918	59609269	0.692211	0	0	74.7465	25.1058	49.6407	141.719	5
CCDC82	D35 Protocol 3	0.939365	0.460801	59907003	0.695669	0	0	71.3057	22.7094	48.5963	141.683	11
PLP2	D35 Protocol 3	0.649274	0.460533	63031311	0.73195	0	0	59.6928	9.81252	49.8803	141.601	X
AGPS	D35 Protocol 3	1.65005	0.643786	56516061	0.656291	2.15792e-221	1.15576e-220	88.9094	40.6675	48.2418	141.592	2
PCBP1	D35 Protocol 3	0.868615	0.460241	6.11882e+07	0.710546	0	0	70.5684	19.901	50.6674	141.511	2
ENSG00000284707	D35 Protocol 3	0.922568	0.459925	5.94809e+07	0.690721	0	0	67.8341	21.4923	46.3418	141.414	7
RPL35	D35 Protocol 3	0.984516	0.459921	59654677	0.692738	0	0	73.9171	24.3952	49.5218	141.412	9
VAPA	D35 Protocol 3	1.37467	0.53729	5.73616e+07	0.666111	1.0307e-264	6.44385e-264	85.2842	35.5194	49.7648	141.41	18
NUP50	D35 Protocol 3	1.17391	0.469784	5.78366e+07	0.671626	1.35706e-302	9.82318e-302	79.447	30.9457	48.5013	141.409	22
HP1BP3	D35 Protocol 3	1.88267	0.708855	56172485	0.652302	7.55565e-201	3.78463e-200	92.1352	45.9366	46.1985	141.361	1
RNASEH2B	D35 Protocol 3	1.0604	0.459748	58143223	0.675187	0	0	72.043	26.2738	45.7692	141.359	13
CCT7	D35 Protocol 3	0.709487	0.459489	62737925	0.728543	0	0	63.7481	13.0367	50.7113	141.28	2
UBXN4	D35 Protocol 3	2.09482	0.777149	5.57657e+07	0.647578	4.8551e-183	2.30588e-182	94.5622	50.3364	44.2258	141.159	2
FYCO1	D35 Protocol 3	0.920891	0.459008	60147234	0.698458	0	0	69.4009	20.9064	48.4945	141.132	3
EGLN3	D35 Protocol 3	0.844181	0.458875	6.09908e+07	0.708254	0	0	66.2058	17.4441	48.7618	141.091	14
ENSG00000273748	D35 Protocol 3	0.789083	0.458809	61361133	0.712555	0	0	65.0077	16.2232	48.7845	141.07	GL000219.1
ATG12	D35 Protocol 3	1.00192	0.45878	59771105	0.694091	0	0	75.4839	25.2041	50.2798	141.062	5
LRRFIP2	D35 Protocol 3	1.53065	0.587331	56907067	0.660832	1.31018e-241	7.5309e-241	85.192	38.0027	47.1893	141.032	3
PCNX4	D35 Protocol 3	1.62469	0.627002	5.65803e+07	0.657037	3.56632e-226	1.94425e-225	86.851	39.6545	47.1965	140.894	14
EIF2S1	D35 Protocol 3	0.785124	0.458066	61569169	0.71497	0	0	66.1444	16.6654	49.479	140.842	14
ANAPC10	D35 Protocol 3	1.05777	0.457885	5.83128e+07	0.677156	0	0	73.3333	26.7954	46.5379	140.787	4
EIF5	D35 Protocol 3	1.1211	0.457539	58399157	0.678159	0	0	79.1398	29.7286	49.4112	140.68	14
PTGIS	D35 Protocol 3	0.522336	0.45708	5.89565e+07	0.684631	0	0	40.7373	3.19398	37.5433	140.539	20
SLC35E2B	D35 Protocol 3	0.831129	0.456944	61603540	0.71537	0	0	68.8172	18.1736	50.6436	140.497	1
S100A10	D35 Protocol 3	0.504153	0.456712	6.32648e+07	0.734661	0	0	50.1997	2.49093	47.7088	140.426	1
TMCO1	D35 Protocol 3	0.971014	0.456402	60288514	0.700099	0	0	75.3917	24.0437	51.348	140.331	1
INPP5A	D35 Protocol 3	1.13574	0.456354	57595781	0.66883	0	0	71.2442	26.6518	44.5924	140.316	10
CRAMP1	D35 Protocol 3	1.12501	0.456172	5.82624e+07	0.67657	0	0	78.0952	29.2221	48.8731	140.26	16
FBXL17	D35 Protocol 3	2.44546	0.844512	55307085	0.642252	2.63782e-167	1.19501e-166	93.0876	53.7005	39.3871	140.124	5
[truncated: 26,364 more rows]

## Sheet: D43Protocol7_vs_D15Manufacture
gene	group	avgExpr	logFC	statistic	auc	pval	padj	pct_in	pct_out	delta	score	chromosome
[truncated: 21,456 more rows]

## Sheet: D43Protocol7_vs_D26Manufacture
gene	group	avgExpr	logFC	statistic	auc	pval	padj	pct_in	pct_out	delta	score	chromosome
[truncated: 22,312 more rows]

[truncated: 4 more sheets: D43Protocol7_vs_D35Manufacture, D35Protocol3_vs_D15Manufacture, D35Protocol3_vs_D26Manufacture, D35Protocol3_vs_D35Manufacture]
