# Supplementary material for: From iPSC to manufactured iNK cells using CombiCult® screening platform
Source: Front Cell Dev Biol. 2026 Jun 11;14:1824021. doi: 10.3389/fcell.2026.1824021 (PMC13294436; doi:10.3389/fcell.2026.1824021)
Supplement: Supplementary file 6 [file Table1.xlsx]

## Sheet: Sheet1
Supplementary Table 1: CombiCult® Matrix media compositions
Step	Condition	Media Composition
		Basal Media + Common supplements	Unique supplements
1	1	APEL2	Rapamycin (1uM)
		ROCKi (10uM)	CHIR99021 (3uM)
		B-mercaptoethanol (25uM)	VEGF (20ng/ml)
	2	SCF (40ng/ml)	CHIR99021 (Day 2-3) (3uM)
		L-AA (200uM)	VEGF (20ng/ml)
	3	P/S (1%)	Activin A (25ng/ml)
		BMP4 (20ng/ml)	CHIR99021 (3uM)
	4		Activin A (15ng/ml)
			LiCl (2mM)
			bFGF (5ng/ml)
	5		CHIR99021 (3uM)
			DEAB (10uM)
			VEGF (20ng/ml)
	6		CHIR99021 (3uM)
			bFGF (5ng/ml)
			VEGF (20ng/ml)
	7		bFGF (5ng/ml)
			VEGF (20ng/ml)
	8		Pifithrin (2uM)
			DM (10uM)
			CHIR99021 (3uM)
2	1	APEL2	SB431542 (10uM)
		B-mercaptoethanol (25uM)	bFGF (5ng/ml)
	2	SCF (40ng/ml)	XMU-MP-1 (1uM)
		L-AA (200uM)	bFGF (5ng/ml)
	3	P/S (1%)	Jagged1 Fc (500ng/ml)
		BMP4 (20ng/ml)	Estradiol (10nM)
	4	VEGF (20ng/ml)	DLL4 Fc (1ug/ml)
			IGF-1 (100ng/ml)
			bFGF (5ng/ml)
	5		Retinoic Acid (1nM)
			bFGF (5ng/ml)
			Valproic Acid (1.74uM)
			IBMX (50uM)
	6		IGF-1 (100ng/ml)
			Estradiol (10nM)
			DLL4 Fc (1ug/ml)
	7		IL-3 (5ng/ml)
			IL-6 (10ng/ml)
			TPO (10ng/ml)
	8		Nicotinamide (2.5mM)
			Tryptophan (0.1uM)
	9		ML 228 (0.5uM)
			IL-3 (1ng/ml)
			IL-6 (10ng/ml)
			TPO (10ng/ml)
			FLT3L (10ng/ml)
			Pifithrin (2uM)
3	1	APEL2	DLL4 Fc (1ug/ml)
		B-mercaptoethanol (25uM)	IGF-1 (100ng/ml)
		SCF (40ng/ml)	bFGF (5ng/ml)
	2	L-AA (200uM)	bFGF (5ng/ml)
		P/S (1%)	SB431542 (10uM)
	3	IL-3 (5ng/ml)	Estradiol (10nM)
		IL-7 (20ng/ml)	IGF-1 (100ng/ml)
		IL-15 (10ng/ml)	FLT3L (10ng/ml)
		BMP4 (20ng/ml)	SDF1 (200ng/ml)
	4	VEGF (20ng/ml)	Jagged 1 Fc (500ng/ml) + anti-IgG Ab
			SR1 (1uM)
	5		SR1 (1uM)
			IL-6 (10ng/ml)
			TPO (10ng/ml)
			Sushi (1:1 ratio with IL-15)
	6		IL-6 (10ng/ml)
			TPO (10ng/ml)
			FLT3L (100ng/ml)
	7		Nicotinamide (2.5mM)
			Tryptophan (0.1uM)
			DLL4 Fc (1ug/ml) + anti-IgG Ab
	8		IL-6 (10ng/ml)
			TPO (10ng/ml)
4	1	DMEM	DLL4 Fc (1ug/ml)
		F12	Hydrocortisone(1uM)
		B-mercaptoethanol	Sushi
		L-Glutamine	B15
		Sodium Selenite
	2	Ethanolamine	IGF-1 (100ng/ml)
		L-AA (200uM)	TPO (10ng/ml)
		SCF (40ng/ml)	IL-21 (10ng/ml)
		IL-7 (20ng/ml)	SIS3 (0.125ng/ml) (add 1week later)
		IL-15 (10ng/ml)	B15
	3	FLT3L 10ng/ml)	Nicotinamide (2.5mM)
			DLL4 Fc (1ug/ml) + anti-IgG Ab
			B15
	4		Hydrocortisone (1uM)
			IL-2 (10ng/ml)
			Serum
	5		Serum+ Sushi (1:1 ratio with IL-15)
	6		Serum
	7		B15
