# Supplementary material for: From iPSC to manufactured iNK cells using CombiCult® screening platform
Source: Front Cell Dev Biol. 2026 Jun 11;14:1824021. doi: 10.3389/fcell.2026.1824021 (PMC13294436; doi:10.3389/fcell.2026.1824021)
Supplement: Supplementary file 7 [file Table5.xlsx]

## Sheet: Pseudotime_DE
Supplementary Table 5: DE_NK_Pseudotime_Supplementary data for Figure 5
Table 5 shows test results for genes that vary along the differentiation trajectory (Figure 5)
logFC	p.value	FDR	gene
0.0192835	0	0	CFH
0.0419977	0	0	ANKIB1
0.0253026	0	0	KRIT1
0.0246618	0	0	CD99
0.0379316	0	0	LASP1
-0.019484	0	0	ALS2
0.0176681	0	0	CASP10
0.0213714	0	0	CFLAR
0.0359002	0	0	CD38
0.0255996	0	0	VPS50
0.0119125	0	0	ST7
0.0308731	0	0	CDC27
-0.0194375	0	0	ACSM3
-0.0230128	0	0	MPO
0.0335593	0	0	KMT2E
0.0330675	0	0	MYCBP2
0.0699246	0	0	ITGAL
-0.0234353	0	0	ITGA2B
0.0200225	0	0	IFRD1
0.012238	0	0	GAS7
0.0133419	0	0	MYLIP
0.0456525	0	0	JARID2
0.011746	0	0	AASS
0.0448996	0	0	ST3GAL1
0.0223636	0	0	MMP25
0.0536533	0	0	IL32
0.0185042	0	0	REV3L
0.0499184	0	0	TRAF3IP3
0.0474137	0	0	ZNF207
-0.0214643	0	0	STAB1
-0.00726366	0	0	CD4
-0.0437578	0	0	BTK
-0.0219346	0	0	SCMH1
0.0800591	0	0	FYN
0.0350494	0	0	HIVEP2
-0.00801361	0	0	MRC2
-0.0217814	0	0	PLAUR
-0.0460768	0	0	ALOX5
0.0281816	0	0	MAP4K5
0.0468141	0	0	CCDC88C
-0.0287861	0	0	CD74
0.0826474	0	0	MNAT1
0.0941365	0	0	RUNX3
0.0712223	0	0	GRAMD1B
0.023921	0	0	AKAP11
0.0324477	0	0	PHF20
0.0215117	0	0	FAS
0.0182611	0	0	CD44
0.0315324	0	0	SLAMF7
0.132671	0	0	PRKCH
0.0209478	0	0	SH2D2A
-0.0116482	0	0	ANK1
0.0596264	0	0	IKZF2
0.0155577	0	0	ARHGAP31
0.0244763	0	0	ARID4A
0.0627201	0	0	FUT8
0.0372379	0	0	UBA6
-0.00969655	0	0	TMSB10
0.0572876	0	0	DAPK2
0.0336269	0	0	STAP1
-0.0207645	0	0	TIMP2
0.0280353	0	0	CUL3
0.014306	0	0	TRIO
0.0286384	0	0	MTREX
0.0562327	0	0	STAU2
0.0775084	0	0	INPP4A
0.0399715	0	0	RAB27B
-0.0153868	0	0	RIPOR3
0.0287563	0	0	TDP1
0.0654079	0	0	LCP2
0.036794	0	0	OFD1
0.0532902	0	0	FAM214A
0.0883272	0	0	ARAP2
0.00115577	0	0	ARHGAP6
0.0455385	0	0	MAP4
0.0188347	0	0	USP28
-0.0135954	0	0	HDAC9
0.0236429	0	0	ZNF800
0.0367485	0	0	RSF1
0.0477349	0	0	CELF2
0.0547661	0	0	R3HDM1
0.0368978	0	0	ARID1B
0.0159757	0	0	PTGER3
-0.020694	0	0	FNIP2
0.0323522	0	0	TTC17
0.0704171	0	0	FOXN3
-0.0165192	0	0	KCNQ1
0.0337299	0	0	ARID4B
0.0158118	0	0	SDCCAG8
0.0678378	0	0	SYNE2
0.0417977	0	0	FAM168A
0.0328265	0	0	CUL1
0.0783525	0	0	CYFIP2
0.030222	0	0	KMT2C
0.0304139	0	0	ZFR
0.0100894	0	0	PHF21B
0.0453505	0	0	ATP11B
0.036424	0	0	ATP2B4
-0.0176487	0	0	DGKG
-0.0456304	0	0	TBXAS1
0.0346635	0	0	CDK17
0.0492583	0	0	STYK1
0.0647603	0	0	WNK1
0.0362874	0	0	LZTS1
0.0438893	0	0	MON2
-0.0217563	0	0	AHRR
0.031899	0	0	MTMR1
-0.0223167	0	0	ST3GAL6
0.0166264	0	0	HIPK2
0.0115071	0	0	CNN2
-0.0081933	0	0	FAR2
0.0825255	0	0	ANKRD44
0.0307771	0	0	MAP2K4
0.0401332	0	0	SLK
0.0630989	0	0	PRKCQ
0.0337097	0	0	CDK13
-0.0269054	0	0	CD84
-0.0447214	0	0	SPI1
0.0310281	0	0	MYO9A
0.0419345	0	0	SP100
0.0331441	0	0	PLPP1
-0.00255038	0	0	NEO1
-0.0244593	0	0	EVI5
0.019484	0	0	SYT1
0.0375159	0	0	ROCK1
0.0264771	0	0	RASSF1
0.0484294	0	0	MEF2A
-0.0384504	0	0	ACSL4
0.0112331	0	0	ATP11A
0.00438373	0	0	MAST4
0.0544022	0	0	CLEC2D
0.033605	0	0	RORA
0.0113304	0	0	TGFBR3
0.0509122	0	0	RAB27A
-0.00785014	0	0	SPTB
0.0422092	0	0	SMG6
0.0306717	0	0	PABPC1
0.0657834	0	0	OSBPL3
0.0233535	0	0	MGAT4A
0.00878002	0	0	ARHGAP10
-0.0200177	0	0	ACTN1
0.0335275	0	0	MARK2
0.0294575	0	0	NFATC3
0.0634575	0	0	ACAP1
-0.0144748	0	0	CLCN4
0.0162315	0	0	GSDMB
0.0365396	0	0	KDM5A
-0.00885609	0	0	FERMT2
-0.0399092	0	0	FRY
0.0273262	0	0	PICALM
0.0369259	0	0	NSF
0.0549166	0	0	CLASP1
-0.0149217	0	0	MGLL
0.0198258	0	0	ZNF532
-0.013012	0	0	IPCEF1
0.0306558	0	0	ENO1
-0.00599088	0	0	ARHGEF10L
0.109354	0	0	TXK
0.0388287	0	0	EIF4G3
-0.0179381	0	0	RASAL2
0.0484031	0	0	FNDC3B
0.0408629	0	0	FRYL
0.0328243	0	0	TMEM131
0.00212787	0	0	ACTB
0.0526009	0	0	DLG1
0.0348929	0	0	ARHGAP15
0.032927	0	0	KIFAP3
0.0281208	0	0	KLHL20
0.0509176	0	0	TPD52
0.0770156	0	0	PAG1
-0.0455943	0	0	CTTNBP2
0.0340176	0	0	PPP1R12B
0.00720568	0	0	APBB1IP
0.0216172	0	0	JADE1
0.0181875	0	0	SLC25A43
-0.0211447	0	0	ACER3
0.0236632	0	0	PIK3C3
0.0288946	0	0	TIGAR
0.0101143	0	0	ADCY2
0.0487841	0	0	TNRC6C
0.0396535	0	0	ITCH
0.0295539	0	0	CDH17
0.00786102	0	0	SLC1A3
0.0242255	0	0	MKNK1
0.0258325	0	0	SAR1A
0.0591258	0	0	OPHN1
0.0226728	0	0	CARMIL1
0.0439648	0	0	SMARCA2
0.0369234	0	0	SESN1
0.0389188	0	0	CLDND1
-0.0258199	0	0	MEF2C
0.069207	0	0	PTPRC
0.117408	0	0	STK17B
0.0172742	0	0	ZNF506
0.0346576	0	0	WDR70
0.017711	0	0	FYB1
0.0236772	0	0	CCNT2
-0.0133075	0	0	EPB41L3
0.0630233	0	0	TRAF5
0.027218	0	0	DOP1A
0.0285698	0	0	BCKDHB
0.0344698	0	0	TUT7
0.0287904	0	0	PIBF1
0.0263482	0	0	TDRD3
0.0292484	0	0	OXCT1
0.0426146	0	0	CYLD
0.0153463	0	0	GSTP1
0.025693	0	0	NCOA1
0.0286499	0	0	ATRX
-0.0321388	0	0	FCN1
0.0439749	0	0	PREP
0.0255146	0	0	HACE1
0.0115551	0	0	ABCB1
0.0368089	0	0	EPS15
0.0392416	0	0	SNX10
0.0303207	0	0	ZFAND6
0.045123	0	0	HUWE1
-0.0216905	0	0	PPP1R15A
-0.0473663	0	0	LPCAT2
0.0117499	0	0	NID2
0.0198988	0	0	GMCL1
0.0114963	0	0	CASS4
0.0857847	0	0	PTPN4
0.0083058	0	0	DNMT3B
-0.0121934	0	0	EPB41L1
0.0233328	0	0	DOCK9
-0.00502203	0	0	SIGLEC1
0.029941	0	0	KIZ
0.0294668	0	0	TESC
0.0256025	0	0	PXN
0.0434906	0	0	CMTM1
0.0308366	0	0	RBM41
-0.0210315	0	0	IRAK3
-0.0438366	0	0	LYZ
0.0470278	0	0	GLG1
0.0494853	0	0	OSBPL8
-0.00979088	0	0	NLRC4
0.0387803	0	0	WDR7
0.0416905	0	0	SEL1L3
0.0397083	0	0	SCFD1
0.0271561	0	0	GPATCH2
-0.031619	0	0	PTGS1
0.0449519	0	0	SH2D3C
0.0438003	0	0	CREM
0.0143949	0	0	NCR2
0.00303614	0	0	HSP90AB1
-0.023438	0	0	JAK2
0.0228271	0	0	ABLIM1
0.0799941	0	0	ERMP1
-0.022094	0	0	NRP1
0.0383908	0	0	MTAP
0.0494472	0	0	CABIN1
0.0144514	0	0	YPEL1
0.0490282	0	0	MAPK1
0.0345841	0	0	CYTH4
-0.0318594	0	0	GRK3
0.0396252	0	0	DDX17
0.0212549	0	0	XBP1
-0.0232183	0	0	TIMP3
0.0174903	0	0	SBF1
0.0393869	0	0	GRAP2
0.0608896	0	0	TNRC6B
-0.00455149	0	0	CSF2RB
0.0740338	0	0	IL2RB
0.0307803	0	0	GZMB
-0.0234763	0	0	PYGL
0.049322	0	0	DDHD1
0.0362817	0	0	SPTLC2
0.0336209	0	0	RIN3
-0.00613352	0	0	LGMN
0.0361236	0	0	ITPK1
0.0435079	0	0	SUSD6
-0.0231992	0	0	SLC8A3
0.0510965	0	0	PCNX1
0.0450303	0	0	RPS6KA5
0.0192329	0	0	ARHGAP5
-0.00957062	0	0	MMP9
0.019373	0	0	NDRG3
0.0747206	0	0	SLA2
0.0412488	0	0	NFATC2
0.0512601	0	0	STK4
-0.0226955	0	0	CTSZ
-0.0175885	0	0	RNF24
-0.0632085	0	0	HCK
-0.0119642	0	0	BPI
0.0973338	0	0	PPP1R16B
0.0259747	0	0	LPIN2
0.00865233	0	0	MYOM1
0.0301047	0	0	MYL12A
0.0591814	0	0	RNF125
0.0237119	0	0	ANKRD12
0.0332148	0	0	MIB1
0.031923	0	0	STS
0.0573962	0	0	TBL1X
0.0404374	0	0	ALG13
0.0294616	0	0	AMMECR1
0.0333329	0	0	STAG2
-0.0125084	0	0	RENBP
0.0341381	0	0	ZC3H12B
0.0230744	0	0	PIM2
-0.0107796	0	0	GATA1
0.0312175	0	0	HTATSF1
0.0166346	0	0	CD40LG
0.016626	0	0	KLHL4
-0.01093	0	0	SYTL4
0.0756885	0	0	NDFIP2
0.0311552	0	0	FNDC3A
0.0247164	0	0	SUPT20H
0.0438617	0	0	VWA8
0.0340492	0	0	INTS6
-0.0100522	0	0	OLFM4
0.0365993	0	0	PHKB
0.0284861	0	0	LONP2
0.0512854	0	0	N4BP1
0.0258126	0	0	SLC7A6
0.0291276	0	0	COTL1
-0.0280258	0	0	ABCC1
-0.0257925	0	0	CPPED1
0.0548603	0	0	RBL2
0.0433044	0	0	XYLT1
0.0438681	0	0	HERC1
-0.0243513	0	0	CTSH
0.0589118	0	0	ATP8B4
-0.0508543	0	0	DMXL2
0.0243534	0	0	SPG11
-0.0223319	0	0	CPQ
-0.0120681	0	0	PLAT
0.00557959	0	0	TRPS1
0.0547505	0	0	NCALD
0.0312438	0	0	ERI1
0.030988	0	0	KCTD9
-0.00272075	0	0	FGL1
-0.0145285	0	0	FCGRT
-0.00943276	0	0	LYL1
0.00374349	0	0	LILRB1
0.0526915	0	0	RASAL3
0.0278532	0	0	URI1
-0.0139568	0	0	CLC
0.0429815	0	0	DENND3
0.0228445	0	0	RPS19
0.0357987	0	0	NKG7
-0.00593306	0	0	CD33
0.0204282	0	0	PBX4
0.0792859	0	0	CDK6
0.0383299	0	0	PIK3CG
0.0274665	0	0	SP4
-0.0281717	0	0	TFEC
-0.00913429	0	0	CPED1
0.0344526	0	0	TAX1BP1
-0.00645548	0	0	CPVL
-0.0233482	0	0	GRB10
-0.020264	0	0	SNX8
0.0075364	0	0	PTPRZ1
0.0277307	0	0	C1GALT1
0.0325684	0	0	GLCCI1
0.0382964	0	0	PHF14
0.0201622	0	0	TMEM106B
0.00907487	0	0	AHR
-0.0191696	0	0	PRKAG2
0.0242265	0	0	SPIN1
0.0695881	0	0	TGFBR1
0.0825753	0	0	AKNA
-0.0121458	0	0	ENG
0.027261	0	0	RIC1
0.0497065	0	0	KDM4C
0.0619952	0	0	DOCK8
0.0349497	0	0	SETX
0.0210973	0	0	GATA3
-0.0134647	0	0	RASSF4
0.0272399	0	0	ATE1
0.065588	0	0	CCSER2
0.0217885	0	0	BMPR1A
-0.00881927	0	0	LIPA
0.0345921	0	0	SH3PXD2A
0.029465	0	0	STN1
-0.00512538	0	0	SORCS1
0.0258895	0	0	TASOR2
0.021348	0	0	XPNPEP1
0.0517987	0	0	TSPAN14
-0.0383605	0	0	P2RX1
0.0261665	0	0	PFN1
0.0442404	0	0	DDX5
0.023351	0	0	ABI3
0.0650296	0	0	SMURF2
-0.00658993	0	0	FAM20A
0.0304862	0	0	SLC9A3R1
-0.00566525	0	0	ALDOC
0.025757	0	0	SLAIN2
-0.00486058	0	0	MANBA
0.035806	0	0	KLHL2
0.0405056	0	0	FBXW7
0.0658369	0	0	CLNK
-0.0233375	0	0	NSD2
0.0487989	0	0	STIM2
-0.0121795	0	0	BST1
-0.031506	0	0	RAPGEF2
-0.0145957	0	0	KLF3
0.0377903	0	0	KLHL5
0.0678063	0	0	CTSC
0.0489586	0	0	ZBTB16
0.035985	0	0	ELP4
0.0181309	0	0	HSPA8
-0.0153405	0	0	VWA5A
0.0190636	0	0	LPXN
-0.00864014	0	0	MS4A6A
0.0208367	0	0	EIF4G2
0.0254935	0	0	UBE4A
-0.0146215	0	0	SLC15A3
0.0328525	0	0	AMBRA1
0.0274523	0	0	TCIRG1
0.0184205	0	0	PPFIBP1
0.0269087	0	0	CD69
0.0170569	0	0	CLEC2B
0.0171135	0	0	SELPLG
0.028777	0	0	CAPRIN2
-0.0175367	0	0	SLC11A2
-0.0219578	0	0	LIN7A
-0.0255467	0	0	PPM1H
0.0716617	0	0	SLC38A1
0.0578342	0	0	CNOT2
0.0118424	0	0	GAPDH
0.0846896	0	0	GNPTAB
-0.0173641	0	0	PTPN6
0.0242167	0	0	FGFR1OP2
0.0659594	0	0	NEDD9
0.0802113	0	0	CEP85L
0.0403481	0	0	RNGTT
0.0120544	0	0	GLP1R
0.0404582	0	0	BACH2
0.0657538	0	0	ASCC3
0.040463	0	0	SMAP1
0.0276733	0	0	SOBP
0.00560784	0	0	PHACTR2
0.0377465	0	0	CCR6
0.0330052	0	0	TFEB
0.0631035	0	0	CCND3
0.0758845	0	0	EXOC2
0.0550266	0	0	GMDS
-0.0132163	0	0	VEGFA
0.0291089	0	0	ERBIN
0.0256168	0	0	NNT
0.0102336	0	0	GZMK
0.0734443	0	0	ITK
-0.0346262	0	0	ARSB
0.0364366	0	0	MSH3
0.0561497	0	0	FAM172A
0.0665167	0	0	LNPEP
0.0539548	0	0	ST8SIA4
0.0334202	0	0	NR3C1
0.0358068	0	0	XRN1
0.0765049	0	0	KAT2B
0.0810167	0	0	CBLB
0.0461367	0	0	BBX
0.0278669	0	0	CISH
0.0198866	0	0	PLCH1
0.0411746	0	0	NKTR
-0.00180709	0	0	FOXP1
-0.00616624	0	0	NCL
0.0215521	0	0	CYTIP
-0.0150978	0	0	TANC1
-0.0164882	0	0	GCA
0.0229893	0	0	CLIP4
0.00438024	0	0	LOXL3
0.0201265	0	0	GALNT3
-0.040079	0	0	CCDC88A
-0.0332858	0	0	STAT1
0.0352936	0	0	GLS
-0.00153842	0	0	IGFBP5
0.0388773	0	0	USP34
0.0340521	0	0	EHBP1
0.0641406	0	0	GNLY
-0.01234	0	0	IL1R1
-0.0114551	0	0	IL1RL1
0.0511876	0	0	IL18R1
0.03885	0	0	IL18RAP
0.0308938	0	0	ID2
0.0467946	0	0	BIRC6
0.0284063	0	0	PRKD3
0.0346887	0	0	RAB3GAP1
-0.0274699	0	0	PLCL1
0.0208996	0	0	SLC1A4
0.0781438	0	0	SOS1
-0.0241038	0	0	KYNU
0.0432081	0	0	WIPF1
0.0585356	0	0	AAK1
0.0264546	0	0	EPAS1
0.0582456	0	0	RAP1A
0.0221378	0	0	HDAC1
0.0399043	0	0	S100PBP
0.0288752	0	0	FBXO2
0.0435862	0	0	IVNS1ABP
0.0320316	0	0	SRSF11
0.0536489	0	0	CD58
0.0245662	0	0	KIF21B
0.0244164	0	0	AKT3
0.0455947	0	0	CD48
0.0525387	0	0	KDM5B
-0.0226933	0	0	GBP1
0.0322385	0	0	PRRC2C
0.0213355	0	0	FASLG
0.0192108	0	0	RCAN3
0.0426942	0	0	RCOR3
0.0184125	0	0	MAN1C1
-0.0149802	0	0	CENPF
0.0496879	0	0	ESYT2
0.0119477	0	0	CTSD
0.0365621	0	0	KMT2A
0.0320288	0	0	ATF6
0.0180701	0	0	MREG
0.0288949	0	0	ANKRD13C
0.0258763	0	0	PHF3
-0.0199872	0	0	MYB
-0.0108556	0	0	SPP1
0.0302641	0	0	RAB3GAP2
0.105464	0	0	KLF12
0.14258	0	0	CCND2
0.029837	0	0	ELL2
0.0343062	0	0	PTBP3
-0.0272734	0	0	NEK6
0.035665	0	0	INVS
-0.0288735	0	0	CSF3R
0.0234179	0	0	DLST
0.0338669	0	0	GPR68
0.0349561	0	0	ATAD2B
-0.0205963	0	0	IFIT3
0.032476	0	0	KANSL1
0.0525709	0	0	HOXB3
0.0267779	0	0	SLC10A7
0.0103838	0	0	KIAA1217
-0.052477	0	0	PLXDC2
0.0423581	0	0	EPC1
0.0557858	0	0	PTK2B
0.0411279	0	0	PPP3CC
0.0431038	0	0	ADCY7
0.0316541	0	0	PILRB
0.0335577	0	0	ZMYM2
0.0263784	0	0	ZCCHC17
0.00346034	0	0	GHSR
0.0612297	0	0	TNFSF10
0.0492378	0	0	TMEM156
0.0329078	0	0	GTDC1
0.0245995	0	0	POLK
0.0501816	0	0	SASH3
0.0465692	0	0	CD244
0.0313999	0	0	ODF2L
0.0303039	0	0	ZNF644
0.0398756	0	0	RPAP2
0.0408291	0	0	BBS9
0.0548487	0	0	SEPTIN7
0.0265481	0	0	HERPUD2
0.0622427	0	0	FAM126A
0.0201833	0	0	GLIPR2
0.035661	0	0	VPS26A
0.00981513	0	0	MED13L
0.0450999	0	0	RASSF8
0.0352127	0	0	ITPR2
0.0540198	0	0	CCDC91
0.0368723	0	0	ADGRE5
0.0272354	0	0	OPTN
0.0484233	0	0	ARHGAP9
-0.0109375	0	0	LRP1
-0.00955212	0	0	NFE2
0.0107156	0	0	BAZ2B
0.0947966	0	0	PREX1
0.0824515	0	0	TOX2
0.0325378	0	0	STX16
0.0645164	0	0	ATP8A1
-0.00749012	0	0	F13A1
0.0126286	0	0	PACSIN1
0.0185237	0	0	GLO1
0.00645755	0	0	NRN1
0.0118941	0	0	ATXN1
-0.0465815	0	0	AHNAK
0.0368592	0	0	TMTC4
-0.0377352	0	0	ABCC4
-0.0112375	0	0	IRF1
0.0409173	0	0	SEPTIN6
0.017491	0	0	PTGER2
0.0644028	0	0	PSD4
0.00657041	0	0	RPL23
0.0240345	0	0	TNFSF14
0.0115655	0	0	MCF2L
0.0278177	0	0	AHDC1
0.033521	0	0	PCNX4
-0.00869196	0	0	RGS13
0.0443496	0	0	FGD3
0.0269789	0	0	HIVEP3
0.0187833	0	0	BCL11B
-0.0247535	0	0	ADGRE2
0.0508725	0	0	MACF1
0.0386029	0	0	AKAP9
0.0236007	0	0	GNGT1
0.0454772	0	0	HIP1
-0.0102954	0	0	FGL2
0.0218848	0	0	MTERF1
0.0232422	0	0	ZNF780B
0.0454874	0	0	TPST2
0.0341755	0	0	SPECC1
-0.033348	0	0	DOCK4
0.00854388	0	0	PODXL
0.0417173	0	0	MKLN1
0.0232135	0	0	MYO1B
0.0354797	0	0	HERC2
0.0213773	0	0	SNRPN
-0.0260698	0	0	WDFY4
0.035534	0	0	MINDY2
0.0382908	0	0	VPS13C
0.024785	0	0	COPB1
0.036912	0	0	PSMA1
0.0277211	0	0	SERGEF
-0.0107945	0	0	CD68
0.0148901	0	0	EGLN3
0.0201032	0	0	EPB41L4A
0.0229053	0	0	REEP5
0.0385579	0	0	ITFG1
0.0502276	0	0	SEC14L1
-0.0392082	0	0	CBFA2T3
0.0426478	0	0	PUDP
0.0551842	0	0	CRACR2A
-0.0534077	0	0	SAT1
0.0262698	0	0	AFDN
0.0325207	0	0	ACTN4
-0.0152847	0	0	ZBTB46
0.0466693	0	0	ATXN10
0.0364871	0	0	PNPLA7
-0.0195327	0	0	AKAP12
-0.00878066	0	0	LILRB2
0.0313318	0	0	ARHGEF9
-0.0125474	0	0	ADGRE3
0.0393747	0	0	TBC1D5
0.0477125	0	0	RFTN1
0.0326666	0	0	SLC6A6
-0.00760567	0	0	LRRC4B
0.0447408	0	0	DIAPH1
0.0474241	0	0	EXOC4
-0.0180695	0	0	IL13RA1
0.0181289	0	0	GCH1
-0.0156317	0	0	PPARG
-0.0128962	0	0	EMILIN2
0.0183791	0	0	TRIM22
0.0289033	0	0	EFR3A
-0.0183752	0	0	PTPRE
0.0280112	0	0	PRKAA1
-0.0380469	0	0	RAP1GAP2
0.0296247	0	0	UBE2G1
0.0353195	0	0	PNISR
0.0321031	0	0	ANKRD17
0.0301597	0	0	ZRANB2
0.062967	0	0	VPS13B
-0.0102697	0	0	RIN2
0.00414922	0	0	VSTM2L
0.0397315	0	0	AP3B1
0.0577257	0	0	PATJ
0.0347487	0	0	CDK8
0.0443611	0	0	ALOX5AP
-0.0294192	0	0	CHI3L1
-0.00395412	0	0	PIK3C2B
0.0235473	0	0	COG6
-0.0185462	0	0	SPART
-0.0067615	0	0	EPSTI1
0.0216874	0	0	TPT1
-0.018294	0	0	STARD13
-0.00628883	0	0	EPHB2
-0.0242926	0	0	PRAM1
-0.0084145	0	0	MYO18B
0.0220423	0	0	GIMAP6
0.00903075	0	0	GIMAP4
0.0301419	0	0	ARNTL
0.0525324	0	0	SBF2
0.0455396	0	0	RRAS2
0.00479494	0	0	TEX15
0.0161073	0	0	CATSPERB
0.020486	0	0	IRAK2
0.0204533	0	0	CAMK1
0.0438111	0	0	BHLHE40
-0.0394457	0	0	MEIS2
0.042019	0	0	VAV3
0.0529001	0	0	PTPN22
0.0179693	0	0	PTGFRN
0.0424435	0	0	NOTCH2
0.0223598	0	0	CEPT1
0.0259702	0	0	CD101
-0.00337888	0	0	RSAD2
-0.0140801	0	0	NAV1
0.0271746	0	0	CDC73
0.0320907	0	0	RELCH
0.041447	0	0	DOCK2
0.028028	0	0	KLRD1
0.0444909	0	0	KLRC1
0.0275078	0	0	STK26
0.0253315	0	0	YARS1
-0.00466044	0	0	DAGLA
-0.0177203	0	0	SLC43A3
0.0665441	0	0	UBAC2
0.0235672	0	0	BIVM
0.0262265	0	0	ERCC5
0.03535	0	0	TPP2
0.0782877	0	0	ETS1
-0.0055757	0	0	SLC37A2
0.0260419	0	0	APC
0.0332935	0	0	OSTF1
-0.018242	0	0	ANXA1
-0.00676704	0	0	CTSL
0.0210963	0	0	ADAM19
0.0336958	0	0	CCNJL
0.0172664	0	0	BICDL1
0.0193119	0	0	CCDC146
-0.0206343	0	0	CD36
0.00652464	0	0	KCP
0.0358738	0	0	TES
0.0788029	0	0	MDFIC
0.0380015	0	0	SNX14
-0.0177914	0	0	LMO2
0.0450161	0	0	PHF21A
-0.0152371	0	0	TESPA1
0.0365464	0	0	AGAP2
0.00647035	0	0	B4GALNT1
0.0339101	0	0	TEC
-0.032942	0	0	DYSF
0.0268737	0	0	USP15
-0.00884568	0	0	CPM
0.0344955	0	0	MDM2
0.0630398	0	0	PCNX2
0.0238694	0	0	STX6
0.0315431	0	0	CEP350
-0.0185159	0	0	NPL
0.0394711	0	0	SP110
0.083425	0	0	DOCK10
0.0194229	0	0	ITM2C
-0.0144063	0	0	CYP27A1
0.055885	0	0	CAB39
-0.0114341	0	0	CKAP4
-0.00256329	0	0	PLXNC1
0.0278818	0	0	APPL2
-0.0258373	0	0	DRAM1
-0.00679624	0	0	FLNB
0.0224822	0	0	ITM2B
0.0158899	0	0	RCBTB2
0.0424082	0	0	LCP1
-0.0375229	0	0	TNS3
0.0766022	0	0	AOAH
0.0304988	0	0	CCM2
0.0386848	0	0	MYO1G
0.0282785	0	0	CALCOCO2
0.0634022	0	0	TANK
0.0112096	0	0	SKIL
0.0246077	0	0	VPS45
0.0419779	0	0	RPS6KC1
-0.0237334	0	0	HS6ST1
0.0301276	0	0	STAM
0.0421624	0	0	DNAJC1
-0.0101297	0	0	TLR4
0.0327148	0	0	USP20
-0.0233807	0	0	ANP32B
0.0130068	0	0	CTSV
0.0166774	0	0	ARPC5L
0.0385651	0	0	RNF38
-0.0108082	0	0	RPS6
-0.0230765	0	0	KIF13A
-0.0226684	0	0	GMPR
0.0335247	0	0	LRRC1
-0.0218178	0	0	RNF144B
-0.0149077	0	0	ARRB1
-0.0207444	0	0	SLCO2B1
0.0276339	0	0	SYTL2
0.031058	0	0	NEK1
0.0312712	0	0	SORL1
0.0275386	0	0	MAP2K5
0.0238721	0	0	ITGA11
-0.0129433	0	0	PAQR5
0.0551255	0	0	ADAM10
0.015671	0	0	BCAR3
0.0259158	0	0	FNBP1L
-0.0101179	0	0	IFI44L
-0.00589838	0	0	IFI44
0.0302884	0	0	ACTR2
-0.024702	0	0	MYOF
0.0386492	0	0	STAMBPL1
0.0172924	0	0	DUSP5
0.0377991	0	0	ENTPD1
-0.0100703	0	0	ADAMTS14
0.11853	0	0	STAT4
-0.0301115	0	0	CDK15
-0.0105978	0	0	SLC40A1
0.0538751	0	0	SENP7
-0.0178245	0	0	SEMA7A
-0.0224445	0	0	ARHGAP24
0.0225818	0	0	HERC3
0.0363015	0	0	SEC31A
0.0531458	0	0	KIAA1109
0.0520021	0	0	RAP1GDS1
-0.054123	0	0	BMP2K
0.0292329	0	0	G3BP2
0.00955126	0	0	FRAS1
0.0441569	0	0	CNOT6L
0.0266523	0	0	USO1
-0.0196133	0	0	ANXA3
0.0147897	0	0	LEF1
0.0285388	0	0	SEC24B
0.0783865	0	0	PPP3CA
0.053325	0	0	RGS3
0.0288044	0	0	GABARAPL1
0.0276922	0	0	KIF21A
0.0338636	0	0	ETNK1
-0.0324617	0	0	TMEM117
0.0475983	0	0	CLSTN3
0.0216109	0	0	GLIPR1
0.0432648	0	0	POC1B
0.0443317	0	0	ITGB7
0.0238347	0	0	GALNT6
0.0479388	0	0	WDFY2
0.0194357	0	0	LPAR6
0.037525	0	0	RB1
0.0354427	0	0	RBM26
0.0274697	0	0	MBNL2
-0.015247	0	0	RAB20
-0.0337518	0	0	PELI2
-0.0231037	0	0	RTN1
0.0370853	0	0	DCAF5
-0.0257831	0	0	STON2
-0.03226	0	0	WARS1
0.0320191	0	0	TCF12
-0.051926	0	0	HDC
0.0499905	0	0	PSTPIP1
0.0656681	0	0	SCAPER
0.0476536	0	0	NCOA2
0.0327654	0	0	NEIL1
0.0342958	0	0	USP3
0.0221831	0	0	ADAMTS17
0.0680005	0	0	MCTP2
0.0537633	0	0	IQGAP1
0.0601164	0	0	ITGAX
0.0481711	0	0	FTO
-0.0154119	0	0	IGSF6
0.0845005	0	0	ZFHX3
-0.0194893	0	0	NLRC5
0.0377033	0	0	NCOR1
0.0500573	0	0	KSR1
0.105106	0	0	SKAP1
0.0360158	0	0	SSH2
0.0555017	0	0	BCAS3
0.0267602	0	0	SS18
0.0287738	0	0	SLC14A1
0.0331887	0	0	TBCD
0.0389985	0	0	RNF157
0.0483949	0	0	RNF165
0.0452899	0	0	DYM
0.0397203	0	0	TRPM2
-0.0115441	0	0	NLRP12
0.0461187	0	0	KIAA0319L
0.0350959	0	0	PRKACB
0.0110941	0	0	AZIN2
-0.00858467	0	0	LMO4
0.0101805	0	0	SLC44A3
0.0465374	0	0	CD53
0.0207351	0	0	NME7
0.0330785	0	0	DCAF6
0.0287484	0	0	UCK2
0.0216498	0	0	XCL1
0.0342625	0	0	XPR1
0.0164031	0	0	RGS16
-0.0231672	0	0	RGL1
-0.0051343	0	0	RORC
-0.0276691	0	0	S100A8
0.0360045	0	0	TTC13
-0.0273774	0	0	LYST
0.0257168	0	0	CNIH3
0.057043	0	0	CAMKMT
-0.023594	0	0	AFF3
0.0410107	0	0	UBR3
-0.0154925	0	0	PTH2R
0.0265306	0	0	NBEAL1
0.0429049	0	0	SUMF1
-0.0438078	0	0	ITGA9
0.0619614	0	0	PTPRG
0.0329863	0	0	ARL6IP5
0.0398564	0	0	LPP
0.0353632	0	0	CENPC
0.0379924	0	0	ATP10D
-0.00158903	0	0	SCD5
0.0444896	0	0	TBCK
0.037114	0	0	CAMK2D
0.0383065	0	0	SPATA5
-0.0131393	0	0	PDGFC
0.061868	0	0	GZMA
0.0565029	0	0	PIK3R1
-0.0257467	0	0	LHFPL2
0.0199188	0	0	SSBP2
0.0394645	0	0	IQGAP2
0.0596783	0	0	RASA1
0.03822	0	0	PPIP5K2
0.0750109	0	0	PAM
0.0499178	0	0	FBXL17
0.00941615	0	0	SPATA9
0.0364519	0	0	ARHGAP26
0.0278102	0	0	RNF145
0.0348837	0	0	FARS2
0.05791	0	0	GFOD1
0.0509029	0	0	CDKAL1
-0.0131338	0	0	PLA2G7
0.0084223	0	0	SCML4
0.018682	0	0	TBC1D32
0.0218857	0	0	ARHGAP18
0.0214102	0	0	SLC22A3
0.00947302	0	0	NLGN4X
0.00124543	0	0	SH3KBP1
0.0884178	0	0	CASK
0.0478768	0	0	MSN
0.0432493	0	0	HDAC8
0.0336309	0	0	GPR174
0.0414356	0	0	OGT
0.0335552	0	0	IL2RG
0.0138314	0	0	DOCK11
0.0623263	0	0	IGSF1
0.0312632	0	0	MCPH1
0.0407678	0	0	MFHAS1
-0.0294066	0	0	CSGALNACT1
0.0300669	0	0	HMBOX1
-0.0150222	0	0	SLC25A37
0.065342	0	0	DOCK5
-0.00930344	0	0	ST18
0.0348019	0	0	TACC1
0.0117599	0	0	ADHFE1
0.0149063	0	0	CDKN2B
0.0320434	0	0	CDKN2A
0.0545541	0	0	ZCCHC7
-0.0027903	0	0	NTRK2
0.0281011	0	0	AUH
0.0237203	0	0	MINDY3
-0.023473	0	0	ST8SIA6
0.0766	0	0	ZEB1
0.04066	0	0	HERC4
-0.0954454	0	0	LRMDA
0.0337839	0	0	ADD3
-0.0352222	0	0	MKI67
-0.0208081	0	0	ADAM12
-0.00463796	0	0	RGS10
0.0261073	0	0	BTBD10
-0.0179482	0	0	ZC3H12C
0.17307	0	0	NCAM1
0.0641452	0	0	ATM
0.0240589	0	0	GRIK4
-0.0112861	0	0	MS4A3
-0.00764668	0	0	MS4A2
-0.0190448	0	0	SOGA1
0.0311972	0	0	ITGB1
0.0280304	0	0	KIAA1328
0.0440267	0	0	MIA2
-0.00860908	0	0	HNMT
0.0300816	0	0	PDCD4
0.031445	0	0	CD226
0.0606471	0	0	PIP4K2A
0.0508317	0	0	CRIM1
0.00165728	0	0	ITPR1
-0.0185265	0	0	DIP2C
0.0482637	0	0	MAGI1
0.0369932	0	0	CSNK1G3
0.0478183	0	0	NEK7
0.0165385	0	0	FER
0.0411231	0	0	SCLT1
0.0415394	0	0	VTI1A
0.0482747	0	0	ZNF827
0.0172837	0	0	ANKAR
0.029504	0	0	MFSD6
0.0294497	0	0	RNF144A
-0.0294412	0	0	ACSL1
0.0283483	0	0	BICD1
0.0234499	0	0	NBAS
0.0974252	0	0	PARP8
-0.0112117	0	0	GLT1D1
0.0985489	0	0	RABGAP1L
0.0496092	0	0	PTPN14
0.0443556	0	0	MGAT5
0.00603786	0	0	CYSLTR2
0.0140476	0	0	GRID2
0.057515	0	0	SETBP1
-0.0489471	0	0	PSTPIP2
0.0275828	0	0	C18orf25
0.0796429	0	0	PDE3B
-0.0131006	0	0	KCNK13
0.014449	0	0	CAMK4
0.0659157	0	0	MBNL1
0.0399198	0	0	PELO
0.00343414	0	0	FARP1
0.0916702	0	0	UTRN
0.0148216	0	0	PTPRK
0.0334298	0	0	CDYL
0.0797149	0	0	BANK1
-0.00578245	0	0	DAB2
0.0380787	0	0	BCL2L11
0.0316062	0	0	CAST
0.0764938	0	0	RBMS1
0.138632	0	0	CD96
0.035931	0	0	CYRIB
0.0159429	0	0	CD8A
0.0655407	0	0	JAZF1
0.0405856	0	0	TRIP12
0.062101	0	0	MSI2
0.0326867	0	0	PPP2R5E
0.0648978	0	0	UBASH3B
0.0654053	0	0	PITPNC1
0.0685757	0	0	PRKCA
-0.0139434	0	0	LRRK1
0.0237139	0	0	ABCA5
-0.00574813	0	0	ENPP3
-0.00871805	0	0	TNIK
0.0355603	0	0	SLFN13
0.10085	0	0	OXNAD1
0.101179	0	0	PLCL2
0.0357354	0	0	VOPP1
0.0461532	0	0	CDK19
0.0200075	0	0	TTC39B
0.034141	0	0	SAMSN1
0.0428759	0	0	USP25
-0.00795072	0	0	SLC7A7
0.0332855	0	0	TTN
-0.00331168	0	0	VSIG4
0.0353348	0	0	FAM126B
0.0955016	0	0	RASA2
0.0458609	0	0	SLA
-0.0345005	0	0	AFF2
0.0184315	0	0	MIDEAS
0.0284195	0	0	ADK
-0.0355686	0	0	BACH1
0.127952	0	0	TIAM1
-0.00741749	0	0	EEF1A1
0.0266468	0	0	ZFAND3
0.0647554	0	0	KAT6B
0.0284794	0	0	RAB11FIP1
0.00930989	0	0	UNC5D
0.0255899	0	0	TBC1D31
0.0274432	0	0	VPS8
0.0204447	0	0	GALK2
0.0222724	0	0	LRP8
0.00112565	0	0	MMP14
0.0266723	0	0	KIT
0.0793945	0	0	MYO1E
-0.0359881	0	0	PALM2AKAP2
-0.0144006	0	0	FMNL2
0.0371312	0	0	RAB28
0.0135052	0	0	SKI
0.0434421	0	0	BABAM2
0.0506077	0	0	AUTS2
0.0313006	0	0	AHCYL2
0.0500034	0	0	PPP1R9A
-0.0182493	0	0	SLC45A3
0.0209203	0	0	FCER1G
0.0387276	0	0	CDC42SE2
0.0340838	0	0	RAPGEF6
-0.0342593	0	0	IFNGR2
0.0340572	0	0	SON
-0.00318697	0	0	C1QC
-0.0368202	0	0	RUNX1
0.0271601	0	0	HLCS
-0.0359742	0	0	PADI4
0.0502777	0	0	STARD9
0.0322593	0	0	ADGRG5
0.0173969	0	0	ANKRD18CP
0.0347992	0	0	ZFYVE28
0.0218324	0	0	ZNF235
0.0400914	0	0	ARHGAP35
0.00985647	0	0	ABCG1
0.0307886	0	0	SLC37A1
0.040935	0	0	TRAPPC10
0.0308565	0	0	GAB3
0.00856722	0	0	ITGB2
0.00224903	0	0	RALGDS
0.039702	0	0	DIP2A
0.0326232	0	0	PRMT2
0.0185834	0	0	ST6GALNAC6
0.0167597	0	0	MPZL3
-0.0126723	0	0	JAML
0.0309901	0	0	PCSK7
0.0173186	0	0	CD3G
-0.0308862	0	0	IL6R
-0.00930465	0	0	HK3
0.059624	0	0	IKZF3
-0.00504632	0	0	SHANK1
0.0393785	0	0	FMNL3
0.00643688	0	0	BICDL2
-0.0245172	0	0	ACOT11
0.0695067	0	0	JAK1
0.0325667	0	0	DHRS3
0.00731654	0	0	TTLL10
0.0118571	0	0	SLAMF6
0.0303263	0	0	PPP1R21
0.0312396	0	0	WDR26
0.0379338	0	0	DISC1
-0.0416566	0	0	HPGDS
-0.00317601	0	0	PDLIM5
-0.0231286	0	0	CTSS
-0.0328698	0	0	S100A9
0.0560005	0	0	ANTXR2
0.0153136	0	0	GPR155
0.0264122	0	0	HIPK1
-0.0122035	0	0	SLC22A15
0.0159483	0	0	EIF4E3
0.0333111	0	0	ARPC2
0.021881	0	0	CCDC141
0.0199589	0	0	EOMES
0.0276916	0	0	STT3B
0.0343505	0	0	CLASP2
-0.0121341	0	0	SPTA1
-0.0304725	0	0	MNDA
0.0180907	0	0	PYHIN1
0.0533062	0	0	IFI16
-0.0108654	0	0	CD200R1
-0.0476032	0	0	WDFY3
0.0333026	0	0	SLMAP
-0.0250153	0	0	RBM47
0.0698953	0	0	APBB2
-0.000479266	0	0	IL17RE
0.0271433	0	0	TTC14
-0.044358	0	0	CPA3
0.0210235	0	0	GYG1
0.030948	0	0	HPS3
0.0400848	0	0	SNRK
0.0581154	0	0	CDCP1
0.031779	0	0	CCR1
0.0356162	0	0	ZNF148
0.0253367	0	0	SFMBT1
0.0622426	0	0	ARHGEF3
0.0461259	0	0	DNAJB14
-0.0320073	0	0	HPGD
0.0329337	0	0	ARFIP1
0.0213712	0	0	ITGA2
0.0350188	0	0	NIPBL
-0.0176678	0	0	ANKRD33B
0.00593342	0	0	RHOBTB3
0.0253654	0	0	ERAP2
0.0634877	0	0	RICTOR
0.0361126	0	0	TENT2
0.0289587	0	0	SFXN1
0.109099	0	0	SAMD3
0.0643182	0	0	TMEM200A
0.0388378	0	0	PDSS2
-0.0199598	0	0	STXBP5
0.0667357	0	0	STK17A
0.0595802	0	0	GALNT10
0.039272	0	0	COG5
0.015228	0	0	ELAPOR2
0.0640246	0	0	SYTL3
-0.0267351	0	0	CTSB
-0.0126981	0	0	DLC1
0.0456413	0	0	SPIDR
0.0339181	0	0	YWHAZ
-0.0162255	0	0	FREM1
0.0191728	0	0	GEM
0.0296433	0	0	SYK
-0.00359122	0	0	ABCA1
-0.0128589	0	0	ALDH1A1
-0.0682654	0	0	CYBB
0.0189258	0	0	STRBP
0.0186025	0	0	FBXO33
0.0279178	0	0	MICU2
0.0188764	0	0	EML5
0.0302949	0	0	NEMF
0.0177263	0	0	ARF6
0.0213054	0	0	NUDT5
-0.0313419	0	0	SLC18A2
-0.0174373	0	0	TTC7B
0.0549596	0	0	TC2N
0.0422821	0	0	RAB8B
0.024417	0	0	STXBP4
0.0147141	0	0	APBB1
-0.0201186	0	0	PRKCB
0.0302199	0	0	HDGFL3
0.0330296	0	0	TMEM135
0.0454601	0	0	ATF7IP2
0.0238391	0	0	B2M
0.0504402	0	0	SLFN5
-0.0144052	0	0	ANPEP
-0.00682322	0	0	MS4A6E
0.0171794	0	0	MAPRE2
0.0253805	0	0	FBXO22
0.0642715	0	0	TBC1D2B
0.0282254	0	0	ZNF91
0.0278272	0	0	CD3D
0.0218707	0	0	MYO5B
0.024237	0	0	ACAA2
0.0533983	0	0	STIM1
0.016726	0	0	TPM4
0.0522652	0	0	TRAPPC9
-0.0166548	0	0	SLC43A2
0.0516376	0	0	CD300A
0.0325851	0	0	TMC8
0.0468194	0	0	NLRC3
-0.0286742	0	0	FTH1
0.0282816	0	0	ULK4
0.0252691	0	0	HOOK3
0.024486	0	0	RBPJ
0.0411521	0	0	PTGDR
0.0286829	0	0	TTC39C
0.0354682	0	0	PXK
0.0254624	0	0	PCMTD1
0.0184442	0	0	FILIP1L
-0.0117375	0	0	TAP1
0.0451073	0	0	RHOH
-0.0444918	0	0	RAB31
0.0421308	0	0	SLC20A2
0.0344837	0	0	LDLRAD4
0.0585357	0	0	TSPAN5
0.0348837	0	0	SNTB2
0.023199	0	0	LRRC28
0.0383074	0	0	INPP5D
-0.0187841	0	0	STXBP6
0.0353288	0	0	MAP2K1
0.052287	0	0	AFAP1L2
0.0231852	0	0	ZBTB43
-0.0211371	0	0	GCSAML
0.0314016	0	0	PLEKHA2
0.0392579	0	0	METTL15
-0.114558	0	0	ZEB2
0.0339369	0	0	LDB2
0.0294311	0	0	AVEN
-0.0275269	0	0	ALCAM
0.0470089	0	0	USP47
0.0322183	0	0	STX8
-0.0467101	0	0	ZNF804A
-0.00833815	0	0	CD14
0.0270751	0	0	RALGAPB
-0.00499985	0	0	NPAS2
0.0524292	0	0	ELOVL6
0.0486842	0	0	EMB
0.0434094	0	0	AKAP13
0.00442687	0	0	LILRP2
0.0551164	0	0	MTSS1
-0.00863453	0	0	OSCAR
0.0593397	0	0	XKR6
0.0323694	0	0	MTM1
0.0386168	0	0	CHST11
0.0145773	0	0	PDE7B
0.0146323	0	0	HOPX
0.0107752	0	0	LRRC8C
0.0435295	0	0	BCL2L1
0.0714198	0	0	PIK3CD
-0.0114024	0	0	P2RY6
0.0362183	0	0	S100Z
0.0192969	0	0	GPR82
0.027635	0	0	GPR34
0.0546656	0	0	ATF7IP
0.0222865	0	0	GPHN
-0.0113884	0	0	TMEM51
0.12949	0	0	BCL2
0.0502163	0	0	MLLT3
0.0247476	0	0	ZNF217
0.0387133	0	0	JMJD1C
0.00920905	0	0	MAL
0.0315957	0	0	EIF2AK3
0.0233783	0	0	SLFN12
0.0341663	0	0	SNTB1
-0.0117158	0	0	AZU1
0.0092754	0	0	B3GALT1
0.0303152	0	0	CLEC12A
0.0838297	0	0	SUCLG2
0.0249881	0	0	IL16
0.0209184	0	0	FGGY
0.0851116	0	0	CTSW
0.00963774	0	0	SNTG2
-0.0344795	0	0	PDE3A
0.097714	0	0	RASGRP1
0.0280809	0	0	ZMAT3
0.0434562	0	0	THEMIS
0.00877169	0	0	CFL1
0.0435498	0	0	HECTD4
0.0330019	0	0	DELEC1
0.0142165	0	0	LRRN3
0.023138	0	0	PARP14
0.0476521	0	0	PARP15
0.0364781	0	0	GOLGB1
0.0327518	0	0	TNKS
0.0163785	0	0	STOX2
-0.00302308	0	0	C1QB
0.0268712	0	0	SCAI
0.0308635	0	0	HEG1
0.0391158	0	0	RNF213
0.039594	0	0	PHC3
0.020623	0	0	MARCHF3
0.0206494	0	0	ZHX3
0.0429611	0	0	RALGAPA1
-0.0101538	0	0	CMKLR1
0.0626169	0	0	RESF1
0.00716693	0	0	P2RY14
0.0174492	0	0	GPR171
0.10263	0	0	ZDHHC14
0.0260435	0	0	ATR
0.0251568	0	0	ZNF654
0.0289276	0	0	TVP23C
0.0564778	0	0	PACS1
0.0551357	0	0	PCCA
0.0574156	0	0	GOLGA8A
0.0392257	0	0	PHYKPL
0.0352918	0	0	SMAD2
-0.0610794	0	0	MCTP1
0.0705022	0	0	LINC02694
0.0339053	0	0	ZDHHC21
-0.00913693	0	0	A2M
0.0705006	0	0	JAKMIP2
0.041814	0	0	ZNF683
0.0201165	0	0	CRYBG2
0.0826366	0	0	DLEU1
0.00878322	0	0	RIMS2
0.0219717	0	0	SLCO3A1
0.0356119	0	0	MEX3C
-0.0230304	0	0	BASP1
0.0333254	0	0	SLC38A9
0.0547387	0	0	RPS6KA3
0.0487411	0	0	CHD9
0.0259851	0	0	ZBTB38
0.0311426	0	0	SAMD9L
0.04133	0	0	TBL1XR1
-0.00948879	0	0	CD163
0.00148859	0	0	IL17RA
-0.00552865	0	0	CD163L1
-0.0183546	0	0	FAM20C
0.0320516	0	0	NECTIN3
-0.0193569	0	0	CA8
0.01957	0	0	SNX18
0.00643049	0	0	C12orf42
0.0124808	0	0	GIMAP7
0.0411676	0	0	MAGED1
-0.00759743	0	0	RAB39A
-0.0441668	0	0	GATA2
0.0468223	0	0	ARID3B
-0.0146419	0	0	CIITA
0.0171524	0	0	LACC1
0.0277435	0	0	PCED1B
0.0167313	0	0	AKAP5
-0.0176445	0	0	ABCA13
0.0292595	0	0	MED14
0.0424547	0	0	MB21D2
0.0163488	0	0	PCGF5
0.0648974	0	0	PRF1
0.0504236	0	0	ZDHHC20
0.0375232	0	0	ZBTB20
0.012072	0	0	SLC9A9
0.0399141	0	0	RFX7
0.00712417	0	0	CHST15
-0.0283402	0	0	KCNIP1
0.0243466	0	0	ZNF708
0.0356408	0	0	EXT1
-0.0357012	0	0	BACE2
-0.00547682	0	0	FES
-0.0229547	0	0	CSF1R
0.0833909	0	0	PLCB1
0.0271022	0	0	TTC3
0.0116943	0	0	ANXA2
0.0203208	0	0	LCK
0.0518364	0	0	ADGRG3
-0.00653518	0	0	CADM1
-0.042407	0	0	SLC8A1
-0.0396017	0	0	CAMK1D
0.052395	0	0	KIAA2026
0.0237957	0	0	KLRC4
0.0620648	0	0	FBXL7
0.00846697	0	0	ZNF438
0.017534	0	0	TAFA1
0.0302612	0	0	RFLNB
0.0422186	0	0	MACC1
0.0396427	0	0	BTBD9
0.0487942	0	0	PRKX
-0.00368108	0	0	ACTG1
-0.00757331	0	0	ADAP2
0.0359911	0	0	SCFD2
-0.011224	0	0	MROH7
0.0596956	0	0	CSF1
0.0781476	0	0	MAML2
0.0441371	0	0	SEPTIN9
0.0293484	0	0	RBM33
0.0115164	0	0	ROBO2
0.0379283	0	0	SLC24A3
0.0413916	0	0	FAF1
0.0109924	0	0	PRSS57
-0.030963	0	0	TNFAIP2
0.035925	0	0	KIAA0825
0.0522245	0	0	ARL15
-0.0216934	0	0	ATP6V0A2
0.0390831	0	0	SP140L
0.0380499	0	0	TARS3
0.0637613	0	0	SMYD3
0.0616318	0	0	GPRIN3
0.0301157	0	0	LSAMP
-0.0429778	0	0	PBX1
0.040447	0	0	BRWD1
0.0348441	0	0	MYBL1
0.0604297	0	0	KCNQ5
0.0297915	0	0	IKZF1
-0.0307774	0	0	RASA3
0.0452893	0	0	WWOX
0.0465399	0	0	ZNF75D
0.0210538	0	0	GOLGA8R
0.0416263	0	0	GNG2
0.0331873	0	0	GPATCH8
0.0354968	0	0	UBE2H
-0.00137888	0	0	PRR5
0.0105672	0	0	BCR
0.0235731	0	0	PPARA
-0.0293912	0	0	GPR141
-0.0425095	0	0	MITF
0.0338685	0	0	CMC1
0.0371243	0	0	GCNT1
-0.0450924	0	0	PTMA
-0.0257942	0	0	TET3
0.0576831	0	0	SEMA4D
0.0482217	0	0	LIN28B
0.0532034	0	0	FOCAD
0.0151659	0	0	INSC
0.0615215	0	0	RALGAPA2
0.0292866	0	0	GOLGA8M
0.0164323	0	0	DPYD
0.0103062	0	0	CC2D2B
-0.0306798	0	0	PARVB
-0.0352866	0	0	LRRK2
0.0310925	0	0	ZNF292
0.0147255	0	0	KIR2DL4
-0.0262571	0	0	LITAF
0.0379738	0	0	ARID2
0.0208097	0	0	TOGARAM2
0.0270356	0	0	NCR1
0.00138848	0	0	TMEM63A
0.0383357	0	0	SRGAP3
0.021588	0	0	ZNF107
0.0317477	0	0	SUPT3H
0.0155542	0	0	GIMAP5
0.026756	0	0	CD55
0.0326688	0	0	PTPN1
0.0873808	0	0	EVL
-0.0109657	0	0	PRTN3
0.0405813	0	0	TPK1
0.00967581	0	0	SPTSSB
-0.0106164	0	0	HBG2
0.0243693	0	0	MYO6
0.0467688	0	0	HSH2D
-0.0626389	0	0	DAPK1
-0.00342154	0	0	COL27A1
0.0749659	0	0	MAML3
0.069294	0	0	ARHGEF12
0.0324131	0	0	FAM3C
0.0465623	0	0	SLC39A10
0.041286	0	0	IGF2R
0.0223869	0	0	PGAP1
0.0363043	0	0	SND1
-0.00513574	0	0	TPSB2
-0.0329668	0	0	SVIL
0.0364168	0	0	TRIM33
-0.0107385	0	0	C5AR1
0.0416372	0	0	MAP3K5
0.033172	0	0	MYO5A
-0.0178709	0	0	ATG7
0.0212873	0	0	ZNF841
0.0274395	0	0	CDC42SE1
0.0254848	0	0	SPTAN1
-0.0390123	0	0	PSAP
0.0256777	0	0	ZNF81
0.0735282	0	0	PLCG2
0.0329179	0	0	VPS13A
0.0699568	0	0	MBP
-0.00809679	0	0	KEL
-0.0413599	0	0	SIRPA
0.0297984	0	0	HIBCH
0.0414684	0	0	MAN1A2
-0.0378904	0	0	CSF2RA
0.0541615	0	0	HELZ
0.123221	0	0	CARD11
-0.00811199	0	0	NTRK1
0.0158589	0	0	ZNF808
0.0644107	0	0	LRBA
0.041954	0	0	CCDC69
0.0510883	0	0	STK39
0.0432223	0	0	CALM1
0.0292052	0	0	ZNF652
0.0524298	0	0	SLC5A3
0.00515206	0	0	COLGALT2
0.0330111	0	0	RCSD1
0.00149661	0	0	MT-ND5
-0.0190578	0	0	GK
0.0298072	0	0	FOXJ3
0.0917134	0	0	CD247
0.037271	0	0	INPP5F
0.0250107	0	0	UBE2J1
0.120055	0	0	TOX
0.05327	0	0	CD3E
0.0250681	0	0	TSEN15
0.116648	0	0	SFMBT2
0.0338924	0	0	TOP1
0.0361754	0	0	DZIP3
-0.0232076	0	0	DMD
0.0261735	0	0	PJA2
0.0380505	0	0	SGMS1
-0.031059	0	0	7SK
-0.0169673	0	0	CR1
0.0308493	0	0	PRDX6-AS1
-0.00678484	0	0	MAFB
0.0220646	0	0	CHIC1
0.0613648	0	0	MBD5
0.00218739	0	0	HLA-C
0.128002	0	0	SLFN12L
0.0737006	0	0	PDE7A
0.0241976	0	0	SAMD9
-0.00497104	0	0	TMSB4X
0.114526	0	0	DPF3
0.024935	0	0	DENND1C
0.0755368	0	0	KLRC2
0.062987	0	0	KLRC3
0.118929	0	0	ATP10A
0.0115125	0	0	HLA-A
0.00700965	0	0	TRIM71
-0.0285348	0	0	MT-RNR2
0.0488756	0	0	SACM1L
0.017207	0	0	TRBC2
0.0157828	0	0	TRDC
0.0597507	0	0	TAS2R14
0.0636387	0	0	DENND1B
0.0252306	0	0	CEP43
0.0288312	0	0	LPAL2
0.0172665	0	0	KLHL23
0.0487836	0	0	KLRK1
0.10734	0	0	ITGA1
0.0200246	0	0	ENSG00000214265
0.0137897	0	0	LRRC37A4P
0.0468451	0	0	LINC01588
-0.0175904	0	0	CRPPA
0.0137358	0	0	ANXA2R-AS1
0.0587123	0	0	GOLGA8B
-0.00353193	0	0	TNFRSF25
-0.0146549	0	0	IFI30
0.0298032	0	0	CCDC7
0.0299107	0	0	FNIP1
0.0884025	0	0	CKLF
0.035342	0	0	UMAD1
0.0748202	0	0	PLXNA4
-0.00485823	0	0	SLC12A8
0.00685124	0	0	LINC01422
0.0267779	0	0	CCDC18-AS1
0.0416929	0	0	SLC44A3-AS1
-0.000967311	0	0	MIR3681HG
0.0186002	0	0	ENSG00000224228
0.0129166	0	0	LINC00539
0.00429599	0	0	LINC00378
0.04197	0	0	JPX
0.0380166	0	0	NUTM2B-AS1
0.0180959	0	0	LINC01980
0.0380113	0	0	LINC00623
0.0141894	0	0	ENSG00000226149
-0.00862677	0	0	ENSG00000226281
0.0414404	0	0	ENSG00000226640
0.0202147	0	0	TRGC2
0.091849	0	0	ENSG00000227240
0.0189163	0	0	LINC00310
0.0307126	0	0	ENSG00000227486
0.0261068	0	0	LTB
0.0244015	0	0	ZNF731P
0.00382825	0	0	GRASLND
0.0148298	0	0	ENSG00000228334
0.0701827	0	0	MIR181A1HG
0.0378578	0	0	FTX
0.035562	0	0	HCG18
-0.0205444	0	0	LNCAROD
0.0254775	0	0	SGO1-AS1
0.0388223	0	0	LINC-PINT
0.0292946	0	0	PRH1
0.0340611	0	0	GOLGA8N
0.0278924	0	0	TNF
-0.0216625	0	0	ENSG00000232828
0.0282826	0	0	ENSG00000232855
0.0265877	0	0	LINC00342
0.00476767	0	0	CYP1B1-AS1
0.038368	0	0	CCDC144NL-AS1
0.0267788	0	0	DIRC3-AS1
-0.0102512	0	0	CAVIN2-AS1
0.0103742	0	0	ENSG00000234261
0.0322666	0	0	ZNF37BP
0.0346911	0	0	LINC01934
0.0068592	0	0	HLA-B
0.014154	0	0	LINC01135
0.0135613	0	0	LINC02966
0.0248329	0	0	C12orf75
0.0305424	0	0	LINC01278
0.0142076	0	0	LINC01967
-0.0220255	0	0	NFAM1
0.0127129	0	0	LINC01871
0.0593452	0	0	LINC00298
0.0441773	0	0	LINC00299
0.0262034	0	0	ENSG00000237356
0.0217219	0	0	PRKCQ-AS1
0.0266519	0	0	LINC00426
0.0318703	0	0	APOBEC3G
0.0239662	0	0	CDKN2B-AS1
0.0080824	0	0	L1TD1
0.0178121	0	0	PLCXD2
0.0191456	0	0	SUCLG2-DT
0.037831	0	0	LINC00996
0.024043	0	0	ENSG00000243004
0.00674413	0	0	PLA2G4B
0.00792852	0	0	JMJD7
-0.0209441	0	0	ENSG00000243797
0.0191365	0	0	APOBEC3D
0.0448517	0	0	MRPS6
0.0328395	0	0	N4BP2L2
0.0275961	0	0	UBA6-DT
0.00494275	0	0	ENSG00000248318
0.0331881	0	0	LINC00504
0.0304384	0	0	LINC02267
0.0112337	0	0	ENSG00000248605
0.0384268	0	0	LINC02899
-0.0282174	0	0	FMN1
0.027527	0	0	CASC9
0.0222773	0	0	ENSG00000249738
0.0337133	0	0	PVT1
0.0131143	0	0	ENSG00000250075
0.00678894	0	0	ENSG00000250240
0.0275145	0	0	ZNF718
0.0111056	0	0	MIR583HG
0.0164583	0	0	NUDT16-DT
0.047166	0	0	GMDS-DT
0.019242	0	0	ENSG00000251314
0.0325273	0	0	LINC02315
0.00826964	0	0	MALAT1
0.0179437	0	0	ENSG00000251652
0.00822225	0	0	ENSG00000254277
0.0280293	0	0	GVINP1
0.0429951	0	0	ENSG00000255641
0.0643666	0	0	KLRC4-KLRK1
0.00723624	0	0	SMIM3
0.0115155	0	0	KLRF2
0.0180888	0	0	DENND11
0.0310482	0	0	LINC01619
0.0363566	0	0	SLC38A4-AS1
-0.0142157	0	0	MGAM
0.0185834	0	0	ST6GALNAC6.1
-0.0274245	0	0	CUX1
-0.0136827	0	0	CLEC5A
0.0247385	0	0	ENSG00000258526
0.0161814	0	0	CRAT37
0.014404	0	0	LINC02319
0.0151381	0	0	ENSG00000258989
0.0067209	0	0	ENSG00000259345
0.0781765	0	0	ENSG00000259692
-0.0205363	0	0	LINC02284
0.0112048	0	0	ENSG00000260086
-0.0135028	0	0	MMP2-AS1
-0.0116839	0	0	MRC1
0.0169014	0	0	ERVK13-1
0.0162966	0	0	ENSG00000261208
0.0169341	0	0	ENSG00000261235
0.0247024	0	0	PECAM1
-0.0308122	0	0	RHEX
0.0249884	0	0	ENSG00000264545
0.0303483	0	0	TSPOAP1-AS1
0.00830852	0	0	ESRG
0.0278395	0	0	SRGAP2
-0.0284191	0	0	MYO15B
0.033376	0	0	GP6-AS1
0.0216059	0	0	SNHG22
0.0162344	0	0	ENSG00000267327
-0.0139996	0	0	LINC02073
0.0344926	0	0	NFILZ
0.0394643	0	0	MIR222HG
0.0180094	0	0	ENSG00000270099
0.0124126	0	0	POC1B-AS1
0.0164445	0	0	HCG17
-0.031059	0	0	7SK.1
0.0299867	0	0	CCL5
0.0210165	0	0	ENSG00000271727
0.0256387	0	0	ENSG00000272369
0.0131245	0	0	ENSG00000272908
0.0365404	0	0	ENSG00000273118
0.0197356	0	0	C1QTNF3-AMACR
-0.0174792	0	0	CYFIP1
0.0614493	0	0	LINC01138
0.00728294	0	0	MIR223HG
0.0719621	0	0	SYNRG
0.0205749	0	0	ENSG00000275119
0.024983	0	0	CCL4
0.0103941	0	0	PIK3R6
-0.0112296	0	0	RAB7B
0.0103683	0	0	CCL3-AS1
0.0315405	0	0	CCL3
0.00707626	0	0	LINC02391
-0.00613136	0	0	LINC01374
0.00893317	0	0	LINC01163
0.0856152	0	0	TRG-AS1
0.0147205	0	0	ENSG00000281566
0.00597691	0	0	ENSG00000281883
0.00866295	0	0	ENSG00000283321
0.0380141	0	0	ENSG00000283782
0.00367753	0	0	ENSG00000283913
0.0154066	0	0	ENSG00000284624
0.0143587	0	0	ENSG00000284634
0.0210538	0	0	ENSG00000284707
0.0120529	0	0	ENSG00000285635
0.011295	0	0	ENSG00000285708
0.016989	0	0	ENSG00000286046
0.0124014	0	0	ENSG00000286329
-0.00793759	0	0	ENSG00000287092
0.0225818	0	0	HERC3.1
0.051537	0	0	PRRC2B
0.00895477	0	0	ENSG00000288895
0.0196348	0	0	ENSG00000289485
0.03018	0	0	TALAM1
0.0451201	0	0	TARP
0.0288312	0	0	LPAL2.1
0.0443942	0	0	ENSG00000291143
-0.0206125	0	0	ENSG00000291144
0.028709	0	0	ENSG00000291203
0.0230621	0	0	ENSG00000291214
-0.0317105	0	0	SOD2
0.0275778	0	0	SUN2
0.0230461	0	0	OSBPL9
0.0278013	0	0	PPP1R12A
-0.0224808	0	0	SH3BP2
0.0280057	0	0	WDR44
0.0158566	0	0	FLI1
0.0271993	0	0	NAP1L4
0.00933582	0	0	HACD4
0.0191613	0	0	ATG2B
0.0241664	0	0	SLC25A12
0.0238377	0	0	GALNT1
0.0237681	0	0	DGLUCY
0.0280002	0	0	GOLIM4
0.02476	0	0	APBA2
-0.0136168	0	0	EYS
0.0155696	0	0	LINC00892
0.0324095	0	0	PTPN7
0.00678876	0	0	DENND4A
0.0221123	0	0	CASP4
0.0114756	0	0	CEACAM1
0.00305908	0	0	ALPK1
-0.0107672	0	0	PLBD1
0.00924965	0	0	ABCA10
-0.00567251	0	0	ANK2
-0.00273156	0	0	ADTRP
0.0198577	0	0	TERF1
0.0133907	0	0	ADA
0.023644	0	0	PIAS1
0.0220062	0	0	CHM
0.0141055	0	0	TMEM241
0.0102446	0	0	IMPG2
0.0163634	0	0	FUCA1
0.00735378	0	0	CD80
0.0067891	0	0	SLC12A6
0.0200447	0	0	MED23
-0.00496739	0	0	LPL
0.0131901	0	0	ASAP1
0.0280966	0	0	PKN2
-0.00371631	0	0	MT-ND4
0.0261779	0	0	SNHG14
-0.0133153	0	0	SASH1
-0.0169728	0	0	LPAR1
-0.00416154	0	0	CASC20
0.0293862	0	0	PRPF38B
0.0245314	0	0	ERO1A
0.0234634	0	0	MFAP3
0.0176685	0	0	DRAM2
0.0250472	0	0	MAP3K7
0.0326391	0	0	SETD5
0.00285606	0	0	KLRF1
0.00694258	0	0	ENSG00000289308
-0.00322439	0	0	RPS8
0.0174734	0	0	SERINC1
0.0250675	0	0	ZNF236
0.0274177	0	0	SUCO
-0.0098753	0	0	COBLL1
0.008866	0	0	EPHA1-AS1
0.0220961	0	0	NAA16
0.024498	0	0	ORC2
0.02856	0	0	UBR1
-0.0129357	0	0	REPS2
0.0238833	0	0	SH3GLB1
0.014182	0	0	ENSG00000288018
0.0272363	0	0	DHX36
0.00303117	0	0	RPL3
0.00733312	0	0	SHISA9
0.0189428	0	0	TRAM1
0.00347475	0	0	FHIT
-0.00725422	0	0	SLC4A1
-0.00719569	0	0	PAK1
0.0247966	0	0	TNKS2
0.0284709	0	0	KLF13
0.0284638	0	0	CNOT4
-0.0154743	0	0	EEPD1
0.00969499	0	0	ENSG00000227678
-0.0020548	0	0	LAX1
-0.00707081	0	2.43021e-308	AGAP1
0.00576634	0	2.6718e-308	RBFOX2
0.0317258	0	4.32168e-308	ACTR3
-0.00345719	0	4.99597e-308	CLEC10A
0.0122541	0	5.33913e-308	MATK
0.0163697	0	5.91067e-308	DGKE
0.0195	0	5.9244e-308	MR1
0.0203119	0	6.77614e-308	TBC1D22B
-0.00850161	0	1.05985e-307	AQP9
0.0285813	0	4.26242e-307	CASP8
0.0181498	3.31224e-308	7.30262e-307	HCLS1
0.0232874	3.9854e-308	8.78186e-307	SLX4IP
0.00335819	4.64254e-308	1.02242e-306	TET2
0.0143978	5.97797e-308	1.31578e-306	RHOXF1
0.0204392	9.00443e-308	1.98083e-306	BIRC3
0.0310585	9.83202e-308	2.16168e-306	PUM2
0.0241529	1.21653e-307	2.67318e-306	GLMN
-0.0190932	1.65015e-307	3.62402e-306	ALAS1
0.00200576	2.26033e-307	4.96131e-306	KCNE1
0.02887	2.62778e-307	5.76464e-306	FAM120A
0.0166232	2.85779e-307	6.26576e-306	NCKAP1L
-0.0119659	3.33646e-307	7.3112e-306	HLA-DRA
0.0242708	3.60369e-307	7.8924e-306	NCK1
-0.00208466	3.67814e-307	8.05099e-306	GBP5
0.0346384	5.18334e-307	1.13394e-305	NOL4L
-0.0190474	5.806e-307	1.26946e-305	GLUL
-0.00876271	8.08552e-307	1.76689e-305	HBG1
0.0137918	8.21483e-307	1.79415e-305	SLC27A4
0.0261832	1.12274e-306	2.45077e-305	BRWD3
-0.000398244	2.14708e-306	4.68414e-305	EEF2
0.0199145	5.65114e-306	1.23219e-304	BUB3
-0.00269592	7.35647e-306	1.60314e-304	ABR
0.0135332	7.73912e-306	1.6856e-304	PAFAH2
0.0301056	8.98676e-306	1.95626e-304	TPR
0.0113228	9.64637e-306	2.09869e-304	CXCR3
-0.00387378	1.0366e-305	2.25401e-304	ENSG00000289870
0.0227507	1.17293e-305	2.54906e-304	UTP4
0.0214546	1.36988e-305	2.97546e-304	FBXL4
-0.0180561	3.99148e-305	8.66492e-304	PILRA
0.00943333	5.49615e-305	1.19248e-303	CAPS2
-0.00534275	5.72074e-305	1.24053e-303	RHAG
0.0168826	6.30456e-305	1.36638e-303	NMRK1
0.0167553	7.92615e-305	1.71688e-303	SH3BGRL3
0.0210008	1.01963e-304	2.20742e-303	CCDC186
0.00274123	1.10427e-304	2.38934e-303	TIGIT
-0.0230756	1.11294e-304	2.40678e-303	PIK3CB
0.0278068	1.16738e-304	2.52313e-303	FBXW4
0.0129379	1.172e-304	2.53173e-303	ZNF483
0.0129224	1.25336e-304	2.70601e-303	DIAPH2
-0.00821736	1.5083e-304	3.25465e-303	PRKCE
-0.00876359	1.86331e-304	4.01851e-303	STEAP4
0.0276978	2.06987e-304	4.46156e-303	UBXN4
0.0309821	3.37346e-304	7.26746e-303	EHMT1
0.00156428	5.82569e-304	1.25435e-302	PTPRJ
-0.00702056	5.90092e-304	1.26985e-302	DEFA3
0.0262336	6.89267e-304	1.48247e-302	USP8
-0.00714881	9.64824e-304	2.074e-302	ETV7
-0.012938	1.00159e-303	2.15187e-302	SLC12A7
0.0310742	1.17718e-303	2.52773e-302	SRPK2
0.0209352	1.85014e-303	3.97063e-302	COX16
7.53805e-05	3.02671e-303	6.49216e-302	EFNA5
0.0280231	3.47578e-303	7.45135e-302	RC3H1
0.00236681	3.53595e-303	7.57623e-302	INPP4B
0.0302176	5.52268e-303	1.18267e-301	ADD1
0.0310388	9.62835e-303	2.06077e-301	GSK3B
0.0147432	1.4151e-302	3.02712e-301	LRRC37B
0.00694451	1.67522e-302	3.58162e-301	NXN
0.0239555	2.58628e-302	5.52649e-301	LEMD3
0.0254848	2.75346e-302	5.88055e-301	ATG5
0.019817	4.3162e-302	9.21309e-301	NPEPPS
0.0133762	6.36812e-302	1.35857e-300	LIF
0.0197162	7.95165e-302	1.69548e-300	IMMP2L
-0.00299891	9.01951e-302	1.92214e-300	C1QA
0.0244771	1.00612e-301	2.14299e-300	TRAF3
0.00656853	1.0431e-301	2.22054e-300	LIN28A
0.0248893	1.55062e-301	3.29918e-300	TYW1
0.0186188	1.58809e-301	3.37708e-300	L3MBTL3
0.0175149	1.66503e-301	3.5388e-300	TMEM65
0.00733875	4.0468e-301	8.59631e-300	ADGRV1
-0.00730111	4.93321e-301	1.04736e-299	KCTD12
-0.00110948	5.73526e-301	1.21699e-299	RPL13A
-0.0115918	1.4506e-300	3.07643e-299	MSC-AS1
0.0253726	2.01581e-300	4.27285e-299	SHOC2
0.019442	2.94993e-300	6.24953e-299	ACOXL
0.0102338	3.55484e-300	7.527e-299	LUZP1
0.0216242	5.38521e-300	1.13965e-298	CASD1
0.0189011	8.25357e-300	1.74574e-298	PPP1R2
0.0272527	1.51097e-299	3.19419e-298	OLA1
0.0253872	1.60928e-299	3.4002e-298	MAPKBP1
-0.00438557	2.46701e-299	5.2097e-298	MLPH
0.00764851	4.12227e-299	8.70055e-298	DPP4
-0.00774481	7.44478e-299	1.57047e-297	HRH2
0.024619	8.36274e-299	1.76317e-297	SLC30A9
0.0172811	1.23529e-298	2.60305e-297	TRIB2
-0.00728766	1.63228e-298	3.43778e-297	ENPP7P8
0.0258432	1.87107e-298	3.93861e-297	RAB2A
0.0146429	2.36387e-298	4.97331e-297	ACADSB
0.020594	5.73828e-298	1.20663e-296	SURF4
0.020903	6.00563e-298	1.26217e-296	MMP25-AS1
-0.0168838	6.18503e-298	1.29919e-296	MT-RNR1
0.0063566	9.63938e-298	2.02371e-296	GPC4
-0.00650391	1.05911e-297	2.22234e-296	CEACAM3
-0.00572048	1.22722e-297	2.5737e-296	RPS2
0.00442394	1.553e-297	3.25522e-296	ZFP36L1
-0.0151243	1.75919e-297	3.68544e-296	DNM3
0.00753664	9.58302e-297	2.00655e-295	GALNT17
0.0225339	9.75252e-297	2.04096e-295	MPHOSPH9
0.00403918	1.15984e-296	2.42597e-295	ENSG00000289315
0.0317291	1.2319e-296	2.57534e-295	CHD2
0.0275446	1.27784e-296	2.66997e-295	PCM1
0.0247568	2.9409e-296	6.14158e-295	LMBR1
0.00645367	3.85588e-296	8.0481e-295	TMEM132B
0.0273091	6.06726e-296	1.26571e-294	BRAF
0.0239965	6.0905e-296	1.26989e-294	ACBD6
0.0172113	7.90525e-296	1.6474e-294	NLRP2
0.00656826	1.06595e-295	2.22019e-294	CMAHP
0.0315168	1.27861e-295	2.66174e-294	SMG1
-0.00447937	1.68836e-295	3.51288e-294	TGFBI
0.0185968	2.67776e-295	5.56853e-294	CRAMP1
0.0175645	3.18755e-295	6.62517e-294	SCRN1
0.0273132	3.57598e-295	7.42861e-294	CTNNB1
-0.0120421	1.47393e-294	3.06028e-293	ETV6
0.0300948	2.01529e-294	4.1821e-293	EYA3
0.0257118	3.45757e-294	7.17133e-293	TTC37
0.00714243	3.90499e-294	8.09507e-293	VASH2
-0.00804567	4.02904e-294	8.34786e-293	SIGLEC6
0.0243691	7.33722e-294	1.51942e-292	PRKD2
0.0274339	1.56104e-293	3.23098e-292	SPRED2
-0.0205504	3.67676e-293	7.60602e-292	ST6GALNAC3
0.0081522	5.75614e-293	1.19013e-291	RUNX2
-0.00899857	5.91883e-293	1.22313e-291	ACP3
0.00692123	2.24247e-292	4.63166e-291	RPS15A
-0.00148758	2.36079e-292	4.8735e-291	TCP10L
-0.0166085	4.35678e-292	8.98924e-291	SYCP2L
0.0218776	6.17524e-292	1.27346e-290	VEZT
-0.0243988	8.2631e-292	1.70313e-290	UBE2E2
0.00784647	1.35717e-291	2.79585e-290	TRPC3
-0.01208	1.39582e-291	2.87397e-290	SLC2A6
-0.0174058	1.69687e-291	3.49201e-290	ASAH1
0.0283801	2.28655e-291	4.70307e-290	RNF149
-0.0045004	3.18446e-291	6.54651e-290	TRERF1
-0.00637325	4.31319e-291	8.86233e-290	CEACAM8
-0.00847381	4.47853e-291	9.19726e-290	LILRB3
0.00767678	4.94896e-291	1.01581e-289	TRAT1
0.0275901	7.86088e-291	1.61266e-289	PRKDC
0.00781649	1.5768e-290	3.23313e-289	PROX2
0.0298801	1.72935e-290	3.54409e-289	PSPC1
0.0142509	1.73601e-290	3.55589e-289	SPRY1
0.00904725	2.17967e-290	4.46234e-289	SKAP2
-0.0157718	5.02101e-290	1.0274e-288	PIEZO1
-0.0188333	7.05343e-290	1.44253e-288	MSRA
0.0201877	7.25845e-290	1.48369e-288	ENSG00000285920
-0.00203542	7.76669e-290	1.58675e-288	RPLP1
-0.00718226	1.32654e-289	2.70875e-288	SIGLEC9
0.0243707	1.46889e-289	2.99788e-288	SHPRH
0.0261032	1.60446e-289	3.27287e-288	CBFA2T2
0.0265176	1.64995e-289	3.36395e-288	COMMD10
-0.00264051	2.07143e-289	4.22109e-288	LINC01283
0.0232793	2.6996e-289	5.49831e-288	CLOCK
-0.0164394	5.82543e-289	1.18586e-287	CTBP2
-0.0123707	6.45648e-289	1.31365e-287	ZNRF1
0.0110654	8.28881e-289	1.68559e-287	HOXB-AS3
0.023807	1.67879e-288	3.41219e-287	SH3BP1
0.0278899	1.71474e-288	3.48346e-287	PDS5B
0.0101478	3.0474e-288	6.18757e-287	EZR
0.0240769	3.28576e-288	6.66811e-287	COMMD1
0.00871549	4.00224e-288	8.11797e-287	ENSG00000235192
-0.0105514	9.57544e-288	1.94125e-286	DLK1
0.00712044	1.69333e-287	3.43116e-286	GULP1
0.00844019	2.29946e-287	4.65697e-286	ROR1
-0.0142795	2.81205e-287	5.69217e-286	CLEC7A
0.0169772	3.21955e-287	6.51371e-286	HCFC2
0.0242586	6.02488e-287	1.21831e-285	RFFL
0.0224139	7.22233e-287	1.45971e-285	GALNT11
0.0203053	1.02302e-286	2.06657e-285	NCK2
0.026666	1.35499e-286	2.73579e-285	MED27
-0.00601016	1.63773e-286	3.30496e-285	EDARADD
-0.0149507	2.76366e-286	5.57426e-285	CAMKK2
0.0171701	3.35517e-286	6.76386e-285	MXD1
0.0208058	3.77126e-286	7.59882e-285	UHMK1
0.0239529	3.96517e-286	7.98546e-285	TRAPPC8
-0.0116998	4.55962e-286	9.17796e-285	ERG
0.0320426	4.67173e-286	9.39883e-285	SSBP3
0.0205447	5.88091e-286	1.18255e-284	STXBP3
0.0158303	7.70042e-286	1.54764e-284	ARL4C
-0.00789781	1.11415e-285	2.2381e-284	TNFAIP8
0.0320064	3.34049e-285	6.70693e-284	R3HDM2
0.0248334	3.50365e-285	7.03095e-284	TBK1
0.0119428	4.64728e-285	9.3212e-284	DYRK2
-0.0047171	5.50795e-285	1.10419e-283	SELENBP1
0.00926155	1.10213e-284	2.20834e-283	MGAT3
0.0238655	1.18403e-284	2.37124e-283	FAM120B
0.0219003	1.19806e-284	2.39811e-283	ZNF431
0.00612912	1.41803e-284	2.83699e-283	MOCOS
0.025513	2.04105e-284	4.08139e-283	VPS13D
0.0280764	2.11326e-284	4.22363e-283	PPM1B
0.0170294	2.41208e-284	4.81844e-283	PPM1L
0.0168691	2.59567e-284	5.18257e-283	DECR1
0.0211825	2.60108e-284	5.19074e-283	GSTM2
0.0077242	2.74539e-284	5.47597e-283	RBPMS
-0.00459249	6.25166e-284	1.24633e-282	BLVRA
0.0178325	8.16268e-284	1.62649e-282	CADM2
0.0190826	8.31227e-284	1.65546e-282	DUSP4
0.00183708	8.72931e-284	1.73765e-282	IGF2BP1
0.0116279	1.09647e-283	2.18152e-282	ARHGAP12
0.0263332	1.88445e-283	3.74738e-282	DENND4C
0.0251976	1.92145e-283	3.81904e-282	ANKRD36C
-0.015216	2.84232e-283	5.64652e-282	TOP2A
0.0257903	2.90924e-283	5.77657e-282	MYSM1
0.00954046	3.05072e-283	6.05444e-282	LINC02100
-0.0107281	3.98978e-283	7.91413e-282	MARCHF1
-0.0159165	5.35826e-283	1.06233e-281	GAB1
-0.0220102	6.62761e-283	1.31334e-281	FTL
0.0184934	1.11358e-282	2.20559e-281	MPRIP
[truncated: 39,147 more rows]
