# Supplementary material for: From iPSC to manufactured iNK cells using CombiCult® screening platform
Source: Front Cell Dev Biol. 2026 Jun 11;14:1824021. doi: 10.3389/fcell.2026.1824021 (PMC13294436; doi:10.3389/fcell.2026.1824021)
Supplement: Supplementary file 8 [file Table7.xlsx]

## Sheet: Sheet1
Supplementary Table 7: List of reagents used in CombiCult
Items	Abbreviation in Supplementary Table 1	Supplier	Catalog number
Media
Gibco™ DMEM, high glucose, GlutaMAX	DMEM	Gibco	31966021
Gibco™ Ham's F-12 Nutrient Mix, GlutaMAX	F12	Gibco	31765027
STEMdiff™ APEL™2 Medium	APEL2	StemCell Technologies	5275
Proteins
Human BMP-4 Recombinant Protein	BMP4	Peprotech	120-05
Human CXCL12 (SDF-1a) Recombinant Protein	SDF1	Peprotech	300-28A
Human IL-2 Recombinant Protein	IL-2	Peprotech	200-02
Human IL-3 Recombinant Protein	IL-3	Peprotech	200-03
Human IL-6 Recombinant Protein	IL-6	Peprotech	200-06
Human IL-15 Recombinant Protein	IL-15	Peprotech	200-15
Human IL-21 Recombinant Protein	IL21	Peprotech	200-21
IgG Fc Cross-Adsorbed Goat anti-Human	anti-IgG Ab	Invitrogen	31125
Recombinant Human/Mouse/Rat Activin A Protein	Activin A	R&D Systems	388-AC
Recombinant Human DLL4 Fc Chimera Protein	DLL4 Fc	R&D Systems	10185-D4-050
Recombinant Human FGF basic/FGF2/bFGF (145 aa) Protein	bFGF	R&D Systems	3718-FB
Recombinant Human Flt-3 Ligand/FLT3L Protein	FLT3L	R&D Systems	308-FK
Recombinant Human IGF-I/IGF-1 Protein	IGF-1	R&D Systems	291-G1
Recombinant Human IL-7 Protein	IL-7	R&D Systems	207-IL
Recombinant Human Jagged 1 Fc Chimera Protein	Jagged 1 Fc	R&D Systems	1277-JG
Recombinant Human SCF Protein	SCF	R&D Systems	255-SC
Recombinant Human Thrombopoietin Protein	TPO	R&D Systems	288-TP
Recombinant Human VEGF 165 Protein	VEGF	R&D Systems	293-VE
Biologicals
β-Estradiol	Estradiol	Tocris	2824
Human IL-15Rα sushi	Sushi	Miltenyi	130-104-914
Human Serum	Serum	Sigma-Aldrich	H6914
L(+)-Ascorbic acid	L-AA	VWR	83568.2
L-Glutamine (200 mM)	L-glutamine	Gibco	25030081
L-Tryptophan	Tryptophan	Sigma-Aldrich	T8941
Nicotinamide	Nicotinamide	Tocris	4106
Penicillin-Streptomycin (5,000 U/mL)	P/S	Gibco	15070063
Retinoic acid	Retinoic acid	Sigma-Aldrich	R2625
Chemicals
Y-27632 dihydrochloride	ROCKi	Tocris	1254
Lithium chloride	LiCl	Sigma-Aldrich	L4408
β-Mercaptoethanol	B-mercaptoethanol	Sigma-Aldrich	7604
Sodium selenite	Sodium selenite	Sigma-Aldrich	S5261
Ethanolamine	Ethanolamine	Sigma-Aldrich	E0135
Rapamycin	Rapamycin	Sigma-Aldrich	R8781
CHIR 99021	CHIR99021	Tocris	4423
4-Diethylaminobenzaldehyde	DEAB	Sigma-Aldrich	D86256
Pifithrin-μ	Pifithrin	Sigma-Aldrich	P0122
Deferoxamine mesylate salt	DM	Sigma-Aldrich	D9533
SB 431542	SB431542	Tocris	1614
XMU-MP-1 hydrochloride	XMU-MP-1	Sigma-Aldrich	SML2233
3-Isobutyl-1-methylxanthine	IBMX	Sigma-Aldrich	I5879
Valproic acid sodium salt	Valproic Acid	Sigma-Aldrich	P4543
ML 228	ML 228	Tocris	4565
SR1	SR1	Calbiochem	182706
Hydrocortisone	Hydrocortisone	Sigma-Aldrich	H2270
SIS3	SIS3	Calbiochem	566405
For B15
Polyvinyl alcohol	PVA	EMPROVE® ESSENTIAL	1.41351
Cellastim-S	Cellastim-S	InVitria	777HSA017S
Optibumin® 20 – Recombinant human albumin	rAlbumin	InVitria	777HSA105
Insulin-Transferrin-Selenium-Ethanolamine (100X)	ITS-X	Gibco	51500056
MEM Non-Essential Amino Acids Solution (100X)	NEAA	Gibco	11140035
SyntheChol® NS0 Supplement	SyntheChol NS0	Sigma-Aldrich	S5442
Progesterone	Progesterone	Sigma-Aldrich	P8783
Corticosterone	Corticosterone	Sigma-Aldrich	27840
Linoleic acid	Linoleic acid	Sigma-Aldrich	L1012
Linolenic acid	Linolenic acid	Sigma-Aldrich	L2376
Retinyl acetate	Retinyl acetate	Sigma-Aldrich	R7882
L-carnitine	L-carnitine	Sigma-Aldrich	C0283
Vitamin B12	Vitamin B12	Sigma-Aldrich	V6629
